# Supplementary material for: A Comparison Between Normal and Reddened Mung Bean Soup: Beneficial Effects on the Regulation of Oxidative Stress, Inflammation, and Gut Microbiota in Mice with Heat Stress-Induced Damages
Source: Nutrients. 2026 Jul 17;18(14):2353. doi: 10.3390/nu18142353 (PMC13414598; doi:10.3390/nu18142353)
Supplement: Supplementary file 1 [file nutrients-18-02353-s001.zip]

Archive with 3 entries (3 files):
- Supplementary Materials.pdf
- Relative_abundance_genus_level.xlsx
- Relative_abundance_phylum_level.xlsx
