# Supplementary material for: A Comparison Between Normal and Reddened Mung Bean Soup: Beneficial Effects on the Regulation of Oxidative Stress, Inflammation, and Gut Microbiota in Mice with Heat Stress-Induced Damages
Source: Nutrients. 2026 Jul 17;18(14):2353. doi: 10.3390/nu18142353 (PMC13414598; doi:10.3390/nu18142353)
Supplement: Supplementary file 1 [file nutrients-18-02353-s001.zip › Relative_abundance_genus_level.xlsx]

## Sheet: asv_taxon_asv.percent.full
ASV ID	NCD	NCD	NCD	NCD	NCD	NCD	HS	HS	HS	HS	HS	HS	HS-NMBS	HS-NMBS	HS-NMBS	HS-NMBS	HS-NMBS	HS-NMBS	HS-RMBS	HS-RMBS	HS-RMBS	HS-RMBS	HS-RMBS	HS-RMBS
d__Bacteria;k__norank_d__Bacteria;p__Bacillota;c__Clostridia;o__unclassified_c__Clostridia;f__unclassified_c__Clostridia;g__unclassified_c__Clostridia;s__unclassified_c__Clostridia;ASV641	0	0	0	0	0	0	0	0	0	0	0	0	0	0	0	0	0	0	0	0	0	0	0	0
d__Bacteria;k__norank_d__Bacteria;p__Bacteroidota;c__Bacteroidia;o__Bacteroidales;f__Rikenellaceae;g__Alistipes;s__unclassified_g__Alistipes;ASV10735	0	0	0	0	0	0	0	0	5.67118e-05	0	0	0	0	0	0	0	0	0	0	0	0	0	0	0
d__Bacteria;k__norank_d__Bacteria;p__Bacteroidota;c__Bacteroidia;o__Bacteroidales;f__Bacteroidaceae;g__Bacteroides;s__unclassified_g__Bacteroides;ASV4996	0	0	0	0	0	0	0	0	0	0	0	0	0	0	0	0	0	0	0	0	0	0	0	0
d__Bacteria;k__norank_d__Bacteria;p__Bacteroidota;c__Bacteroidia;o__Bacteroidales;f__Rikenellaceae;g__Alistipes;s__uncultured_bacterium_g__Alistipes;ASV5151	0	0.000171871	0	0	0	0	0	0	0	0	0	0	0	0	0	0	0	0	0	0	0	0	0	0
d__Bacteria;k__norank_d__Bacteria;p__Bacillota;c__Bacilli;o__Erysipelotrichales;f__Erysipelotrichaceae;g__Faecalibaculum;s__uncultured_bacterium_g__Faecalibaculum;ASV4840	0	0	0	0	0	0	0	0	0	0	0	0	0	0	0	0	0	0	0	0	0	0	0	0
d__Bacteria;k__norank_d__Bacteria;p__Bacillota;c__Bacilli;o__Lactobacillales;f__Streptococcaceae;g__Lactococcus;s__unclassified_g__Lactococcus;ASV4302	0	0	0	0	0	0	0	0	0	0	0	0	0	0	0	0	0	0	0	0	0	0	0.000299192	0
d__Bacteria;k__norank_d__Bacteria;p__Bacteroidota;c__Bacteroidia;o__Bacteroidales;f__Rikenellaceae;g__Alistipes;s__uncultured_bacterium_g__Alistipes;ASV9179	0	0	0	0	0	0	0	0	0	0	0	0	0	0	0	0	0	0	0	0.000166583	0	0	0	0
d__Bacteria;k__norank_d__Bacteria;p__Bacillota;c__Clostridia;o__unclassified_c__Clostridia;f__unclassified_c__Clostridia;g__unclassified_c__Clostridia;s__unclassified_c__Clostridia;ASV9084	0	0	0	0	0	0	0	0	0	0	0	0	0	0	0	0	0	0	0	0	0	0	0	0
d__Bacteria;k__norank_d__Bacteria;p__Actinomycetota;c__Coriobacteriia;o__Coriobacteriales;f__Atopobiaceae;g__Olsenella;s__unclassified_g__Olsenella;ASV6313	0	0	0	0	0	0	0	0	0	0	0	0	0	0	0	0	0	0	0	0	0	0	0	0
d__Bacteria;k__norank_d__Bacteria;p__Bacillota;c__Bacilli;o__RF39;f__norank_o__RF39;g__norank_o__RF39;s__unidentified_o__RF39;ASV263	0	0	0	0	0	0	0	0	0	0	0.000489809	0	0	0	7.49756e-05	0.000251155	0.000228611	0	0	0.000305403	0.00033317	0.000203417	0.000199461	0.000206202
d__Bacteria;k__norank_d__Bacteria;p__Bacillota;c__Clostridia;o__Lachnospirales;f__Lachnospiraceae;g__unclassified_f__Lachnospiraceae;s__unclassified_f__Lachnospiraceae;ASV3783	0	0	0	0	0	0	0	0	0	0	0	0	0	5.20671e-05	0	0	0	0	0	0	0	0	0	0
d__Bacteria;k__norank_d__Bacteria;p__Bacillota;c__Clostridia;o__Clostridia_UCG-014;f__norank_o__Clostridia_UCG-014;g__norank_o__Clostridia_UCG-014;s__unclassified_g__norank_o__Clostridia_UCG-014;ASV7876	0	0	0	0	0	0	0	0	0	0	0	0	0	0	0	0	0	0	0	0	0	0	0	0
d__Bacteria;k__norank_d__Bacteria;p__Bacteroidota;c__Bacteroidia;o__Bacteroidales;f__Muribaculaceae;g__norank_f__Muribaculaceae;s__uncultured_bacterium_f__Muribaculaceae;ASV11487	0	0	0	0.000173075	0	0	0	0	0	0	0	0	0	0	0	0	0	0	0	0	0	0	0	0
d__Bacteria;k__norank_d__Bacteria;p__Bacteroidota;c__Bacteroidia;o__Bacteroidales;f__Bacteroidaceae;g__Bacteroides;s__unclassified_g__Bacteroides;ASV1702	0	0	0	0	0	0	0	0	0	0	0	0	0	0	0	0.000251155	0	0	0	0	0	0	0	0
d__Bacteria;k__norank_d__Bacteria;p__Thermodesulfobacteriota;c__Desulfovibrionia;o__Desulfovibrionales;f__Desulfovibrionaceae;g__Desulfovibrio;s__unclassified_g__Desulfovibrio;ASV10098	0	0	0	0	0	0	0	0	0	0	0	0	0	0	0	0	0	0	0	0	0	0	0	0
d__Bacteria;k__norank_d__Bacteria;p__Bacillota;c__Clostridia;o__Lachnospirales;f__Lachnospiraceae;g__Lachnospiraceae_UCG-010;s__uncultured_bacterium_g__Lachnospiraceae_UCG-010;ASV7022	0	0	0	0	0	0	0	0	0	0	0	0	0	0	0	0	0	0	0	0	0	0	0	0
d__Bacteria;k__norank_d__Bacteria;p__Bacteroidota;c__Bacteroidia;o__Bacteroidales;f__Muribaculaceae;g__norank_f__Muribaculaceae;s__uncultured_bacterium_f__Muribaculaceae;ASV9255	0	0	0	0	0	0	0	0	0	0	0	0	0	0	0	0	0	0	0	8.32917e-05	0	0	0	0
d__Bacteria;k__norank_d__Bacteria;p__Bacillota;c__Clostridia;o__Clostridia_vadinBB60_group;f__norank_o__Clostridia_vadinBB60_group;g__norank_o__Clostridia_vadinBB60_group;s__unclassified_g__norank_o__Clostridia_vadinBB60_group;ASV1380	0	0	0	0	0.000353819	0	0	0	0	0	0	0	0	0	0	0	0.000400069	0	0	0	0	0	0	0
d__Bacteria;k__norank_d__Bacteria;p__Bacillota;c__Clostridia;o__Lachnospirales;f__Lachnospiraceae;g__unclassified_f__Lachnospiraceae;s__unclassified_f__Lachnospiraceae;ASV6950	0	0	0	0	0	0	0	0	0	0	0	0	0	0	0	0	0	0	0	0	0	0	0	0
d__Bacteria;k__norank_d__Bacteria;p__Bacillota;c__Clostridia;o__Lachnospirales;f__Lachnospiraceae;g__unclassified_f__Lachnospiraceae;s__unclassified_f__Lachnospiraceae;ASV10509	0	0	0	0	5.44336e-05	0	0	0	0	0	0	0	0	0	0	0	0	0	0	0	0	0	0	0
d__Bacteria;k__norank_d__Bacteria;p__Actinomycetota;c__Actinobacteria;o__Bifidobacteriales;f__Bifidobacteriaceae;g__Bifidobacterium;s__unclassified_g__Bifidobacterium;ASV5118	0	0.000229161	0	0	0	0	0	0	0	0	0	0	0	0	0	0	0	0	0	0	0	0	0	0
d__Bacteria;k__norank_d__Bacteria;p__Bacillota;c__Clostridia;o__Lachnospirales;f__Lachnospiraceae;g__unclassified_f__Lachnospiraceae;s__unclassified_f__Lachnospiraceae;ASV7204	0	0	0	0	0	0	0	0	0	0.00011166	0	0	0	0	0	0	0	0	0	0	0	0	0	0
d__Bacteria;k__norank_d__Bacteria;p__Bacillota;c__Bacilli;o__Lactobacillales;f__Streptococcaceae;g__Streptococcus;s__unclassified_g__Streptococcus;ASV6917	0	0	0	0	0	0	0	0	0	0	0	0	0	0	0	0	0	0	0	0	0	0	0	0
d__Bacteria;k__norank_d__Bacteria;p__Bacillota;c__Clostridia;o__unclassified_c__Clostridia;f__unclassified_c__Clostridia;g__unclassified_c__Clostridia;s__unclassified_c__Clostridia;ASV4346	0	0	0	0	0	0	0	0	0	0	0	0	0	0	0	0	0	0	0	0	0	0	0.000149596	0
d__Bacteria;k__norank_d__Bacteria;p__Bacillota;c__Clostridia;o__Clostridia_UCG-014;f__norank_o__Clostridia_UCG-014;g__norank_o__Clostridia_UCG-014;s__uncultured_bacterium_o__Clostridia_UCG-014;ASV5742	0	0	0	0	0	0	0	0	0	0	8.16349e-05	0	0	0	0	0	0	0	0	0	0	0	0	0
d__Bacteria;k__norank_d__Bacteria;p__Bacteroidota;c__Bacteroidia;o__Bacteroidales;f__Muribaculaceae;g__norank_f__Muribaculaceae;s__uncultured_bacterium_f__Muribaculaceae;ASV6327	0	0	0	0	0	0	0	0	0	0	0	0	0	0	0	0	0	0	0	0	0	0	0	0
d__Bacteria;k__norank_d__Bacteria;p__Bacillota;c__Clostridia;o__Oscillospirales;f__Ruminococcaceae;g__Acutalibacter;s__unclassified_g__Acutalibacter;ASV6041	0	0	0	0	0	0	0	0	0	0	0	0	0	0	0	0	0	0	0	0	0	0	0	0
d__Bacteria;k__norank_d__Bacteria;p__Bacteroidota;c__Bacteroidia;o__Bacteroidales;f__Rikenellaceae;g__Alistipes;s__uncultured_bacterium_g__Alistipes;ASV9703	5.15557e-05	0	0	0	0	0	0	0	0	0	0	0	0	0	0	0	0	0	0	0	0	0	0	0
d__Bacteria;k__norank_d__Bacteria;p__Bacillota;c__Bacilli;o__Lactobacillales;f__Lactobacillaceae;g__Ligilactobacillus;s__unclassified_g__Ligilactobacillus;ASV700	0	0	0	0	0	0	0	0	0	0	0	0	0	0	0	0	0	0	0	0	0	0	0	0
d__Bacteria;k__norank_d__Bacteria;p__Bacteroidota;c__Bacteroidia;o__Bacteroidales;f__Marinifilaceae;g__Odoribacter;s__uncultured_bacterium_g__Odoribacter;ASV5948	0	0	0	0	0	0	0	0	0	0	0	0	0	0	0	0	0	0	0	0	0	0	0	0
d__Bacteria;k__norank_d__Bacteria;p__unclassified_k__norank_d__Bacteria;c__unclassified_k__norank_d__Bacteria;o__unclassified_k__norank_d__Bacteria;f__unclassified_k__norank_d__Bacteria;g__unclassified_k__norank_d__Bacteria;s__unclassified_k__norank_d__Bacteria;ASV9315	0	0	0	0	0	0	0	0	0	0	0	0	0	0	0	0	0	0	0	5.55278e-05	0	0	0	0
d__Bacteria;k__norank_d__Bacteria;p__Bacteroidota;c__Bacteroidia;o__Bacteroidales;f__Marinifilaceae;g__Butyricimonas;s__unclassified_g__Butyricimonas;ASV8023	0	0	0	0	0	8.73235e-05	0	0	0	0	0	0	0	0	0	0	0	0	0	0	0	0	0	0
d__Bacteria;k__norank_d__Bacteria;p__Bacteroidota;c__Bacteroidia;o__Bacteroidales;f__Muribaculaceae;g__norank_f__Muribaculaceae;s__unclassified_g__norank_f__Muribaculaceae;ASV11538	0	0	0	8.65376e-05	0	0	0	0	0	0	0	0	0	0	0	0	0	0	0	0	0	0	0	0
d__Bacteria;k__norank_d__Bacteria;p__Bacillota;c__Clostridia;o__Oscillospirales;f__Oscillospiraceae;g__Colidextribacter;s__unclassified_g__Colidextribacter;ASV2477	0	0	0	0	0	0	0	0	0	0	0	0	0	0	0	0	0	0	0	0	0	0	0	0
d__Bacteria;k__norank_d__Bacteria;p__Bacteroidota;c__Bacteroidia;o__Bacteroidales;f__Rikenellaceae;g__Alistipes;s__uncultured_bacterium_g__Alistipes;ASV3682	0	0	0	0	0	0	0	0	0	0	0	0	0	0.000130168	0	0	0	0	0	0	0	0	0	0
d__Bacteria;k__norank_d__Bacteria;p__Bacillota;c__Clostridia;o__Lachnospirales;f__Lachnospiraceae;g__Lachnoclostridium;s__unclassified_g__Lachnoclostridium;ASV3582	0	0	0	0	0	0	0	0	0	0	0	0	0	0.000989274	0	0	0	0	0	0	0	0	0	0
d__Bacteria;k__norank_d__Bacteria;p__Bacillota;c__Clostridia;o__unclassified_c__Clostridia;f__unclassified_c__Clostridia;g__unclassified_c__Clostridia;s__unclassified_c__Clostridia;ASV7002	0	0	0	0	0	0	0	0	0	0	0	0	0	0	0	0	0	0	0	0	0	0	0	0
d__Bacteria;k__norank_d__Bacteria;p__Bacillota;c__Clostridia;o__Lachnospirales;f__Lachnospiraceae;g__Blautia;s__unclassified_g__Blautia;ASV4788	0	0	0	0	0	0	0	0	0	0	0	0	0	0	0	0	0	0	0	0	0	5.81193e-05	0	0
d__Bacteria;k__norank_d__Bacteria;p__Bacillota;c__Clostridia;o__Lachnospirales;f__Lachnospiraceae;g__unclassified_f__Lachnospiraceae;s__unclassified_f__Lachnospiraceae;ASV8844	0	0	0	0	0	0	0	0	0	0	0	0	0	0	0	0	0	0	0	0	0	0	0	0
d__Bacteria;k__norank_d__Bacteria;p__Bacteroidota;c__Bacteroidia;o__Bacteroidales;f__Muribaculaceae;g__norank_f__Muribaculaceae;s__uncultured_bacterium_f__Muribaculaceae;ASV859	0	0	0	0	0	0	0	0	0	0	0	0	0	0	0	0	0	0	0	0	0	0	0	0
d__Bacteria;k__norank_d__Bacteria;p__Bacillota;c__unclassified_p__Bacillota;o__unclassified_p__Bacillota;f__unclassified_p__Bacillota;g__unclassified_p__Bacillota;s__unclassified_p__Bacillota;ASV7378	0	0	0	0	0	0	0	0	0	0	0	0	0	0	0	0	0	0	0	0	0	0	0	0
d__Bacteria;k__norank_d__Bacteria;p__Cyanobacteriota;c__Vampirivibrionia;o__Gastranaerophilales;f__Gastranaerophilaceae;g__Zag_111;s__unclassified_g__Zag_111;ASV10669	0	0	0	0	0	0	0	0	0.000113424	0	0	0	0	0	0	0	0	0	0	0	0	0	0	0
d__Bacteria;k__norank_d__Bacteria;p__Bacillota;c__Clostridia;o__Oscillospirales;f__Oscillospiraceae;g__unclassified_f__Oscillospiraceae;s__unclassified_f__Oscillospiraceae;ASV4176	0	0	7.18615e-05	0	0	0	0	0	0	0	0	0	0	0	0	0	0	0	0	0	0	0	0	0
d__Bacteria;k__norank_d__Bacteria;p__Pseudomonadota;c__Alphaproteobacteria;o__Rhodospirillales;f__norank_o__Rhodospirillales;g__norank_o__Rhodospirillales;s__unclassified_g__norank_o__Rhodospirillales;ASV1190	0	0	0.000383261	0	0	0	0	0	0	0	0.000897984	9.27156e-05	8.75325e-05	0	0	0.00110508	0	0	0	0	0	0	0	0.000231977
d__Bacteria;k__norank_d__Bacteria;p__Bacillota;c__Bacilli;o__Lactobacillales;f__Enterococcaceae;g__Enterococcus;s__unclassified_g__Enterococcus;ASV1262	0	0	0	0	0	0	0	0	0	0	0	6.18104e-05	0	0	0	0	0	0	0	0	0	0	0	0
d__Bacteria;k__norank_d__Bacteria;p__Bacillota;c__Clostridia;o__Clostridia_UCG-014;f__norank_o__Clostridia_UCG-014;g__norank_o__Clostridia_UCG-014;s__uncultured_bacterium_o__Clostridia_UCG-014;ASV10631	0	0	0	0	0	0	0	0	0.00014178	0	0	0	0	0	0	0	0	0	0	0	0	0	0	0
d__Bacteria;k__norank_d__Bacteria;p__Bacillota;c__unclassified_p__Bacillota;o__unclassified_p__Bacillota;f__unclassified_p__Bacillota;g__unclassified_p__Bacillota;s__unclassified_p__Bacillota;ASV652	0	0	0	0	0	0	0	0	0	0	0	0	0	0	0	0	0	0	0	0	0	0	0	0
d__Bacteria;k__norank_d__Bacteria;p__Bacteroidota;c__Bacteroidia;o__Bacteroidales;f__Muribaculaceae;g__norank_f__Muribaculaceae;s__uncultured_organism_f__Muribaculaceae;ASV7148	0	0	0	0	0	0	0	0	0	0.000195405	0	0	0	0	0	0	0	0	0	0	0	0	0	0
d__Bacteria;k__norank_d__Bacteria;p__Bacteroidota;c__Bacteroidia;o__Bacteroidales;f__Rikenellaceae;g__Rikenella;s__uncultured_bacterium_g__Rikenella;ASV7443	0	0	0	0	0	0	0	0	0	0	0	0	0	0	0	0	0	0	0	0	0	0	0	0
d__Bacteria;k__norank_d__Bacteria;p__Bacteroidota;c__Bacteroidia;o__Bacteroidales;f__Muribaculaceae;g__norank_f__Muribaculaceae;s__uncultured_bacterium_f__Muribaculaceae;ASV7518	0	0	0	0	0	0	0	0	0	0	0	0	0	0	0	0	0	0	0	0	0	0	0	0
d__Bacteria;k__norank_d__Bacteria;p__Bacillota;c__Bacilli;o__Erysipelotrichales;f__Erysipelotrichaceae;g__Dubosiella;s__unclassified_g__Dubosiella;ASV8859	0	0	0	0	0	0	0	0	0	0	0	0	0	0	0	0	0	0	0	0	0	0	0	0
d__Bacteria;k__norank_d__Bacteria;p__Bacteroidota;c__Bacteroidia;o__Bacteroidales;f__Muribaculaceae;g__norank_f__Muribaculaceae;s__unclassified_g__norank_f__Muribaculaceae;ASV8105	0	0	0	0	0	0	0	0	0.0045653	0	0	0	0	0	0	0	0	0	0	0	0	0	0	0
d__Bacteria;k__norank_d__Bacteria;p__Bacillota;c__Clostridia;o__Oscillospirales;f__Ruminococcaceae;g__Anaerotruncus;s__unclassified_g__Anaerotruncus;ASV9059	0	0	0	0	0	0	0	0	0	0	0	0	0	0	0	0	0	0	0	0	0	0	0	0
d__Bacteria;k__norank_d__Bacteria;p__Bacteroidota;c__Bacteroidia;o__Bacteroidales;f__Tannerellaceae;g__Parabacteroides;s__unclassified_g__Parabacteroides;ASV8902	0	0	0	0	0	0	0	0	0	0	0	0	0	0	0	0	0	0	0	0	0	0	0	0
d__Bacteria;k__norank_d__Bacteria;p__unclassified_k__norank_d__Bacteria;c__unclassified_k__norank_d__Bacteria;o__unclassified_k__norank_d__Bacteria;f__unclassified_k__norank_d__Bacteria;g__unclassified_k__norank_d__Bacteria;s__unclassified_k__norank_d__Bacteria;ASV2161	0	0	0	0	0	0	0	0	0	0	0	0	0	0	0	0	0	0	0	0	0	0	0	0
d__Bacteria;k__norank_d__Bacteria;p__Actinomycetota;c__Coriobacteriia;o__Coriobacteriales;f__Eggerthellaceae;g__Adlercreutzia;s__Adlercreutzia_caecicola;ASV7648	0	0	0	0	0	0	0	0	0	0	0	0	0	0	0	0	0	0	0	0	0	0	0	0
d__Bacteria;k__norank_d__Bacteria;p__Bacteroidota;c__Bacteroidia;o__Bacteroidales;f__Muribaculaceae;g__norank_f__Muribaculaceae;s__uncultured_bacterium_f__Muribaculaceae;ASV1299	0	0	0	0	0	0	0	0	0	0	0	6.18104e-05	0	0	0	0	0	0	0	0	0	0	0	0
d__Bacteria;k__norank_d__Bacteria;p__Bacteroidota;c__Bacteroidia;o__Bacteroidales;f__Prevotellaceae;g__norank_f__Prevotellaceae;s__uncultured_bacterium_f__Prevotellaceae;ASV5270	0	5.72902e-05	0	0	0	0	0	0	0	0	0	0	0	0	0	0	0	0	0	0	0	0	0	0
d__Bacteria;k__norank_d__Bacteria;p__Bacillota;c__Bacilli;o__Lactobacillales;f__Lactobacillaceae;g__Ligilactobacillus;s__unclassified_g__Ligilactobacillus;ASV4682	0	0	0	0	0	0	0	0	0	0	0	0	0	0	0	0	0	0	0	0	0	0.000116239	0	0
d__Bacteria;k__norank_d__Bacteria;p__Bacillota;c__Clostridia;o__Lachnospirales;f__Lachnospiraceae;g__unclassified_f__Lachnospiraceae;s__unclassified_f__Lachnospiraceae;ASV2669	0	0	0	0	0	0	0.000197774	0	0	0	0	0	0	0	0	0	0	0	0	0	0	0	0	0
d__Bacteria;k__norank_d__Bacteria;p__Bacillota;c__Clostridia;o__Lachnospirales;f__Lachnospiraceae;g__[Eubacterium]_oxidoreducens_group;s__uncultured_bacterium_g__[Eubacterium]_oxidoreducens_group;ASV8391	0	0	0	0	0	0	0	0	0	0	0	0	0	0	0	0	0	0.000198921	0	0	0	0	0	0
d__Bacteria;k__norank_d__Bacteria;p__Bacillota;c__Clostridia;o__Oscillospirales;f__Oscillospiraceae;g__unclassified_f__Oscillospiraceae;s__unclassified_f__Oscillospiraceae;ASV2204	0	0	0	0	0	0	0	0	0	0	0	0	0	0	0	0	0	0	0	0	0	0	0	0
d__Bacteria;k__norank_d__Bacteria;p__Bacillota;c__Clostridia;o__Clostridiales;f__Clostridiaceae;g__Clostridium;s__unclassified_g__Clostridium;ASV4468	0	0	0	0	0	0	0	0	0	0	0	0	0	0	0	0	0	0	0	0	0	0	4.98654e-05	0
d__Bacteria;k__norank_d__Bacteria;p__Bacteroidota;c__Bacteroidia;o__Bacteroidales;f__Muribaculaceae;g__norank_f__Muribaculaceae;s__uncultured_bacterium_f__Muribaculaceae;ASV449	0	0	0.000982106	0	0	0.00227041	0.00279708	0.0035924	0	0	0	0.0017616	0.00262597	0.00398313	0.00169945	0	0	0.00253624	0.00221318	0.00302626	0.00226556	0	0.00221901	0.00185581
d__Bacteria;k__norank_d__Bacteria;p__Bacillota;c__Bacilli;o__RF39;f__norank_o__RF39;g__norank_o__RF39;s__unclassified_g__norank_o__RF39;ASV1914	0	0	0	0	0	0	0	0	0	0	0	0	0	0	0	5.02311e-05	0	0	0	0	0	0	0	0
d__Bacteria;k__norank_d__Bacteria;p__Bacillota;c__Bacilli;o__Lactobacillales;f__Lactobacillaceae;g__Ligilactobacillus;s__unclassified_g__Ligilactobacillus;ASV3591	0	0	0	0	0	0	0	0	0	0	0	0	0	0.000572738	0	0	0	0	0	0	0	0	0	0
d__Bacteria;k__norank_d__Bacteria;p__Bacteroidota;c__Bacteroidia;o__Bacteroidales;f__Muribaculaceae;g__norank_f__Muribaculaceae;s__uncultured_bacterium_f__Muribaculaceae;ASV2798	0	0	0	0	0	0	5.65068e-05	0	0	0	0	0	0	0	0	0	0	0	0	0	0	0	0	0
d__Bacteria;k__norank_d__Bacteria;p__Bacillota;c__Clostridia;o__Lachnospirales;f__Lachnospiraceae;g__unclassified_f__Lachnospiraceae;s__unclassified_f__Lachnospiraceae;ASV3212	0	0	0	0	0	0	0	0	0	0	0	0	0	0	0	0	0	0	0	0	0	0	0	0
d__Bacteria;k__norank_d__Bacteria;p__Bacteroidota;c__Bacteroidia;o__Bacteroidales;f__Bacteroidaceae;g__Bacteroides;s__unclassified_g__Bacteroides;ASV2197	0	0	0	0	0	0	0	0	0	0	0	0	0	0	0	0	0	0	0	0	0	0	0	0
d__Bacteria;k__norank_d__Bacteria;p__Bacteroidota;c__Bacteroidia;o__Bacteroidales;f__Muribaculaceae;g__norank_f__Muribaculaceae;s__uncultured_bacterium_f__Muribaculaceae;ASV11482	0	0	0	0.000173075	0	0	0	0	0	0	0	0	0	0	0	0	0	0	0	0	0	0	0	0
d__Bacteria;k__norank_d__Bacteria;p__Bacillota;c__Clostridia;o__Clostridia_vadinBB60_group;f__norank_o__Clostridia_vadinBB60_group;g__norank_o__Clostridia_vadinBB60_group;s__uncultured_bacterium_o__Clostridia_vadinBB60_group;ASV7998	0	0	0	0	0	0.000145539	0	0	0	0	0	0	0	0	0	0	0	0	0	0	0	0	0	0
d__Bacteria;k__norank_d__Bacteria;p__Bacillota;c__Bacilli;o__Lactobacillales;f__Streptococcaceae;g__Lactococcus;s__unclassified_g__Lactococcus;ASV4706	0	0	0	0	0	0	0	0	0	0	0	0	0	0	0	0	0	0	0	0	0	8.71789e-05	0	0
d__Bacteria;k__norank_d__Bacteria;p__Bacteroidota;c__Bacteroidia;o__Bacteroidales;f__Muribaculaceae;g__norank_f__Muribaculaceae;s__uncultured_bacterium_f__Muribaculaceae;ASV1214	0	0	0	0	0	0	0	0	0	0	0	9.27156e-05	0	0	0	0	0	0	0	0	0	0	0	0
d__Bacteria;k__norank_d__Bacteria;p__Bacillota;c__Clostridia;o__unclassified_c__Clostridia;f__unclassified_c__Clostridia;g__unclassified_c__Clostridia;s__unclassified_c__Clostridia;ASV11356	0	0	0	0	0	0	0	0	0	0	0	0	8.75325e-05	0	0	0	0	0	0	0	0	0	0	0
d__Bacteria;k__norank_d__Bacteria;p__Bacillota;c__Clostridia;o__unclassified_c__Clostridia;f__unclassified_c__Clostridia;g__unclassified_c__Clostridia;s__unclassified_c__Clostridia;ASV1774	0	0	0	0	0	0	0	0	0	0	0	0	0	0	0	0.000125578	0	0	0	0	0	0	0	0
d__Bacteria;k__norank_d__Bacteria;p__Bacteroidota;c__Bacteroidia;o__Bacteroidales;f__unclassified_o__Bacteroidales;g__unclassified_o__Bacteroidales;s__unclassified_o__Bacteroidales;ASV10610	0	0	0	0	0	0	0	0	0.000170136	0	0	0	0	0	0	0	0	0	0	0	0	0	0	0
d__Bacteria;k__norank_d__Bacteria;p__Bacillota;c__Bacilli;o__RF39;f__norank_o__RF39;g__norank_o__RF39;s__uncultured_bacterium_o__RF39;ASV9897	0	0	0	0	0	0	0	0	0	0	0	0	0	0	0	0	0	0	0	0	0	0	0	5.15504e-05
d__Bacteria;k__norank_d__Bacteria;p__Bacteroidota;c__Bacteroidia;o__Bacteroidales;f__Muribaculaceae;g__norank_f__Muribaculaceae;s__uncultured_bacterium_f__Muribaculaceae;ASV10276	0	0	0	0	0	0	0	0	0	0	0	0	0	0	4.99838e-05	0	0	0	0	0	0	0	0	0
d__Bacteria;k__norank_d__Bacteria;p__Bacteroidota;c__Bacteroidia;o__Bacteroidales;f__Bacteroidaceae;g__Bacteroides;s__unclassified_g__Bacteroides;ASV8913	0	0	0	0	0	0	0	0	0	0	0	0	0	0	0	0	0	0	0	0	0	0	0	0
d__Bacteria;k__norank_d__Bacteria;p__Cyanobacteriota;c__Vampirivibrionia;o__Gastranaerophilales;f__Gastranaerophilaceae;g__Zag_111;s__uncultured_bacterium_g__Zag_111;ASV6742	0	0	0	0	0	0	0	0	0	0	0	0	0	0	0	0	0	0	0	0	0	0	0	0
d__Bacteria;k__norank_d__Bacteria;p__Bacillota;c__Clostridia;o__Clostridia_UCG-014;f__norank_o__Clostridia_UCG-014;g__norank_o__Clostridia_UCG-014;s__uncultured_bacterium_o__Clostridia_UCG-014;ASV3046	0	0	0	0	0	0	0	0	0	0	0	0	0	0	0	0	0	0	0	0	6.66341e-05	0	0	0
d__Bacteria;k__norank_d__Bacteria;p__Bacillota;c__Clostridia;o__Oscillospirales;f__Ruminococcaceae;g__Harryflintia;s__uncultured_bacterium_g__Harryflintia;ASV6186	0	0	0	0	0	0	0	0	0	0	0	0	0	0	0	0	0	0	0	0	0	0	0	0
d__Bacteria;k__norank_d__Bacteria;p__Bacillota;c__Clostridia;o__Clostridiales;f__Clostridiaceae;g__Clostridium;s__unclassified_g__Clostridium;ASV272	0	0	0	0	0	0	0	0	0	0	0	0	0	0	0	0	0	0	0	0	0	0	0	0
d__Bacteria;k__norank_d__Bacteria;p__Bacillota;c__Clostridia;o__Clostridia_UCG-014;f__norank_o__Clostridia_UCG-014;g__norank_o__Clostridia_UCG-014;s__uncultured_bacterium_o__Clostridia_UCG-014;ASV5838	0	0	0	0	0	0	0	0	0	0	5.44232e-05	0	0	0	0	0	0	0	0	0	0	0	0	0
d__Bacteria;k__norank_d__Bacteria;p__unclassified_k__norank_d__Bacteria;c__unclassified_k__norank_d__Bacteria;o__unclassified_k__norank_d__Bacteria;f__unclassified_k__norank_d__Bacteria;g__unclassified_k__norank_d__Bacteria;s__unclassified_k__norank_d__Bacteria;ASV4751	0	0	0	0	0	0	0	0	0	0	0	0	0	0	0	0	0	0	0	0	0	5.81193e-05	0	0
d__Bacteria;k__norank_d__Bacteria;p__Bacteroidota;c__Bacteroidia;o__Bacteroidales;f__Tannerellaceae;g__Parabacteroides;s__Parabacteroides_sp.;ASV691	0	0	0	0	0	0	0	0	0	0	0	0	0	0	0	0	0	0	0	0	0	0	0	0
d__Bacteria;k__norank_d__Bacteria;p__Bacteroidota;c__Bacteroidia;o__Bacteroidales;f__Muribaculaceae;g__norank_f__Muribaculaceae;s__uncultured_bacterium_f__Muribaculaceae;ASV10887	0	0	0	0	0	0	0	0	0	0	0	0	0	0	0	0	0	0	0	0	0	0	0	0
d__Bacteria;k__norank_d__Bacteria;p__unclassified_k__norank_d__Bacteria;c__unclassified_k__norank_d__Bacteria;o__unclassified_k__norank_d__Bacteria;f__unclassified_k__norank_d__Bacteria;g__unclassified_k__norank_d__Bacteria;s__unclassified_k__norank_d__Bacteria;ASV4254	0	0	4.79076e-05	0	0	0	0	0	0	0	0	0	0	0	0	0	0	0	0	0	0	0	0	0
d__Bacteria;k__norank_d__Bacteria;p__Bacillota;c__Clostridia;o__Oscillospirales;f__unclassified_o__Oscillospirales;g__unclassified_o__Oscillospirales;s__unclassified_o__Oscillospirales;ASV9557	0	0	0	0	0	0	0	0	0	0	0	0	0	0	0	0	0	0	5.46463e-05	0	0	0	0	0
d__Bacteria;k__norank_d__Bacteria;p__Bacillota;c__Clostridia;o__Lachnospirales;f__Lachnospiraceae;g__unclassified_f__Lachnospiraceae;s__unclassified_f__Lachnospiraceae;ASV6809	0	0	0	0	0	0	0	0	0	0	0	0	0	0	0	0	0	0	0	0	0	0	0	0
d__Bacteria;k__norank_d__Bacteria;p__Bacteroidota;c__Bacteroidia;o__Bacteroidales;f__Muribaculaceae;g__norank_f__Muribaculaceae;s__uncultured_bacterium_f__Muribaculaceae;ASV4605	0	0	0	0	0	0	0	0	0	0	0	0	0	0	0	0	0	0	0	0	0	0.000203417	0	0
d__Bacteria;k__norank_d__Bacteria;p__Bacteroidota;c__Bacteroidia;o__Bacteroidales;f__Muribaculaceae;g__norank_f__Muribaculaceae;s__uncultured_bacterium_f__Muribaculaceae;ASV10058	0	0	0	0	0	0	0	0	0	0	0	0	0	0	0	0	0	0	0	0	0	0	0	0
d__Bacteria;k__norank_d__Bacteria;p__Bacillota;c__Clostridia;o__Clostridia_UCG-014;f__norank_o__Clostridia_UCG-014;g__norank_o__Clostridia_UCG-014;s__uncultured_bacterium_o__Clostridia_UCG-014;ASV2732	0	0	0	0	0	0	8.47601e-05	0	0	0	0	0	0	0	0	0	0	0	0	0	0	0	0	0
d__Bacteria;k__norank_d__Bacteria;p__Bacteroidota;c__Bacteroidia;o__Bacteroidales;f__Rikenellaceae;g__Alistipes;s__uncultured_bacterium_g__Alistipes;ASV6375	0	0	0	0	0	0	0	0	0	0	0	0	0	0	0	0	0	0	0	0	0	0	0	0
d__Bacteria;k__norank_d__Bacteria;p__Bacillota;c__Bacilli;o__RF39;f__norank_o__RF39;g__norank_o__RF39;s__unclassified_g__norank_o__RF39;ASV1816	0	0	0	0	0	0	0	0	0	0	0	0	0	0	0	7.53466e-05	0	0	0	0	0	0	0	0
d__Bacteria;k__norank_d__Bacteria;p__Bacillota;c__Bacilli;o__Lactobacillales;f__Streptococcaceae;g__Lactococcus;s__unclassified_g__Lactococcus;ASV8270	0	0	0	0	0	0	0	0	0	0	0	0	0	0	0	0	0	0	0	0	0	0	0	0
d__Bacteria;k__norank_d__Bacteria;p__Thermodesulfobacteriota;c__Desulfovibrionia;o__Desulfovibrionales;f__Desulfovibrionaceae;g__unclassified_f__Desulfovibrionaceae;s__unclassified_f__Desulfovibrionaceae;ASV372	0	0	0	0	0	0	0	0	0	0	0	0	0	0	0	0	0	0	0	0	0	0	0	0
d__Bacteria;k__norank_d__Bacteria;p__Bacteroidota;c__Bacteroidia;o__Bacteroidales;f__unclassified_o__Bacteroidales;g__unclassified_o__Bacteroidales;s__unclassified_o__Bacteroidales;ASV9464	0	0	0	0	0	0	0	0	0	0	0	0	0	0	0	0	0	0	0.000109293	0	0	0	0	0
d__Bacteria;k__norank_d__Bacteria;p__unclassified_k__norank_d__Bacteria;c__unclassified_k__norank_d__Bacteria;o__unclassified_k__norank_d__Bacteria;f__unclassified_k__norank_d__Bacteria;g__unclassified_k__norank_d__Bacteria;s__unclassified_k__norank_d__Bacteria;ASV11162	0	0	0	0	0	0	0	9.37149e-05	0	0	0	0	0	0	0	0	0	0	0	0	0	0	0	0
d__Bacteria;k__norank_d__Bacteria;p__Pseudomonadota;c__Gammaproteobacteria;o__Enterobacterales;f__unclassified_o__Enterobacterales;g__unclassified_o__Enterobacterales;s__unclassified_o__Enterobacterales;ASV7106	0	0	0	0	0	0	0	0	0	0.00033498	0	0	0	0	0	0	0	0	0	0	0	0	0	0
d__Bacteria;k__norank_d__Bacteria;p__Bacillota;c__Bacilli;o__Lactobacillales;f__Lactobacillaceae;g__Ligilactobacillus;s__unclassified_g__Ligilactobacillus;ASV3586	0	0	0	0	0	0	0	0	0	0	0	0	0	0.000624805	0	0	0	0	0	0	0	0	0	0
d__Bacteria;k__norank_d__Bacteria;p__Bacteroidota;c__Bacteroidia;o__Bacteroidales;f__Rikenellaceae;g__Rikenella;s__uncultured_bacterium_g__Rikenella;ASV960	0	0	0	0	0	0	0	0	0.000113424	0.00563884	0.000952407	0.00123621	0	0.0106737	0	0	0	0	0.00193994	0	0	0	0	0
d__Bacteria;k__norank_d__Bacteria;p__Bacillota;c__Clostridia;o__Lachnospirales;f__Lachnospiraceae;g__unclassified_f__Lachnospiraceae;s__unclassified_f__Lachnospiraceae;ASV7464	0	0	0	0	0	0	0	0	0	0	0	0	0	0	0	0	0	0	0	0	0	0	0	0
d__Bacteria;k__norank_d__Bacteria;p__Bacillota;c__Clostridia;o__unclassified_c__Clostridia;f__unclassified_c__Clostridia;g__unclassified_c__Clostridia;s__unclassified_c__Clostridia;ASV696	0	0	0	0	0	0	0	0	0	0	0	0	0	0	0	0	0	0	0	0	0	0	0	0
d__Bacteria;k__norank_d__Bacteria;p__Bacillota;c__Clostridia;o__Lachnospirales;f__Lachnospiraceae;g__unclassified_f__Lachnospiraceae;s__unclassified_f__Lachnospiraceae;ASV10708	0	0	0	0	0	0	0	0	8.50678e-05	0	0	0	0	0	0	0	0	0	0	0	0	0	0	0
d__Bacteria;k__norank_d__Bacteria;p__Bacillota;c__Clostridia;o__Lachnospirales;f__Lachnospiraceae;g__A2;s__uncultured_bacterium_g__A2;ASV10137	0	0	0	0	0	0	0	0	0	0	0	0	0	0	0.000249919	0	0	0	0	0	0	0	0	0
d__Bacteria;k__norank_d__Bacteria;p__Bacillota;c__Clostridia;o__Lachnospirales;f__Lachnospiraceae;g__unclassified_f__Lachnospiraceae;s__unclassified_f__Lachnospiraceae;ASV11443	0	0	0	0.000346151	0	0	0	0	0	0	0	0	0	0	0	0	0	0	0	0	0	0	0	0
d__Bacteria;k__norank_d__Bacteria;p__Bacteroidota;c__Bacteroidia;o__Bacteroidales;f__Muribaculaceae;g__norank_f__Muribaculaceae;s__uncultured_bacterium_f__Muribaculaceae;ASV10612	0	0	0	0	0	0	0	0	0.000170136	0	0	0	0	0	0	0	0	0	0	0	0	0	0	0
d__Bacteria;k__norank_d__Bacteria;p__Bacillota;c__unclassified_p__Bacillota;o__unclassified_p__Bacillota;f__unclassified_p__Bacillota;g__unclassified_p__Bacillota;s__unclassified_p__Bacillota;ASV4464	0	0	0	0	0	0	0	0	0	0	0	0	0	0	0	0	0	0	0	0	0	0	4.98654e-05	0
d__Bacteria;k__norank_d__Bacteria;p__Bacillota;c__Clostridia;o__Peptostreptococcales-Tissierellales;f__Anaerovoracaceae;g__unclassified_f__Anaerovoracaceae;s__unclassified_f__Anaerovoracaceae;ASV3425	0	0	0	0	0	0	0	0	0	0	0	0	0	0	0	0	0	0	0	0	0	0	0	0
d__Bacteria;k__norank_d__Bacteria;p__Bacillota;c__Clostridia;o__Lachnospirales;f__unclassified_o__Lachnospirales;g__unclassified_o__Lachnospirales;s__unclassified_o__Lachnospirales;ASV8287	0	0	0	0	0	0	0	0	0	0	0	0	0	0	0	0	0	0	0	0	0	0	0	0
d__Bacteria;k__norank_d__Bacteria;p__Bacillota;c__Clostridia;o__Lachnospirales;f__Lachnospiraceae;g__unclassified_f__Lachnospiraceae;s__unclassified_f__Lachnospiraceae;ASV4536	0	0	0	0	0	0	0	0	0	0	0	0	0	0	0	0	0	0	0	0	0	0.000726491	0	0
d__Bacteria;k__norank_d__Bacteria;p__Bacillota;c__Clostridia;o__Lachnospirales;f__Lachnospiraceae;g__unclassified_f__Lachnospiraceae;s__unclassified_f__Lachnospiraceae;ASV8174	0	0	0	0	0	0	0	0	0	0	0	0	0	0	0	0	0	0	0	0	0	0	0	0
d__Bacteria;k__norank_d__Bacteria;p__Campylobacterota;c__Campylobacteria;o__Campylobacterales;f__Helicobacteraceae;g__Helicobacter;s__unclassified_g__Helicobacter;ASV10680	0	0	0	0	0	0	0	0	0.000113424	0	0	0	0	0	0	0	0	0	0	0	0	0	0	0
d__Bacteria;k__norank_d__Bacteria;p__Bacillota;c__Clostridia;o__unclassified_c__Clostridia;f__unclassified_c__Clostridia;g__unclassified_c__Clostridia;s__unclassified_c__Clostridia;ASV9043	0	0	0	0	0	0	0	0	0	0	0	0	0	0	0	0	0	0	0	0	0	0	0	0
d__Bacteria;k__norank_d__Bacteria;p__Pseudomonadota;c__Gammaproteobacteria;o__Burkholderiales;f__Sutterellaceae;g__Turicimonas;s__uncultured_bacterium_g__Turicimonas;ASV1173	0	0	0	0	0	0	0	0.000749719	0	0	0	0.000123621	0	0	0	0	0	0	0.000327878	0	0	0	0	0
d__Bacteria;k__norank_d__Bacteria;p__Bacillota;c__Clostridia;o__Lachnospirales;f__Lachnospiraceae;g__Blautia;s__Lachnospiraceae_bacterium_DW59;ASV4312	0	0	0	0	0	0	0	0	0	0	0	0	0	0	0	0	0	0	0	0	0	0	0.000249327	0
d__Bacteria;k__norank_d__Bacteria;p__Bacillota;c__Clostridia;o__Oscillospirales;f__Oscillospiraceae;g__unclassified_f__Oscillospiraceae;s__unclassified_f__Oscillospiraceae;ASV10809	0	0	0	0	0	0	0	0	0	0	0	0	0	0	0	0	0	0	0	0	0	0	0	0
d__Bacteria;k__norank_d__Bacteria;p__Bacillota;c__unclassified_p__Bacillota;o__unclassified_p__Bacillota;f__unclassified_p__Bacillota;g__unclassified_p__Bacillota;s__unclassified_p__Bacillota;ASV11155	0	0	0	0	0	0	0	9.37149e-05	0	0	0	0	0	0	0	0	0	0	0	0	0	0	0	0
d__Bacteria;k__norank_d__Bacteria;p__Bacillota;c__Clostridia;o__Lachnospirales;f__Lachnospiraceae;g__unclassified_f__Lachnospiraceae;s__unclassified_f__Lachnospiraceae;ASV2190	0	0	0	0	0	0	0	0	0	0	0	0	0	0	0	0	0	0	0	0	0	0	0	0
d__Bacteria;k__norank_d__Bacteria;p__Bacteroidota;c__Bacteroidia;o__Bacteroidales;f__Muribaculaceae;g__norank_f__Muribaculaceae;s__uncultured_bacterium_f__Muribaculaceae;ASV2688	0	0	0	0	0	0	0.000141267	0	0	0	0	0	0	0	0	0	0	0	0	0	0	0	0	0
d__Bacteria;k__norank_d__Bacteria;p__Bacteroidota;c__Bacteroidia;o__Bacteroidales;f__Muribaculaceae;g__norank_f__Muribaculaceae;s__unclassified_g__norank_f__Muribaculaceae;ASV4132	0	0	0.000119769	0	0	0	0	0	0	0	0	0	0	0	0	0	0	0	0	0	0	0	0	0
d__Bacteria;k__norank_d__Bacteria;p__Bacillota;c__Clostridia;o__Oscillospirales;f__Butyricicoccaceae;g__Agathobaculum;s__uncultured_bacterium_g__Agathobaculum;ASV2903	0	0	0	0	0	0	0	0	0	0	0	0	0	0	0	0	0	0	0	0	0.000177691	0	0	0
d__Bacteria;k__norank_d__Bacteria;p__Bacteroidota;c__Bacteroidia;o__Bacteroidales;f__Muribaculaceae;g__norank_f__Muribaculaceae;s__unclassified_g__norank_f__Muribaculaceae;ASV1938	0	0	0	0	0	0.000203755	0	0	0	0	0	0	0	0	0	0	0	0	0.00166671	0.0013049	0	0	0	0.00487151
d__Bacteria;k__norank_d__Bacteria;p__Bacteroidota;c__Bacteroidia;o__Bacteroidales;f__Tannerellaceae;g__Parabacteroides;s__unclassified_g__Parabacteroides;ASV1925	0	0	0	0	0	0	0	0	0	0	0	0	0	0	0	5.02311e-05	0	0	0	0	0	0	0	0
d__Bacteria;k__norank_d__Bacteria;p__Bacillota;c__Clostridia;o__Oscillospirales;f__Ruminococcaceae;g__unclassified_f__Ruminococcaceae;s__unclassified_f__Ruminococcaceae;ASV1593	0	0	0	0	0	0	0	0	0	0	0	0	0	0	0	0	5.71527e-05	0	0	0	0	0	0	0
d__Bacteria;k__norank_d__Bacteria;p__Bacillota;c__Clostridia;o__Clostridia_UCG-014;f__norank_o__Clostridia_UCG-014;g__norank_o__Clostridia_UCG-014;s__uncultured_bacterium_o__Clostridia_UCG-014;ASV1880	0	0	0	0	0	0	0	0	0	0	0	0	0	0	0	5.02311e-05	0	0	0	0	0	0	0	0
d__Bacteria;k__norank_d__Bacteria;p__Pseudomonadota;c__Gammaproteobacteria;o__Burkholderiales;f__Sutterellaceae;g__norank_f__Sutterellaceae;s__uncultured_organism_f__Sutterellaceae;ASV9456	0	0	0	0	0	0	0	0	0	0	0	0	0	0	0	0	0	0	0.000109293	0	0	0	0	0
d__Bacteria;k__norank_d__Bacteria;p__Bacillota;c__Clostridia;o__Oscillospirales;f__Oscillospiraceae;g__unclassified_f__Oscillospiraceae;s__unclassified_f__Oscillospiraceae;ASV7911	0	0	0	0	0	0	0	0	0	0	0	0	0	0	0	0	0	0	0	0	0	0	0	0
d__Bacteria;k__norank_d__Bacteria;p__Bacteroidota;c__Bacteroidia;o__Bacteroidales;f__Bacteroidaceae;g__Bacteroides;s__unclassified_g__Bacteroides;ASV2137	0	0	0	0	0	0	0	0	0	0	0	0	0	0	0	0	0	0	0	0	0	0	0	0
d__Bacteria;k__norank_d__Bacteria;p__Bacillota;c__Clostridia;o__Oscillospirales;f__Oscillospiraceae;g__unclassified_f__Oscillospiraceae;s__unclassified_f__Oscillospiraceae;ASV1793	0	0	0	0	0	0	0	0	0	0	0	0	0	0	0	0.000100462	0	0	0	0	0	0	0	0
d__Bacteria;k__norank_d__Bacteria;p__Bacillota;c__unclassified_p__Bacillota;o__unclassified_p__Bacillota;f__unclassified_p__Bacillota;g__unclassified_p__Bacillota;s__unclassified_p__Bacillota;ASV11036	0	0	0	0	0	0	0	0	0	0	0	0	0	0	0	0	0	0	0	0	0	0	0	0
d__Bacteria;k__norank_d__Bacteria;p__Bacillota;c__Clostridia;o__Oscillospirales;f__Ruminococcaceae;g__Acutalibacter;s__uncultured_bacterium_g__Acutalibacter;ASV4906	0	0	0	0	0	0	0	0	0	0	0	0	0	0	0	0	0	0	0	0	0	0	0	0
d__Bacteria;k__norank_d__Bacteria;p__Bacillota;c__Clostridia;o__Clostridia_vadinBB60_group;f__norank_o__Clostridia_vadinBB60_group;g__norank_o__Clostridia_vadinBB60_group;s__uncultured_bacterium_o__Clostridia_vadinBB60_group;ASV996	0	0	0	0	0	5.82157e-05	0	0	0.0086202	0	0	0.000679915	0	0	0	0	0	0	0.00286893	0	0	0	0	0
d__Bacteria;k__norank_d__Bacteria;p__Bacillota;c__Clostridia;o__Lachnospirales;f__Lachnospiraceae;g__Tyzzerella;s__uncultured_bacterium_g__Tyzzerella;ASV9607	0.000283556	0	0	0	0	0	0	0	0	0	0	0	0	0	0	0	0	0	0	0	0	0	0	0
d__Bacteria;k__norank_d__Bacteria;p__unclassified_k__norank_d__Bacteria;c__unclassified_k__norank_d__Bacteria;o__unclassified_k__norank_d__Bacteria;f__unclassified_k__norank_d__Bacteria;g__unclassified_k__norank_d__Bacteria;s__unclassified_k__norank_d__Bacteria;ASV3687	0	0	0	0	0	0	0	0	0	0	0	0	0	0.000130168	0	0	0	0	0	0	0	0	0	0
d__Bacteria;k__norank_d__Bacteria;p__Bacteroidota;c__Bacteroidia;o__Bacteroidales;f__Muribaculaceae;g__norank_f__Muribaculaceae;s__unclassified_g__norank_f__Muribaculaceae;ASV3637	0	0	0	0	0	0	0	0	0	0	0	0	0	0.000234302	0	0	0	0	0	0	0	0	0	0
d__Bacteria;k__norank_d__Bacteria;p__Bacteroidota;c__Bacteroidia;o__Flavobacteriales;f__Flavobacteriaceae;g__norank_f__Flavobacteriaceae;s__gut_metagenome_f__Flavobacteriaceae;ASV3905	0	0	0	0	0	0	0	0	0	0	0	0	0	0	0	0	0	0	0	0	0	0	0	0
d__Bacteria;k__norank_d__Bacteria;p__Actinomycetota;c__Coriobacteriia;o__Coriobacteriales;f__Eggerthellaceae;g__Adlercreutzia;s__Adlercreutzia_mucosicola;ASV3345	0	0	0	0	0	0	0	0	0	0.00122826	0	0	0	0	0	0	0	0	0	0.00216558	0	0	0	0
d__Bacteria;k__norank_d__Bacteria;p__Actinomycetota;c__Coriobacteriia;o__Coriobacteriales;f__Eggerthellaceae;g__Adlercreutzia;s__uncultured_bacterium_g__Adlercreutzia;ASV5201	0	8.59353e-05	0	0	0	0	0	0	0	0	0	0	0	0	0	0	0	0	0	0	0	0	0	0
d__Bacteria;k__norank_d__Bacteria;p__Bacteroidota;c__Bacteroidia;o__Bacteroidales;f__Muribaculaceae;g__norank_f__Muribaculaceae;s__unclassified_g__norank_f__Muribaculaceae;ASV2867	0	0	0	0	0	0	0	0	0	0.0167211	0	0	0	0	0	0	0	0	0	0	0.000266536	0	0	0
d__Bacteria;k__norank_d__Bacteria;p__Bacillota;c__Clostridia;o__Lachnospirales;f__Lachnospiraceae;g__unclassified_f__Lachnospiraceae;s__unclassified_f__Lachnospiraceae;ASV7586	0	0	0	0	0	0	0	0	0	0	0	0	0	0	0	0	0	0	0	0	0	0	0	0
d__Bacteria;k__norank_d__Bacteria;p__Bacillota;c__Clostridia;o__Lachnospirales;f__Lachnospiraceae;g__unclassified_f__Lachnospiraceae;s__unclassified_f__Lachnospiraceae;ASV10999	0	0	0	0	0	0	0	0	0	0	0	0	0	0	0	0	0	0	0	0	0	0	0	0
d__Bacteria;k__norank_d__Bacteria;p__Bacteroidota;c__Bacteroidia;o__Bacteroidales;f__Rikenellaceae;g__Alistipes;s__uncultured_bacterium_g__Alistipes;ASV3079	0	0	0	0	0	0	0	0	0	0	0	0	0	0	0	0	0	0	0	0	4.44227e-05	0	0	0
d__Bacteria;k__norank_d__Bacteria;p__Bacteroidota;c__Bacteroidia;o__Bacteroidales;f__Muribaculaceae;g__norank_f__Muribaculaceae;s__uncultured_bacterium_f__Muribaculaceae;ASV6107	0	0	0	0	0	0	0	0	0	0	0	0	0	0	0	0	0	0	0	0	0	0	0	0
d__Bacteria;k__norank_d__Bacteria;p__Bacillota;c__Bacilli;o__Lactobacillales;f__Carnobacteriaceae;g__Atopostipes;s__uncultured_bacterium_g__Atopostipes;ASV9799	0	0	0	0	0	0	0	0	0	0	0	0	0	0	0	0	0	0	0	0	0	0	0	0.000154651
d__Bacteria;k__norank_d__Bacteria;p__Bacteroidota;c__Bacteroidia;o__Bacteroidales;f__Prevotellaceae;g__norank_f__Prevotellaceae;s__uncultured_Bacteroidales_bacterium_f__Prevotellaceae;ASV4918	0	0	0	0	0	0	0	0	0	0	0	0	0	0	0	0	0	0	0	0	0	0	0	0
d__Bacteria;k__norank_d__Bacteria;p__Bacillota;c__Bacilli;o__Lactobacillales;f__Streptococcaceae;g__Lactococcus;s__unclassified_g__Lactococcus;ASV9216	0	0	0	0	0	0	0	0	0	0	0	0	0	0	0	0	0	0	0	0.000111056	0	0	0	0
d__Bacteria;k__norank_d__Bacteria;p__unclassified_k__norank_d__Bacteria;c__unclassified_k__norank_d__Bacteria;o__unclassified_k__norank_d__Bacteria;f__unclassified_k__norank_d__Bacteria;g__unclassified_k__norank_d__Bacteria;s__unclassified_k__norank_d__Bacteria;ASV6759	0	0	0	0	0	0	0	0	0	0	0	0	0	0	0	0	0	0	0	0	0	0	0	0
d__Bacteria;k__norank_d__Bacteria;p__Bacteroidota;c__Bacteroidia;o__Bacteroidales;f__Muribaculaceae;g__norank_f__Muribaculaceae;s__uncultured_bacterium_f__Muribaculaceae;ASV5276	0	5.72902e-05	0	0	0	0	0	0	0	0	0	0	0	0	0	0	0	0	0	0	0	0	0	0
d__Bacteria;k__norank_d__Bacteria;p__Bacillota;c__Bacilli;o__Lactobacillales;f__Lactobacillaceae;g__Ligilactobacillus;s__unclassified_g__Ligilactobacillus;ASV4732	0	0	0	0	0	0	0	0	0	0	0	0	0	0	0	0	0	0	0	0	0	8.71789e-05	0	0
d__Bacteria;k__norank_d__Bacteria;p__Bacillota;c__Clostridia;o__Lachnospirales;f__Lachnospiraceae;g__unclassified_f__Lachnospiraceae;s__unclassified_f__Lachnospiraceae;ASV11462	0	0	0	0.000230767	0	0	0	0	0	0	0	0	0	0	0	0	0	0	0	0	0	0	0	0
d__Bacteria;k__norank_d__Bacteria;p__Patescibacteria;c__Saccharimonadia;o__Saccharimonadales;f__Saccharimonadaceae;g__Candidatus_Saccharimonas;s__uncultured_bacterium_g__Candidatus_Saccharimonas;ASV1961	0	0	0	0	0	0	0	0	0	0.00287525	0	0	0	0	0	0	0	0	0	0	0.00397583	0.00328374	0.00364017	0
d__Bacteria;k__norank_d__Bacteria;p__Bacillota;c__Clostridia;o__Lachnospirales;f__Lachnospiraceae;g__unclassified_f__Lachnospiraceae;s__unclassified_f__Lachnospiraceae;ASV5811	0	0	0	0	0	0	0	0	0	0	5.44232e-05	0	0	0	0	0	0	0	0	0	0	0	0	0
d__Bacteria;k__norank_d__Bacteria;p__Bacillota;c__Clostridia;o__Lachnospirales;f__Lachnospiraceae;g__unclassified_f__Lachnospiraceae;s__unclassified_f__Lachnospiraceae;ASV282	0	0	0	0	0	0	0	0.000156191	0.000226847	0	0	0	0	0	7.49756e-05	0	0	0	0	0	0	0	0	0
d__Bacteria;k__norank_d__Bacteria;p__Bacillota;c__Clostridia;o__Clostridia_vadinBB60_group;f__norank_o__Clostridia_vadinBB60_group;g__norank_o__Clostridia_vadinBB60_group;s__unclassified_g__norank_o__Clostridia_vadinBB60_group;ASV5939	0	0	0	0	0	0	0	0	0	0	0	0	0	0	0	0	0	0	0	0	0	0	0	0
d__Bacteria;k__norank_d__Bacteria;p__Bacteroidota;c__Bacteroidia;o__Bacteroidales;f__Muribaculaceae;g__norank_f__Muribaculaceae;s__uncultured_bacterium_f__Muribaculaceae;ASV8314	0	0	0	0	0	0	0	0	0	0	0	0	0	0	0	0	0	0	0	0	0	0	0	0
d__Bacteria;k__norank_d__Bacteria;p__Bacillota;c__Clostridia;o__Clostridia_UCG-014;f__norank_o__Clostridia_UCG-014;g__norank_o__Clostridia_UCG-014;s__uncultured_bacterium_o__Clostridia_UCG-014;ASV3000	0	0	0	0	0	0	0	0	0	0	0	0	0	0	0	0	0	0	0	0	8.88455e-05	0	0	0
d__Bacteria;k__norank_d__Bacteria;p__Campylobacterota;c__Campylobacteria;o__Campylobacterales;f__Helicobacteraceae;g__Helicobacter;s__unclassified_g__Helicobacter;ASV6437	0	0	0	0	0	0	0	0	0	0	0	0	0	0	0	0	0	0	0	0	0	0	0	0
d__Bacteria;k__norank_d__Bacteria;p__Bacillota;c__Clostridia;o__Oscillospirales;f__Oscillospiraceae;g__Colidextribacter;s__unclassified_g__Colidextribacter;ASV5853	0	0	0	0	0	0	0	0	0	0	0	0	0	0	0	0	0	0	0	0	0	0	0	0
d__Bacteria;k__norank_d__Bacteria;p__Bacteroidota;c__Bacteroidia;o__Bacteroidales;f__Muribaculaceae;g__norank_f__Muribaculaceae;s__uncultured_bacterium_f__Muribaculaceae;ASV802	0	0	0	0	0	0	0	0	0	0	0	0	0	0	0	0	0	0	0	0	0	0	0	0
d__Bacteria;k__norank_d__Bacteria;p__Actinomycetota;c__Coriobacteriia;o__Coriobacteriales;f__Eggerthellaceae;g__unclassified_f__Eggerthellaceae;s__unclassified_f__Eggerthellaceae;ASV5329	0	0	0	0	0	0	0	0	0	0	0	0	0	0	0	0	0	0	0	0	0	0	0	0
d__Bacteria;k__norank_d__Bacteria;p__Bacillota;c__Clostridia;o__Lachnospirales;f__Lachnospiraceae;g__unclassified_f__Lachnospiraceae;s__unclassified_f__Lachnospiraceae;ASV9236	0	0	0	0	0	0	0	0	0	0	0	0	0	0	0	0	0	0	0	8.32917e-05	0	0	0	0
d__Bacteria;k__norank_d__Bacteria;p__Bacillota;c__Clostridia;o__Lachnospirales;f__Lachnospiraceae;g__Lachnospiraceae_NK4A136_group;s__unclassified_g__Lachnospiraceae_NK4A136_group;ASV986	0	0	0	0	0	0	0	0	0.000737254	0	0	0.000803536	0	0.00122358	0	0	0	0.00315787	0.00248641	0	0	0	0	0
d__Bacteria;k__norank_d__Bacteria;p__Bacteroidota;c__Bacteroidia;o__Bacteroidales;f__Rikenellaceae;g__Rikenellaceae_RC9_gut_group;s__uncultured_organism_g__Rikenellaceae_RC9_gut_group;ASV1722	0	0	0	0	0	0	0	0	0	0	0	0	0	0	0	0.000200924	0	0	0	0	0	0	0	0
d__Bacteria;k__norank_d__Bacteria;p__Bacillota;c__Clostridia;o__Clostridia_vadinBB60_group;f__norank_o__Clostridia_vadinBB60_group;g__norank_o__Clostridia_vadinBB60_group;s__uncultured_bacterium_o__Clostridia_vadinBB60_group;ASV3780	0	0	0	0	0	0	0	0	8.50678e-05	0	0	0	0	5.20671e-05	0	0	0	0	0	0.000194347	0	0	0	0
d__Bacteria;k__norank_d__Bacteria;p__Bacillota;c__Clostridia;o__Lachnospirales;f__Lachnospiraceae;g__unclassified_f__Lachnospiraceae;s__unclassified_f__Lachnospiraceae;ASV4266	0	0	4.79076e-05	0	0	0	0	0	0	0	0	0	0	0	0	0	0	0	0	0	0	0	0	0
d__Bacteria;k__norank_d__Bacteria;p__Bacillota;c__Bacilli;o__Lactobacillales;f__Lactobacillaceae;g__Lactobacillus;s__unclassified_g__Lactobacillus;ASV8860	0	0	0	0	0	0	0	0	0	0	0	0	0	0	0	0	0	0	0	0	0	0	0	0
d__Bacteria;k__norank_d__Bacteria;p__Bacillota;c__Bacilli;o__Erysipelotrichales;f__Erysipelotrichaceae;g__Dubosiella;s__Dubosiella_newyorkensis;ASV8838	0	0	0	0	0	0	0	0	0	0	0	0	0	0	0	0	0	0	0	0	0	0	0	0
d__Bacteria;k__norank_d__Bacteria;p__Bacteroidota;c__Bacteroidia;o__Bacteroidales;f__Muribaculaceae;g__norank_f__Muribaculaceae;s__uncultured_bacterium_f__Muribaculaceae;ASV11024	0	0	0	0	0	0	0	0	0	0	0	0	0	0	0	0	0	0	0	0	0	0	0	0
d__Bacteria;k__norank_d__Bacteria;p__Bacillota;c__Clostridia;o__Lachnospirales;f__Lachnospiraceae;g__unclassified_f__Lachnospiraceae;s__unclassified_f__Lachnospiraceae;ASV3690	0	0	0	0	0	0	0	0	0	0	0	0	0	0.000130168	0	0	0	0	0	0	0	0	0	0
d__Bacteria;k__norank_d__Bacteria;p__Bacillota;c__Clostridia;o__Lachnospirales;f__Lachnospiraceae;g__unclassified_f__Lachnospiraceae;s__unclassified_f__Lachnospiraceae;ASV400	0	0	0	0	0	0	0	0	0	0	0	0	0	0	0	0	0	0	0	0	0	0	0	0
d__Bacteria;k__norank_d__Bacteria;p__Bacillota;c__unclassified_p__Bacillota;o__unclassified_p__Bacillota;f__unclassified_p__Bacillota;g__unclassified_p__Bacillota;s__unclassified_p__Bacillota;ASV6052	0	0	0	0	0	0	0	0	0	0	0	0	0	0	0	0	0	0	0	0	0	0	0	0
d__Bacteria;k__norank_d__Bacteria;p__Bacteroidota;c__Bacteroidia;o__Bacteroidales;f__Bacteroidaceae;g__Bacteroides;s__unclassified_g__Bacteroides;ASV10533	0	0	0	0	0	0	0	0	0.000737254	0	0	0	0	0	0	0	0	0	0	0	0	0	0	0
d__Bacteria;k__norank_d__Bacteria;p__Bacteroidota;c__Bacteroidia;o__Bacteroidales;f__Tannerellaceae;g__Parabacteroides;s__uncultured_bacterium_g__Parabacteroides;ASV11315	0	0	0	0	0	0	0	0	0	0	0	0	0.000145887	0	0	0	0	0	0	0	0	0	0	0
d__Bacteria;k__norank_d__Bacteria;p__unclassified_k__norank_d__Bacteria;c__unclassified_k__norank_d__Bacteria;o__unclassified_k__norank_d__Bacteria;f__unclassified_k__norank_d__Bacteria;g__unclassified_k__norank_d__Bacteria;s__unclassified_k__norank_d__Bacteria;ASV9211	0	0	0	0	0	0	0	0	0	0	0	0	0	0	0	0	0	0	0	0.000111056	0	0	0	0
d__Bacteria;k__norank_d__Bacteria;p__Bacillota;c__Clostridia;o__Lachnospirales;f__Lachnospiraceae;g__unclassified_f__Lachnospiraceae;s__unclassified_f__Lachnospiraceae;ASV853	0	0	0	0	0	0	0	0	0	0	0	0	0	0	0	0	0	0	0	0	0	0	0	0
d__Bacteria;k__norank_d__Bacteria;p__Bacillota;c__Clostridia;o__Lachnospirales;f__Lachnospiraceae;g__unclassified_f__Lachnospiraceae;s__unclassified_f__Lachnospiraceae;ASV9740	0	0	0	0	0	0	0	0	0	0	0	0	0	0	0	0	0	0	0	0	0	0	0	0.000515504
d__Bacteria;k__norank_d__Bacteria;p__Bacteroidota;c__Bacteroidia;o__Bacteroidales;f__Marinifilaceae;g__Odoribacter;s__uncultured_bacterium_g__Odoribacter;ASV8774	0	0	0	0	0	0	0	0	0	0	0	0	0	0	0	0	0	0	0	0	0	0	0	0
d__Bacteria;k__norank_d__Bacteria;p__Bacteroidota;c__Bacteroidia;o__Bacteroidales;f__Bacteroidaceae;g__Bacteroides;s__unclassified_g__Bacteroides;ASV1225	0	0	0	0	0	0	0	0	0	0	0	9.27156e-05	0	0	0	0	0	0	0	0	0	0	0	0
d__Bacteria;k__norank_d__Bacteria;p__Bacillota;c__Bacilli;o__unclassified_c__Bacilli;f__unclassified_c__Bacilli;g__unclassified_c__Bacilli;s__unclassified_c__Bacilli;ASV4430	0	0	0	0	0	0	0	0	0	0	0	0	0	0	0	0	0	0	0	0	0	0	7.4798e-05	0
d__Bacteria;k__norank_d__Bacteria;p__Bacillota;c__Bacilli;o__RF39;f__norank_o__RF39;g__norank_o__RF39;s__uncultured_bacterium_o__RF39;ASV11540	0	0	0	8.65376e-05	0	0	0	0	0	0	0	0	0	0	0	0	0	0	0	0	0	0	0	0
d__Bacteria;k__norank_d__Bacteria;p__Bacteroidota;c__Bacteroidia;o__Bacteroidales;f__Muribaculaceae;g__norank_f__Muribaculaceae;s__uncultured_bacterium_f__Muribaculaceae;ASV9675	7.73335e-05	0	0	0	0	0	0	0	0	0	0	0	0	0	0	0	0	0	0	0	0	0	0	0
d__Bacteria;k__norank_d__Bacteria;p__Bacteroidota;c__Bacteroidia;o__Bacteroidales;f__Rikenellaceae;g__Alistipes;s__uncultured_bacterium_g__Alistipes;ASV10399	0	0	0	0	0.000108867	0	0	0	0	0	0	0	0	0	0	0	0	0	0	0	0	0	0	0
d__Bacteria;k__norank_d__Bacteria;p__Deferribacterota;c__Deferribacteres;o__Deferribacterales;f__Deferribacteraceae;g__Mucispirillum;s__Mucispirillum_schaedleri;ASV5167	0	0.000143225	0	0	0	0	0	0	0	0	0	0	0	0	0	0	0	0	0	0	0	0	0	0
d__Bacteria;k__norank_d__Bacteria;p__Bacillota;c__Clostridia;o__Clostridia_vadinBB60_group;f__norank_o__Clostridia_vadinBB60_group;g__norank_o__Clostridia_vadinBB60_group;s__uncultured_bacterium_o__Clostridia_vadinBB60_group;ASV5854	0	0	0	0	0	0	0	0	0	0	0	0	0	0	0	0	0	0	0	0	0	0	0	0
d__Bacteria;k__norank_d__Bacteria;p__Bacillota;c__Clostridia;o__Oscillospirales;f__UCG-010;g__norank_f__UCG-010;s__uncultured_organism_f__UCG-010;ASV5279	0	5.72902e-05	0	0	0	0	0	0	0	0	0	0	0	0	0	0	0	0	0	0	0	0	0	0
d__Bacteria;k__norank_d__Bacteria;p__Bacillota;c__Clostridia;o__Lachnospirales;f__Lachnospiraceae;g__unclassified_f__Lachnospiraceae;s__unclassified_f__Lachnospiraceae;ASV8687	0	0	0	0	0	0	0	0	0	0	0	0	0	0	0	0	0	0	0	0	0	0	0	0
d__Bacteria;k__norank_d__Bacteria;p__Bacillota;c__Clostridia;o__Oscillospirales;f__Ruminococcaceae;g__unclassified_f__Ruminococcaceae;s__unclassified_f__Ruminococcaceae;ASV1569	0	0	0	0	0	0	0	0	0	0	0	0	0	0	0	0	5.71527e-05	0	0	0	0	0	0	0
d__Bacteria;k__norank_d__Bacteria;p__Bacillota;c__Clostridia;o__Clostridia_UCG-014;f__norank_o__Clostridia_UCG-014;g__norank_o__Clostridia_UCG-014;s__uncultured_bacterium_o__Clostridia_UCG-014;ASV4702	0	0	0	0	0	0	0	0	0	0	0	0	0	0	0	0	0	0	0	0	0	8.71789e-05	0	0
d__Bacteria;k__norank_d__Bacteria;p__Bacteroidota;c__Bacteroidia;o__Bacteroidales;f__unclassified_o__Bacteroidales;g__unclassified_o__Bacteroidales;s__unclassified_o__Bacteroidales;ASV4261	0	0	4.79076e-05	0	0	0	0	0	0	0	0	0	0	0	0	0	0	0	0	0	0	0	0	0
d__Bacteria;k__norank_d__Bacteria;p__Bacteroidota;c__Bacteroidia;o__Bacteroidales;f__Bacteroidaceae;g__Bacteroides;s__unclassified_g__Bacteroides;ASV8966	0	0	0	0	0	0	0	0	0	0	0	0	0	0	0	0	0	0	0	0	0	0	0	0
d__Bacteria;k__norank_d__Bacteria;p__Bacteroidota;c__Bacteroidia;o__Bacteroidales;f__Muribaculaceae;g__norank_f__Muribaculaceae;s__unclassified_g__norank_f__Muribaculaceae;ASV6554	0	0	0	0	0	0	0	0	0	0	0	0	0	0	0	0	0	0	0	0	0	0	0	0
d__Bacteria;k__norank_d__Bacteria;p__Bacillota;c__Clostridia;o__Clostridia_UCG-014;f__norank_o__Clostridia_UCG-014;g__norank_o__Clostridia_UCG-014;s__unclassified_g__norank_o__Clostridia_UCG-014;ASV8132	0	0	0	0	0	0	0	0	0	0	0	0	0	0	0	0	0	0	0	0	0	0	0	0
d__Bacteria;k__norank_d__Bacteria;p__Bacillota;c__Bacilli;o__Erysipelotrichales;f__Erysipelotrichaceae;g__norank_f__Erysipelotrichaceae;s__unidentified_f__Erysipelotrichaceae;ASV5694	0	0	0	0	0	0	0	0	0	0	0.00016327	0	0	0	0	0	0	0	0	0	0	0	0	0
d__Bacteria;k__norank_d__Bacteria;p__Bacillota;c__Clostridia;o__Oscillospirales;f__Ruminococcaceae;g__Paludicola;s__uncultured_bacterium_g__Paludicola;ASV10954	0	0	0	0	0	0	0	0	0	0	0	0	0	0	0	0	0	0	0	0	0	0	0	0
d__Bacteria;k__norank_d__Bacteria;p__Bacillota;c__Clostridia;o__Lachnospirales;f__Lachnospiraceae;g__unclassified_f__Lachnospiraceae;s__unclassified_f__Lachnospiraceae;ASV670	0.000154667	0	0.000526984	0	0.000462686	0.0011061	0	0.000531051	0	0	0	0	0	0	0	0	0	0	0	0.000249875	0	0	0	0
d__Bacteria;k__norank_d__Bacteria;p__Bacillota;c__Bacilli;o__Staphylococcales;f__Staphylococcaceae;g__Staphylococcus;s__unclassified_g__Staphylococcus;ASV3974	0	0	0	0	0	0	0	0	0	0	0	0	0	0	0	0	0	0	0	0	0	8.71789e-05	0	0
d__Bacteria;k__norank_d__Bacteria;p__Actinomycetota;c__Coriobacteriia;o__Coriobacteriales;f__Atopobiaceae;g__Coriobacteriaceae_UCG-002;s__uncultured_bacterium_g__Coriobacteriaceae_UCG-002;ASV1079	0	0	0	0	0	0	0.0075154	0.0058728	0	0	0	0.000247242	0	0.00166615	0	0	0.000914442	0	0	0	0	0	0	0
d__Bacteria;k__norank_d__Bacteria;p__Bacillota;c__Clostridia;o__unclassified_c__Clostridia;f__unclassified_c__Clostridia;g__unclassified_c__Clostridia;s__unclassified_c__Clostridia;ASV10899	0	0	0	0	0	0	0	0	0	0	0	0	0	0	0	0	0	0	0	0	0	0	0	0
d__Bacteria;k__norank_d__Bacteria;p__Bacteroidota;c__Bacteroidia;o__Bacteroidales;f__Bacteroidaceae;g__Bacteroides;s__unclassified_g__Bacteroides;ASV8200	0	0	0	0	0	0	0	0	0	0	0	0	0	0	0	0	0	0	0	0	0	0	0	0
d__Bacteria;k__norank_d__Bacteria;p__Bacillota;c__Bacilli;o__Lactobacillales;f__Lactobacillaceae;g__Ligilactobacillus;s__unclassified_g__Ligilactobacillus;ASV4704	0	0	0	0	0	0	0	0	0	0	0	0	0	0	0	0	0	0	0	0	0	8.71789e-05	0	0
d__Bacteria;k__norank_d__Bacteria;p__Bacteroidota;c__Bacteroidia;o__Bacteroidales;f__Muribaculaceae;g__norank_f__Muribaculaceae;s__uncultured_bacterium_f__Muribaculaceae;ASV11467	0	0	0	0.000230767	0	0	0	0	0	0	0	0	0	0	0	0	0	0	0	0	0	0	0	0
d__Bacteria;k__norank_d__Bacteria;p__Bacillota;c__Clostridia;o__Christensenellales;f__Christensenellaceae;g__norank_f__Christensenellaceae;s__uncultured_bacterium_f__Christensenellaceae;ASV4606	0	0	0	0	0	0	0	0	0	0	0	0	0	0	0	0	0	0	0	0	0	0.000203417	0	0
d__Bacteria;k__norank_d__Bacteria;p__unclassified_k__norank_d__Bacteria;c__unclassified_k__norank_d__Bacteria;o__unclassified_k__norank_d__Bacteria;f__unclassified_k__norank_d__Bacteria;g__unclassified_k__norank_d__Bacteria;s__unclassified_k__norank_d__Bacteria;ASV5702	0	0	0	0	0	0	0	0	0	0	0.000136058	0	0	0	0	0	0	0	0	0	0	0	0	0
d__Bacteria;k__norank_d__Bacteria;p__Bacillota;c__Clostridia;o__Lachnospirales;f__Lachnospiraceae;g__unclassified_f__Lachnospiraceae;s__unclassified_f__Lachnospiraceae;ASV9516	0	0	0	0	0	0	0	0	0	0	0	0	0	0	0	0	0	0	8.19695e-05	0	0	0	0	0
d__Bacteria;k__norank_d__Bacteria;p__Bacillota;c__Clostridia;o__Monoglobales;f__Monoglobaceae;g__Monoglobus;s__unclassified_g__Monoglobus;ASV3331	0	0	0	0	0	0	0	0	0	0	0	0	0	0	0	0	0	0	0	0	0	0	0	0
d__Bacteria;k__norank_d__Bacteria;p__Bacteroidota;c__Bacteroidia;o__Bacteroidales;f__Muribaculaceae;g__norank_f__Muribaculaceae;s__uncultured_bacterium_f__Muribaculaceae;ASV9668	7.73335e-05	0	0	0	0	0	0	0	0	0	0	0	0	0	0	0	0	0	0	0	0	0	0	0
d__Bacteria;k__norank_d__Bacteria;p__Bacillota;c__Clostridia;o__Oscillospirales;f__[Eubacterium]_coprostanoligenes_group;g__norank_f__[Eubacterium]_coprostanoligenes_group;s__uncultured_bacterium_f__[Eubacterium]_coprostanoligenes_group;ASV7312	0	0	0	0	0	0	0	0	0	5.58301e-05	0	0	0	0	0	0	0	0	0	0	0	0	0	0
d__Bacteria;k__norank_d__Bacteria;p__Bacillota;c__Clostridia;o__Lachnospirales;f__Lachnospiraceae;g__unclassified_f__Lachnospiraceae;s__unclassified_f__Lachnospiraceae;ASV3737	0	0	0	0	0	0	0	0	0	0	0	0	0	7.81006e-05	0	0	0	0	0	0	0	0	0	0
d__Bacteria;k__norank_d__Bacteria;p__Bacillota;c__Clostridia;o__Lachnospirales;f__Lachnospiraceae;g__unclassified_f__Lachnospiraceae;s__unclassified_f__Lachnospiraceae;ASV7697	0	0	0	0	0	0	0	0	0	0	0	0	0	0	0	0	0	0	0	0	0	0	0	0
d__Bacteria;k__norank_d__Bacteria;p__Bacillota;c__Clostridia;o__Lachnospirales;f__Lachnospiraceae;g__unclassified_f__Lachnospiraceae;s__unclassified_f__Lachnospiraceae;ASV1408	0	0	0	0	0	0	0	0	0	0	0	0	0	0	0	0	0.000257187	0	0	0	0	0	0	0
d__Bacteria;k__norank_d__Bacteria;p__Bacteroidota;c__Bacteroidia;o__Bacteroidales;f__Marinifilaceae;g__Odoribacter;s__uncultured_bacterium_g__Odoribacter;ASV3206	0	0	0	0	0	0	0	0	0	0	0	0	0	0	0	0	0	0	0	0	0	0	0	0
d__Bacteria;k__norank_d__Bacteria;p__Bacteroidota;c__Bacteroidia;o__Bacteroidales;f__unclassified_o__Bacteroidales;g__unclassified_o__Bacteroidales;s__unclassified_o__Bacteroidales;ASV8171	0	0	0	0	0	0	0	0	0	0	0	0	0	0	0	0	0	0	0	0	0	0	0	0
d__Bacteria;k__norank_d__Bacteria;p__Bacillota;c__Clostridia;o__Oscillospirales;f__Oscillospiraceae;g__NK4A214_group;s__unclassified_g__NK4A214_group;ASV10469	0	0	0	0	5.44336e-05	0	0	0	0	0	0	0	0	0	0	0	0	0	0	0	0	0	0	0
d__Bacteria;k__norank_d__Bacteria;p__Bacillota;c__Clostridia;o__Oscillospirales;f__unclassified_o__Oscillospirales;g__unclassified_o__Oscillospirales;s__unclassified_o__Oscillospirales;ASV7671	0	0	0	0	0	0	0	0	0	0	0	0	0	0	0	0	0	0	0	0	0	0	0	0
d__Bacteria;k__norank_d__Bacteria;p__Bacillota;c__Bacilli;o__Lactobacillales;f__Enterococcaceae;g__Enterococcus;s__unclassified_g__Enterococcus;ASV6197	0	0	0	0	0	0	0	0	0	0	0	0	0	0	0	0	0	0	0	0	0	0	0	0
d__Bacteria;k__norank_d__Bacteria;p__Bacillota;c__Clostridia;o__Lachnospirales;f__Lachnospiraceae;g__Blautia;s__unclassified_g__Blautia;ASV4772	0	0	0	0	0	0	0	0	0	0	0	0	0	0	0	0	0	0	0	0	0	5.81193e-05	0	0
d__Bacteria;k__norank_d__Bacteria;p__Bacillota;c__Clostridia;o__Lachnospirales;f__Lachnospiraceae;g__unclassified_f__Lachnospiraceae;s__unclassified_f__Lachnospiraceae;ASV6316	0	0	0	0	0	0	0	0	0	0	0	0	0	0	0	0	0	0	0	0	0	0	0	0
d__Bacteria;k__norank_d__Bacteria;p__Bacillota;c__Clostridia;o__Clostridia_UCG-014;f__norank_o__Clostridia_UCG-014;g__norank_o__Clostridia_UCG-014;s__uncultured_bacterium_o__Clostridia_UCG-014;ASV1603	0	0	0	0	0	0	0	0	0	0	0	0	0	0	0	0	5.71527e-05	0	0	0	0	0	0	0
d__Bacteria;k__norank_d__Bacteria;p__Bacteroidota;c__Bacteroidia;o__Bacteroidales;f__Muribaculaceae;g__norank_f__Muribaculaceae;s__uncultured_bacterium_f__Muribaculaceae;ASV3844	0	0	0	0	0	0	0	0	0	0	0	0	0	5.20671e-05	0	0	0	0	0	0	0	0	0	0
d__Bacteria;k__norank_d__Bacteria;p__Bacillota;c__Clostridia;o__Lachnospirales;f__Lachnospiraceae;g__Lachnospiraceae_UCG-006;s__uncultured_bacterium_g__Lachnospiraceae_UCG-006;ASV7635	0	0	0	0	0	0	0	0	0	0	0	0	0	0	0	0	0	0	0	0	0	0	0	0
d__Bacteria;k__norank_d__Bacteria;p__Actinomycetota;c__Coriobacteriia;o__Coriobacteriales;f__Atopobiaceae;g__unclassified_f__Atopobiaceae;s__unclassified_f__Atopobiaceae;ASV3302	0	0	0	0	0	0	0	0	0	0	0	0	0	0	0	0	0	0	0	0	0	0	0	0
d__Bacteria;k__norank_d__Bacteria;p__Bacillota;c__Clostridia;o__Oscillospirales;f__Butyricicoccaceae;g__Agathobaculum;s__uncultured_bacterium_g__Agathobaculum;ASV6479	0	0	0	0	0	0	0	0	0	0	0	0	0	0	0	0	0	0	0	0	0	0	0	0
d__Bacteria;k__norank_d__Bacteria;p__Bacillota;c__Clostridia;o__Oscillospirales;f__[Eubacterium]_coprostanoligenes_group;g__norank_f__[Eubacterium]_coprostanoligenes_group;s__uncultured_bacterium_f__[Eubacterium]_coprostanoligenes_group;ASV4383	0	0	0	0	0	0	0	0	0	0	0	0	0	0	0	0	0	0	0	0	0	0	9.97307e-05	0
d__Bacteria;k__norank_d__Bacteria;p__Bacillota;c__Clostridia;o__Lachnospirales;f__Lachnospiraceae;g__unclassified_f__Lachnospiraceae;s__unclassified_f__Lachnospiraceae;ASV4050	0.000283556	0	0.000287446	0.000749993	0.000381035	0	0	0	0	0	0	0	0	0	0	0	0	0	0	0	0	0	0	0
d__Bacteria;k__norank_d__Bacteria;p__Bacillota;c__Clostridia;o__Clostridia_UCG-014;f__norank_o__Clostridia_UCG-014;g__norank_o__Clostridia_UCG-014;s__uncultured_bacterium_o__Clostridia_UCG-014;ASV4630	0	0	0	0	0	0	0	0	0	0	0	0	0	0	0	0	0	0	0	0	0	0.000174358	0	0
d__Bacteria;k__norank_d__Bacteria;p__Actinomycetota;c__Coriobacteriia;o__Coriobacteriales;f__Atopobiaceae;g__unclassified_f__Atopobiaceae;s__unclassified_f__Atopobiaceae;ASV11113	0	0	0	0	0	0	0	0.000156191	0	0	0	0	0	0	0	0	0	0	0	0	0	0	0	0
d__Bacteria;k__norank_d__Bacteria;p__Bacteroidota;c__Bacteroidia;o__Bacteroidales;f__Prevotellaceae;g__norank_f__Prevotellaceae;s__uncultured_bacterium_f__Prevotellaceae;ASV841	0	0	0	0	0	0	0	0	0	0	0	0	0	0	0	0	0	0	0	0	0	0	0	0
d__Bacteria;k__norank_d__Bacteria;p__Bacillota;c__Clostridia;o__Lachnospirales;f__Lachnospiraceae;g__Blautia;s__Lachnospiraceae_bacterium_DW59;ASV8351	0	0	0	0	0	0	0	0	0	0	0	0	0	0	0	0	0	0.000621628	0	0	0	0	0	0
d__Bacteria;k__norank_d__Bacteria;p__Bacillota;c__Clostridia;o__Oscillospirales;f__Oscillospiraceae;g__Colidextribacter;s__unclassified_g__Colidextribacter;ASV3544	0	0	0	0	0	0	0	0	0	0	0	0	0	0	0	0	0	0	0	0	0	0	0	0
d__Bacteria;k__norank_d__Bacteria;p__Bacteroidota;c__Bacteroidia;o__Bacteroidales;f__Rikenellaceae;g__Rikenellaceae_RC9_gut_group;s__uncultured_organism_g__Rikenellaceae_RC9_gut_group;ASV592	0	0	0	0	0	0	0	0	0	0	0	0	0	0	0	0	0	0	0	0	0	0	0	0
d__Bacteria;k__norank_d__Bacteria;p__Bacteroidota;c__Bacteroidia;o__Bacteroidales;f__Rikenellaceae;g__Rikenella;s__uncultured_bacterium_g__Rikenella;ASV4186	0	0	7.18615e-05	0	0	0	0	0	0	0	0	0	0	0	0	0	0	0	0	0	0	0	0	0
d__Bacteria;k__norank_d__Bacteria;p__Bacteroidota;c__Bacteroidia;o__Bacteroidales;f__Marinifilaceae;g__Butyricimonas;s__unclassified_g__Butyricimonas;ASV9493	0	0	0	0	0	0	0	0	0	0	0	0	0	0	0	0	0	0	8.19695e-05	0	0	0	0	0
d__Bacteria;k__norank_d__Bacteria;p__Bacillota;c__Bacilli;o__RF39;f__norank_o__RF39;g__norank_o__RF39;s__unclassified_g__norank_o__RF39;ASV10138	0	0	0	0	0	0	0	0	0	0	0	0	0	0	0.000249919	0	0	0	0	0	0	0	0	0
d__Bacteria;k__norank_d__Bacteria;p__Campylobacterota;c__Campylobacteria;o__Campylobacterales;f__Helicobacteraceae;g__Helicobacter;s__unclassified_g__Helicobacter;ASV6540	0	0	0	0	0	0	0	0	0	0	0	0	0	0	0	0	0	0	0	0	0	0	0	0
d__Bacteria;k__norank_d__Bacteria;p__Bacillota;c__unclassified_p__Bacillota;o__unclassified_p__Bacillota;f__unclassified_p__Bacillota;g__unclassified_p__Bacillota;s__unclassified_p__Bacillota;ASV2176	0	0	0	0	0	0	0	0	0	0	0	0	0	0	0	0	0	0	0	0	0	0	0	0
d__Bacteria;k__norank_d__Bacteria;p__Bacteroidota;c__Bacteroidia;o__Bacteroidales;f__Muribaculaceae;g__norank_f__Muribaculaceae;s__uncultured_bacterium_f__Muribaculaceae;ASV5382	0	0	0	0	0	0	0	0	0	0	0	0	0	0	0	0	0	0	0	0	0	0	0	0
d__Bacteria;k__norank_d__Bacteria;p__Bacillota;c__Clostridia;o__Oscillospirales;f__Ruminococcaceae;g__unclassified_f__Ruminococcaceae;s__unclassified_f__Ruminococcaceae;ASV1470	0	0	0	0	0	0	0	0	0	0	0	0	0	0.00122358	0	0	0.000114305	0	0	8.32917e-05	4.44227e-05	0.000116239	0	0
d__Bacteria;k__norank_d__Bacteria;p__Bacteroidota;c__Bacteroidia;o__Bacteroidales;f__Muribaculaceae;g__norank_f__Muribaculaceae;s__uncultured_bacterium_f__Muribaculaceae;ASV5839	0	0	0	0	0	0	0	0	0	0	5.44232e-05	0	0	0	0	0	0	0	0	0	0	0	0	0
d__Bacteria;k__norank_d__Bacteria;p__Bacteroidota;c__Bacteroidia;o__Bacteroidales;f__Tannerellaceae;g__Parabacteroides;s__uncultured_bacterium_g__Parabacteroides;ASV6812	0	0	0	0	0	0	0	0	0	0	0	0	0	0	0	0	0	0	0	0	0	0	0	0
d__Bacteria;k__norank_d__Bacteria;p__Bacteroidota;c__Bacteroidia;o__Bacteroidales;f__Tannerellaceae;g__Parabacteroides;s__unclassified_g__Parabacteroides;ASV555	0	0	0	0	0	0	0	0	0	0	0	0	0	0	0	0	0	0	0	0	0	0	0	0
d__Bacteria;k__norank_d__Bacteria;p__Bacillota;c__Clostridia;o__Lachnospirales;f__Lachnospiraceae;g__Lachnospiraceae_NK4A136_group;s__unclassified_g__Lachnospiraceae_NK4A136_group;ASV9596	0.000438223	0	0	0	0	0	0	0	0	0	0	0	0	0	0	0	0	0	0	0	0	0	0	0
d__Bacteria;k__norank_d__Bacteria;p__Bacteroidota;c__Bacteroidia;o__Bacteroidales;f__Muribaculaceae;g__norank_f__Muribaculaceae;s__uncultured_organism_f__Muribaculaceae;ASV1026	0	0	0	0	0	0	0	0.0018743	0.000425339	0.0183123	0.00378242	0.000432673	0	0.00728939	0	0	0	0	0.00314216	0	0	0	0	0
d__Bacteria;k__norank_d__Bacteria;p__Bacillota;c__Clostridia;o__Lachnospirales;f__Lachnospiraceae;g__unclassified_f__Lachnospiraceae;s__unclassified_f__Lachnospiraceae;ASV65	0	0	0.0012456	0	0	0	0	0	0	0	0	0	0	0	0	0	0	0	0	0	0	0	0	0
d__Bacteria;k__norank_d__Bacteria;p__Bacillota;c__Clostridia;o__Christensenellales;f__Christensenellaceae;g__norank_f__Christensenellaceae;s__uncultured_bacterium_f__Christensenellaceae;ASV2510	0	0	0	0	0	0	0	0	0	0	0	0	0	0	0	0	0	0	0	0	0	0	0	0
d__Bacteria;k__norank_d__Bacteria;p__Bacillota;c__Clostridia;o__Lachnospirales;f__Lachnospiraceae;g__unclassified_f__Lachnospiraceae;s__unclassified_f__Lachnospiraceae;ASV1627	0	0	0	0	0	0.00151361	0.00132791	0.00171811	0	0	0	0	0	0	0.00174943	0.00160739	0	0.0010692	0	0	0.00315401	0	0	0
d__Bacteria;k__norank_d__Bacteria;p__Bacillota;c__Clostridia;o__Clostridia_UCG-014;f__norank_o__Clostridia_UCG-014;g__norank_o__Clostridia_UCG-014;s__unidentified_o__Clostridia_UCG-014;ASV1625	0	0	0	0	0	0	0	0	0	0.00474555	0	0	0	0	0.00119961	0.00168274	0	0	0	0	0.000533073	0.000639312	0	0.00933062
d__Bacteria;k__norank_d__Bacteria;p__Bacillota;c__Clostridia;o__Lachnospirales;f__Lachnospiraceae;g__unclassified_f__Lachnospiraceae;s__unclassified_f__Lachnospiraceae;ASV8386	0	0	0	0	0	0	0	0	0	0	0	0	0	0	0	0	0	0.000223786	0	0	0	0	0	0
d__Bacteria;k__norank_d__Bacteria;p__Bacteroidota;c__Bacteroidia;o__Bacteroidales;f__Marinifilaceae;g__Butyricimonas;s__unclassified_g__Butyricimonas;ASV9555	0	0	0	0	0	0	0	0	0	0	0	0	0	0	0	0	0	0	5.46463e-05	0	0	0	0	0
d__Bacteria;k__norank_d__Bacteria;p__Bacillota;c__Clostridia;o__Clostridia_UCG-014;f__norank_o__Clostridia_UCG-014;g__norank_o__Clostridia_UCG-014;s__uncultured_bacterium_o__Clostridia_UCG-014;ASV2792	0	0	0	0	0	0	5.65068e-05	0	0	0	0	0	0	0	0	0	0	0	0	0	0	0	0	0
d__Bacteria;k__norank_d__Bacteria;p__Bacillota;c__Bacilli;o__RF39;f__norank_o__RF39;g__norank_o__RF39;s__unclassified_g__norank_o__RF39;ASV483	0	0	0	0	0	0	0.000226027	0	0	0	0	0	0	0	0	0	0	0	0	0	0.000310959	0.000610252	0	0.00103101
d__Bacteria;k__norank_d__Bacteria;p__Bacillota;c__Bacilli;o__Erysipelotrichales;f__Erysipelotrichaceae;g__Faecalibaculum;s__uncultured_bacterium_g__Faecalibaculum;ASV2508	0	0	0	0	0	0	0	0	0	0	0	0	0	0	0	0	0	0	0	0	0	0	0	0
d__Bacteria;k__norank_d__Bacteria;p__unclassified_k__norank_d__Bacteria;c__unclassified_k__norank_d__Bacteria;o__unclassified_k__norank_d__Bacteria;f__unclassified_k__norank_d__Bacteria;g__unclassified_k__norank_d__Bacteria;s__unclassified_k__norank_d__Bacteria;ASV10216	0	0	0	0	0	0	0	0	0	0	0	0	0	0	7.49756e-05	0	0	0	0	0	0	0	0	0
d__Bacteria;k__norank_d__Bacteria;p__Deferribacterota;c__Deferribacteres;o__Deferribacterales;f__Deferribacteraceae;g__Mucispirillum;s__unclassified_g__Mucispirillum;ASV6709	0	0	0	0	0	0	0	0	0	0	0	0	0	0	0	0	0	0	0	0	0	0	0	0
d__Bacteria;k__norank_d__Bacteria;p__Bacillota;c__unclassified_p__Bacillota;o__unclassified_p__Bacillota;f__unclassified_p__Bacillota;g__unclassified_p__Bacillota;s__unclassified_p__Bacillota;ASV4985	0	0	0	0	0	0	0	0	0	0	0	0	0	0	0	0	0	0	0	0	0	0	0	0
d__Bacteria;k__norank_d__Bacteria;p__Bacteroidota;c__Bacteroidia;o__Bacteroidales;f__Bacteroidaceae;g__Bacteroides;s__unclassified_g__Bacteroides;ASV8286	0	0	0	0	0	0	0	0	0	0	0	0	0	0	0	0	0	0	0	0	0	0	0	0
d__Bacteria;k__norank_d__Bacteria;p__Bacteroidota;c__Bacteroidia;o__Bacteroidales;f__Bacteroidaceae;g__Bacteroides;s__unclassified_g__Bacteroides;ASV2351	0	0	0	0	0	0	0	0	0	0	0	0	0	0	0	0	0	0	0	0	0	0	0	0
d__Bacteria;k__norank_d__Bacteria;p__Bacillota;c__unclassified_p__Bacillota;o__unclassified_p__Bacillota;f__unclassified_p__Bacillota;g__unclassified_p__Bacillota;s__unclassified_p__Bacillota;ASV2384	0	0	0	0	0	0	0	0	0	0	0	0	0	0	0	0	0	0	0	0	0	0	0	0
d__Bacteria;k__norank_d__Bacteria;p__Bacillota;c__Bacilli;o__Erysipelotrichales;f__Erysipelotrichaceae;g__Dubosiella;s__unclassified_g__Dubosiella;ASV11559	0	0	0	8.65376e-05	0	0	0	0	0	0	0	0	0	0	0	0	0	0	0	0	0	0	0	0
d__Bacteria;k__norank_d__Bacteria;p__Bacteroidota;c__Bacteroidia;o__Bacteroidales;f__Rikenellaceae;g__Alistipes;s__uncultured_bacterium_g__Alistipes;ASV11444	0	0	0	0.000346151	0	0	0	0	0	0	0	0	0	0	0	0	0	0	0	0	0	0	0	0
d__Bacteria;k__norank_d__Bacteria;p__Bacillota;c__Bacilli;o__Erysipelotrichales;f__Erysipelotrichaceae;g__Faecalibaculum;s__uncultured_bacterium_g__Faecalibaculum;ASV11407	0	0	0	0	0	0	0	0	0	0	0	0	5.8355e-05	0	0	0	0	0	0	0	0	0	0	0
d__Bacteria;k__norank_d__Bacteria;p__Bacillota;c__Clostridia;o__Oscillospirales;f__Oscillospiraceae;g__UCG-005;s__unclassified_g__UCG-005;ASV724	0	0	0	0	0	0	0	0	0	0	0	0	0	0	0	0	0	0	0	0	0	0	0	0
d__Bacteria;k__norank_d__Bacteria;p__Bacillota;c__Clostridia;o__Lachnospirales;f__Lachnospiraceae;g__unclassified_f__Lachnospiraceae;s__unclassified_f__Lachnospiraceae;ASV3836	0	0	0	0	0	0	0	0	0	0	0	0	0	5.20671e-05	0	0	0	0	0	0	0	0	0	0
d__Bacteria;k__norank_d__Bacteria;p__Bacillota;c__Clostridia;o__Lachnospirales;f__Lachnospiraceae;g__unclassified_f__Lachnospiraceae;s__unclassified_f__Lachnospiraceae;ASV10108	0	0	0	0	0	0	0	0	0	0	0	0	0	0	0	0	0	0	0	0	0	0	0	0
d__Bacteria;k__norank_d__Bacteria;p__Bacteroidota;c__Bacteroidia;o__Bacteroidales;f__Rikenellaceae;g__Alistipes;s__unclassified_g__Alistipes;ASV5892	0	0	0	0	0	0	0	0	0	0	0	0	0	0	0	0	0	0	0	0	0	0	0	0
d__Bacteria;k__norank_d__Bacteria;p__Bacillota;c__Bacilli;o__Erysipelotrichales;f__Erysipelotrichaceae;g__Allobaculum;s__unclassified_g__Allobaculum;ASV7480	0	0	0	0	0	0	0	0	0	0	0	0	0	0	0	0	0	0	0	0	0	0	0	0
d__Bacteria;k__norank_d__Bacteria;p__Bacteroidota;c__Bacteroidia;o__Bacteroidales;f__unclassified_o__Bacteroidales;g__unclassified_o__Bacteroidales;s__unclassified_o__Bacteroidales;ASV843	0	0	0	0	0	0	0	0	0	0	0	0	0	0	0	0	0	0	0	0	0	0	0	0
d__Bacteria;k__norank_d__Bacteria;p__Bacillota;c__Clostridia;o__Lachnospirales;f__Lachnospiraceae;g__unclassified_f__Lachnospiraceae;s__unclassified_f__Lachnospiraceae;ASV1432	0	0	0	0	0	0	0	0	0	0	0	0	0	0	0	0	0.000171458	0	0	0	0	0	0	0
d__Bacteria;k__norank_d__Bacteria;p__Bacillota;c__Bacilli;o__RF39;f__norank_o__RF39;g__norank_o__RF39;s__unclassified_g__norank_o__RF39;ASV4743	0	0	0	0	0	0	0	0	0	0	0	0	0	0	0	0	0	0	0	0	0	5.81193e-05	0	0
d__Bacteria;k__norank_d__Bacteria;p__Bacillota;c__Clostridia;o__Peptostreptococcales-Tissierellales;f__Peptostreptococcaceae;g__unclassified_f__Peptostreptococcaceae;s__unclassified_f__Peptostreptococcaceae;ASV7339	0	0	0	0	0	0	0	0	0	5.58301e-05	0	0	0	0	0	0	0	0	0	0	0	0	0	0
d__Bacteria;k__norank_d__Bacteria;p__Bacillota;c__Bacilli;o__Erysipelotrichales;f__Erysipelotrichaceae;g__norank_f__Erysipelotrichaceae;s__uncultured_bacterium_f__Erysipelotrichaceae;ASV6831	0	0	0	0	0	0	0	0	0	0	0	0	0	0	0	0	0	0	0	0	0	0	0	0
d__Bacteria;k__norank_d__Bacteria;p__Bacillota;c__Bacilli;o__Erysipelotrichales;f__Erysipelotrichaceae;g__Dubosiella;s__uncultured_Erysipelotrichales_bacterium;ASV7466	0	0	0	0	0	0	0	0	0	0	0	0	0	0	0	0	0	0	0	0	0	0	0	0
d__Bacteria;k__norank_d__Bacteria;p__Bacteroidota;c__Bacteroidia;o__Bacteroidales;f__Muribaculaceae;g__norank_f__Muribaculaceae;s__uncultured_bacterium_f__Muribaculaceae;ASV423	0	0	0	0	0	0	0	0	0	0	0	0	0	0	0	0	0	0	0	0	0	0	0	0
d__Bacteria;k__norank_d__Bacteria;p__Bacteroidota;c__Bacteroidia;o__Bacteroidales;f__Muribaculaceae;g__norank_f__Muribaculaceae;s__uncultured_bacterium_f__Muribaculaceae;ASV4778	0	0	0	0	0	0	0	0	0	0	0	0	0	0	0	0	0	0	0	0	0	5.81193e-05	0	0
d__Bacteria;k__norank_d__Bacteria;p__Bacteroidota;c__Bacteroidia;o__Bacteroidales;f__Muribaculaceae;g__norank_f__Muribaculaceae;s__uncultured_bacterium_f__Muribaculaceae;ASV10009	0	0	0	0	0	0	0	0	0	0	0	0	0	0	0	0	0	0	0	0	0	0	0	0
d__Bacteria;k__norank_d__Bacteria;p__Bacteroidota;c__Bacteroidia;o__Bacteroidales;f__Muribaculaceae;g__norank_f__Muribaculaceae;s__uncultured_bacterium_f__Muribaculaceae;ASV1454	0	0	0	0	0	0	0	0	0	0	0	0	0	0	0	0	0.000142882	0	0	0	0	0	0	0
d__Bacteria;k__norank_d__Bacteria;p__Bacillota;c__Clostridia;o__Lachnospirales;f__Lachnospiraceae;g__unclassified_f__Lachnospiraceae;s__unclassified_f__Lachnospiraceae;ASV8562	0	0	0	0	0	0	0	0	0	0	0	0	0	0	0	0	0	0	0	0	0	0	0	0
d__Bacteria;k__norank_d__Bacteria;p__Bacillota;c__Clostridia;o__Clostridia_UCG-014;f__norank_o__Clostridia_UCG-014;g__norank_o__Clostridia_UCG-014;s__unclassified_g__norank_o__Clostridia_UCG-014;ASV9130	0	0	0	0	0	0	0	0	0	0	0	0	0	0	0	0	0	0	0	0.00108279	0	0	0	0
d__Bacteria;k__norank_d__Bacteria;p__Actinomycetota;c__Coriobacteriia;o__Coriobacteriales;f__Atopobiaceae;g__Coriobacteriaceae_UCG-002;s__uncultured_bacterium_g__Coriobacteriaceae_UCG-002;ASV7411	0	0	0	0	0	0	0	0	0	0	0	0	0	0	0	0	0	0	0	0	0	0	0	0
d__Bacteria;k__norank_d__Bacteria;p__Bacillota;c__Clostridia;o__Oscillospirales;f__Ruminococcaceae;g__Harryflintia;s__uncultured_bacterium_g__Harryflintia;ASV6478	0	0	0	0	0	0	0	0	0	0	0	0	0	0	0	0	0	0	0	0	0	0	0	0
d__Bacteria;k__norank_d__Bacteria;p__Bacteroidota;c__Bacteroidia;o__Bacteroidales;f__Prevotellaceae;g__unclassified_f__Prevotellaceae;s__unclassified_f__Prevotellaceae;ASV7884	0	0	0	0	0	0	0	0	0	0	0	0	0	0	0	0	0	0	0	0	0	0	0	0
d__Bacteria;k__norank_d__Bacteria;p__Bacillota;c__Clostridia;o__Peptococcales;f__Peptococcaceae;g__norank_f__Peptococcaceae;s__unidentified_f__Peptococcaceae;ASV133	0	0	0	0	0	0	0	0	0.000198491	0	0	0	0	0	0	0	0	0	0	0	0	0	0	0
d__Bacteria;k__norank_d__Bacteria;p__Bacillota;c__Clostridia;o__Clostridia_UCG-014;f__norank_o__Clostridia_UCG-014;g__norank_o__Clostridia_UCG-014;s__uncultured_bacterium_o__Clostridia_UCG-014;ASV2873	0	0	0	0	0	0	0	0	0	0	0	0	0	0	0	0	0	0	0	0	0.000266536	0	0	0
d__Bacteria;k__norank_d__Bacteria;p__Bacillota;c__Bacilli;o__Erysipelotrichales;f__Erysipelatoclostridiaceae;g__unclassified_f__Erysipelatoclostridiaceae;s__unclassified_f__Erysipelatoclostridiaceae;ASV4997	0	0	0	0	0	0	0	0	0	0	0	0	0	0	0	0	0	0	0	0	0	0	0	0
d__Bacteria;k__norank_d__Bacteria;p__Bacillota;c__Bacilli;o__unclassified_c__Bacilli;f__unclassified_c__Bacilli;g__unclassified_c__Bacilli;s__unclassified_c__Bacilli;ASV1504	0	0	0	0	0	0	0	0	0	0	0	0	0	0	0	0	8.5729e-05	0	0	0	0	0	0	0
d__Bacteria;k__norank_d__Bacteria;p__Bacteroidota;c__Bacteroidia;o__Bacteroidales;f__Rikenellaceae;g__Alistipes;s__unclassified_g__Alistipes;ASV8139	0	0	0	0	0	0	0	0	0	0	0	0	0	0	0	0	0	0	0	0	0	0	0	0
d__Bacteria;k__norank_d__Bacteria;p__Bacteroidota;c__Bacteroidia;o__Bacteroidales;f__Rikenellaceae;g__Alistipes;s__uncultured_bacterium_g__Alistipes;ASV8579	0	0	0	0	0	0	0	0	0	0	0	0	0	0	0	0	0	0	0	0	0	0	0	0
d__Bacteria;k__norank_d__Bacteria;p__Bacillota;c__Bacilli;o__Lactobacillales;f__Lactobacillaceae;g__Ligilactobacillus;s__unclassified_g__Ligilactobacillus;ASV2301	0	0	0	0	0	0	0	0	0	0	0	0	0	0	0	0	0	0	0	0	0	0	0	0
d__Bacteria;k__norank_d__Bacteria;p__Bacteroidota;c__Bacteroidia;o__Bacteroidales;f__Muribaculaceae;g__norank_f__Muribaculaceae;s__uncultured_bacterium_f__Muribaculaceae;ASV5936	0	0	0	0	0	0	0	0	0	0	0	0	0	0	0	0	0	0	0	0	0	0	0	0
d__Bacteria;k__norank_d__Bacteria;p__Bacteroidota;c__Bacteroidia;o__Bacteroidales;f__Prevotellaceae;g__norank_f__Prevotellaceae;s__uncultured_Bacteroidales_bacterium_f__Prevotellaceae;ASV4321	0	0	0	0	0	0	0	0	0	0	0	0	0	0	0	0	0	0	0	0	0	0	0.000224394	0
d__Bacteria;k__norank_d__Bacteria;p__Bacillota;c__Clostridia;o__Lachnospirales;f__Lachnospiraceae;g__unclassified_f__Lachnospiraceae;s__unclassified_f__Lachnospiraceae;ASV11143	0	0	0	0	0	0	0	0.000124953	0	0	0	0	0	0	0	0	0	0	0	0	0	0	0	0
d__Bacteria;k__norank_d__Bacteria;p__Bacteroidota;c__Bacteroidia;o__Bacteroidales;f__Muribaculaceae;g__norank_f__Muribaculaceae;s__uncultured_bacterium_f__Muribaculaceae;ASV7734	0	0	0	0	0	0	0	0	0	0	0	0	0	0	0	0	0	0	0	0	0	0	0	0
d__Bacteria;k__norank_d__Bacteria;p__Bacillota;c__Clostridia;o__Lachnospirales;f__Lachnospiraceae;g__unclassified_f__Lachnospiraceae;s__unclassified_f__Lachnospiraceae;ASV11019	0	0	0	0	0	0	0	0	0	0	0	0	0	0	0	0	0	0	0	0	0	0	0	0
d__Bacteria;k__norank_d__Bacteria;p__Bacillota;c__Clostridia;o__Lachnospirales;f__Lachnospiraceae;g__unclassified_f__Lachnospiraceae;s__unclassified_f__Lachnospiraceae;ASV2478	0.000876447	0	0.00103001	0	0	0	0	0	0	0	0	0	0	0	0	0	0	0	0	0	0	0	0	0
d__Bacteria;k__norank_d__Bacteria;p__Bacillota;c__Clostridia;o__Peptostreptococcales-Tissierellales;f__Anaerovoracaceae;g__unclassified_f__Anaerovoracaceae;s__unclassified_f__Anaerovoracaceae;ASV5061	0	0	0	0	0	0	0	0	0	0	0	0	0	0	0	0	0	0	0	0	0	0	0	0
d__Bacteria;k__norank_d__Bacteria;p__Bacillota;c__Bacilli;o__Erysipelotrichales;f__Erysipelotrichaceae;g__Faecalibaculum;s__uncultured_bacterium_g__Faecalibaculum;ASV10871	0	0	0	0	0	0	0	0	0	0	0	0	0	0	0	0	0	0	0	0	0	0	0	0
d__Bacteria;k__norank_d__Bacteria;p__Bacillota;c__Bacilli;o__Lactobacillales;f__Lactobacillaceae;g__Ligilactobacillus;s__unclassified_g__Ligilactobacillus;ASV8087	0	0	0	0	0	5.82157e-05	0	0	0	0	0	0	0	0	0	0	0	0	0	0	0	0	0	0
d__Bacteria;k__norank_d__Bacteria;p__Bacteroidota;c__Bacteroidia;o__Bacteroidales;f__unclassified_o__Bacteroidales;g__unclassified_o__Bacteroidales;s__unclassified_o__Bacteroidales;ASV10747	0	0	0	0	0	0	0	0	5.67118e-05	0	0	0	0	0	0	0	0	0	0	0	0	0	0	0
d__Bacteria;k__norank_d__Bacteria;p__Bacillota;c__Clostridia;o__Lachnospirales;f__Lachnospiraceae;g__unclassified_f__Lachnospiraceae;s__unclassified_f__Lachnospiraceae;ASV6105	0	0	0	0	0	0	0	0	0	0	0	0	0	0	0	0	0	0	0	0	0	0	0	0
d__Bacteria;k__norank_d__Bacteria;p__Bacteroidota;c__Bacteroidia;o__Bacteroidales;f__Bacteroidaceae;g__Bacteroides;s__unclassified_g__Bacteroides;ASV10027	0	0	0	0	0	0	0	0	0	0	0	0	0	0	0	0	0	0	0	0	0	0	0	0
d__Bacteria;k__norank_d__Bacteria;p__Bacillota;c__Bacilli;o__RF39;f__norank_o__RF39;g__norank_o__RF39;s__unclassified_g__norank_o__RF39;ASV5553	0	0	0	0	0	0	0	0	0	0	0	0	0	0	0	0	0	0	0	0	0	0	0	0
d__Bacteria;k__norank_d__Bacteria;p__Bacillota;c__Clostridia;o__Lachnospirales;f__Lachnospiraceae;g__unclassified_f__Lachnospiraceae;s__unclassified_f__Lachnospiraceae;ASV9151	0	0	0	0	0	0	0	0	0	0	0	0	0	0	0	0	0	0	0	0.000333167	0	0	0	0
d__Bacteria;k__norank_d__Bacteria;p__Bacteroidota;c__Bacteroidia;o__Bacteroidales;f__Bacteroidaceae;g__Bacteroides;s__unclassified_g__Bacteroides;ASV8556	0	0	0	0	0	0	0	0	0	0	0	0	0	0	0	0	0	0	0	0	0	0	0	0
d__Bacteria;k__norank_d__Bacteria;p__Bacteroidota;c__Bacteroidia;o__unclassified_c__Bacteroidia;f__unclassified_c__Bacteroidia;g__unclassified_c__Bacteroidia;s__unclassified_c__Bacteroidia;ASV9283	0	0	0	0	0	0	0	0	0	0	0	0	0	0	0	0	0	0	0	5.55278e-05	0	0	0	0
d__Bacteria;k__norank_d__Bacteria;p__Bacteroidota;c__Bacteroidia;o__Bacteroidales;f__Muribaculaceae;g__norank_f__Muribaculaceae;s__uncultured_bacterium_f__Muribaculaceae;ASV1238	0	0	0	0	0	0	0	0	0	0	0	9.27156e-05	0	0	0	0	0	0	0	0	0	0	0	0
d__Bacteria;k__norank_d__Bacteria;p__Thermodesulfobacteriota;c__Desulfovibrionia;o__Desulfovibrionales;f__Desulfovibrionaceae;g__unclassified_f__Desulfovibrionaceae;s__unclassified_f__Desulfovibrionaceae;ASV7424	0	0	0	0	0	0	0	0	0	0	0	0	0	0	0	0	0	0	0	0	0	0	0	0
d__Bacteria;k__norank_d__Bacteria;p__Bacillota;c__Clostridia;o__Oscillospirales;f__Ruminococcaceae;g__unclassified_f__Ruminococcaceae;s__unclassified_f__Ruminococcaceae;ASV3165	0	0	0	0	0	0	0	0	0	0	0	0	0	0	0	0	0	0	0	0	0	0	0	0
d__Bacteria;k__norank_d__Bacteria;p__Bacillota;c__Bacilli;o__RF39;f__norank_o__RF39;g__norank_o__RF39;s__uncultured_Lachnospiraceae_bacterium_o__RF39;ASV5453	0	0	0	0	0	0	0	0	0	0	0	0	0	0	0	0	0	0	0	0	0	0	0	0
d__Bacteria;k__norank_d__Bacteria;p__Pseudomonadota;c__Alphaproteobacteria;o__Rhodospirillales;f__norank_o__Rhodospirillales;g__norank_o__Rhodospirillales;s__unclassified_g__norank_o__Rhodospirillales;ASV10983	0	0	0	0	0	0	0	0	0	0	0	0	0	0	0	0	0	0	0	0	0	0	0	0
d__Bacteria;k__norank_d__Bacteria;p__unclassified_k__norank_d__Bacteria;c__unclassified_k__norank_d__Bacteria;o__unclassified_k__norank_d__Bacteria;f__unclassified_k__norank_d__Bacteria;g__unclassified_k__norank_d__Bacteria;s__unclassified_k__norank_d__Bacteria;ASV7749	0	0	0	0	0	0	0	0	0	0	0	0	0	0	0	0	0	0	0	0	0	0	0	0
d__Bacteria;k__norank_d__Bacteria;p__Bacillota;c__Clostridia;o__Lachnospirales;f__Lachnospiraceae;g__unclassified_f__Lachnospiraceae;s__unclassified_f__Lachnospiraceae;ASV8293	0	0	0	0	0	0	0	0	0	0	0	0	0	0	0	0	0	0	0	0	0	0	0	0
d__Bacteria;k__norank_d__Bacteria;p__Bacillota;c__Clostridia;o__Lachnospirales;f__Lachnospiraceae;g__unclassified_f__Lachnospiraceae;s__unclassified_f__Lachnospiraceae;ASV2731	0	0	0	0	0	0	8.47601e-05	0	0	0	0	0	0	0	0	0	0	0	0	0	0	0	0	0
d__Bacteria;k__norank_d__Bacteria;p__Bacillota;c__Clostridia;o__Lachnospirales;f__Lachnospiraceae;g__unclassified_f__Lachnospiraceae;s__unclassified_f__Lachnospiraceae;ASV11042	0	0	0	0	0	0	0	0	0	0	0	0	0	0	0	0	0	0	0	0	0	0	0	0
d__Bacteria;k__norank_d__Bacteria;p__Bacillota;c__Clostridia;o__Lachnospirales;f__Lachnospiraceae;g__unclassified_f__Lachnospiraceae;s__unclassified_f__Lachnospiraceae;ASV9358	0	0	0	0	0	0	0	0	0	0	0	0	0	0	0	0	0	0	0.000382524	0	0	0	0	0
d__Bacteria;k__norank_d__Bacteria;p__Bacillota;c__Clostridia;o__Oscillospirales;f__Oscillospiraceae;g__norank_f__Oscillospiraceae;s__unclassified_g__norank_f__Oscillospiraceae;ASV8676	0	0	0	0	0	0	0	0	0	0	0	0	0	0	0	0	0	0	0	0	0	0	0	0
d__Bacteria;k__norank_d__Bacteria;p__Bacteroidota;c__Bacteroidia;o__Bacteroidales;f__Muribaculaceae;g__norank_f__Muribaculaceae;s__uncultured_bacterium_f__Muribaculaceae;ASV2094	0	0	0	0	0	0	0	0	0	0	0	0	0	0	0	0	0	0	0	0	0	0	0	0
d__Bacteria;k__norank_d__Bacteria;p__Pseudomonadota;c__Gammaproteobacteria;o__Enterobacterales;f__Enterobacteriaceae;g__unclassified_f__Enterobacteriaceae;s__unclassified_f__Enterobacteriaceae;ASV1000	0	0	0	0	0	0	0	0	0	0	0	0.000649009	0	0	0	0	0	0	0	0	0	0	0	0
d__Bacteria;k__norank_d__Bacteria;p__Bacillota;c__Clostridia;o__Clostridia_UCG-014;f__norank_o__Clostridia_UCG-014;g__norank_o__Clostridia_UCG-014;s__unclassified_g__norank_o__Clostridia_UCG-014;ASV7859	0	0	0	0	0	0	0	0	0	0	0	0	0	0	0	0	0	0	0	0	0	0	0	0
d__Bacteria;k__norank_d__Bacteria;p__Bacillota;c__Clostridia;o__unclassified_c__Clostridia;f__unclassified_c__Clostridia;g__unclassified_c__Clostridia;s__unclassified_c__Clostridia;ASV4768	0	0	0	0	0	0	0	0	0	0	0	0	0	0	0	0	0	0	0	0	0	5.81193e-05	0	0
d__Bacteria;k__norank_d__Bacteria;p__Bacillota;c__Clostridia;o__Oscillospirales;f__Oscillospiraceae;g__UCG-007;s__unclassified_g__UCG-007;ASV8086	0	0	0	0	0	5.82157e-05	0	0	0	0	0	0	0	0	0	0	0	0	0	0	0	0	0	0
d__Bacteria;k__norank_d__Bacteria;p__Bacillota;c__Clostridia;o__Oscillospirales;f__Oscillospiraceae;g__unclassified_f__Oscillospiraceae;s__unclassified_f__Oscillospiraceae;ASV4737	0	0	0	0	0	0	0	0	0	0	0	0	0	0	0	0	0	0	0	0	0	8.71789e-05	0	0
d__Bacteria;k__norank_d__Bacteria;p__Actinomycetota;c__Actinobacteria;o__Mycobacteriales;f__Corynebacteriaceae;g__Corynebacterium;s__unclassified_g__Corynebacterium;ASV11406	0	0	0	0	0	0	0	0	0	0	0	0	5.8355e-05	0	0	0	0	0	0	0	0	0	0	0
d__Bacteria;k__norank_d__Bacteria;p__Bacteroidota;c__Bacteroidia;o__Bacteroidales;f__Prevotellaceae;g__unclassified_f__Prevotellaceae;s__unclassified_f__Prevotellaceae;ASV8407	0	0	0	0	0	0	0	0	0	0	0	0	0	0	0	0	0	0.000149191	0	0	0	0	0	0
d__Bacteria;k__norank_d__Bacteria;p__Bacillota;c__Clostridia;o__Oscillospirales;f__Ruminococcaceae;g__Acutalibacter;s__uncultured_bacterium_g__Acutalibacter;ASV129	0.00198489	0.00100258	0.00150909	0.00124037	0.00100702	0.00163004	0	0.00109334	0	0	0	0.000370863	0	0	0.000524829	0.00135624	0	0.00363031	0	0.000555278	0.000133268	0.00200511	0	0
d__Bacteria;k__norank_d__Bacteria;p__Bacillota;c__Clostridia;o__Lachnospirales;f__Lachnospiraceae;g__Acetatifactor;s__unclassified_g__Acetatifactor;ASV7433	0	0	0	0	0	0	0	0	0	0	0	0	0	0	0	0	0	0	0	0	0	0	0	0
d__Bacteria;k__norank_d__Bacteria;p__Bacillota;c__Clostridia;o__Oscillospirales;f__Oscillospiraceae;g__unclassified_f__Oscillospiraceae;s__unclassified_f__Oscillospiraceae;ASV4533	0	0	0	0	0	0	0	0	0	0	0	0	0	0	0.000699773	0	0	0	0	0	0	0.0018017	0	0
d__Bacteria;k__norank_d__Bacteria;p__Bacteroidota;c__Bacteroidia;o__Bacteroidales;f__Tannerellaceae;g__Parabacteroides;s__unclassified_g__Parabacteroides;ASV7575	0	0	0	0	0	0	0	0	0	0	0	0	0	0	0	0	0	0	0	0	0	0	0	0
d__Bacteria;k__norank_d__Bacteria;p__Bacillota;c__Clostridia;o__Lachnospirales;f__Lachnospiraceae;g__unclassified_f__Lachnospiraceae;s__unclassified_f__Lachnospiraceae;ASV9249	0	0	0	0	0	0	0	0	0	0	0	0	0	0	0	0	0	0	0	8.32917e-05	0	0	0	0
d__Bacteria;k__norank_d__Bacteria;p__Bacillota;c__Clostridia;o__Lachnospirales;f__Lachnospiraceae;g__Blautia;s__unclassified_g__Blautia;ASV5447	0	0	0	0	0	0	0	0	0	0	0	0	0	0	0	0	0	0	0	0	0	0	0	0
d__Bacteria;k__norank_d__Bacteria;p__Bacteroidota;c__Bacteroidia;o__Bacteroidales;f__Muribaculaceae;g__norank_f__Muribaculaceae;s__uncultured_bacterium_f__Muribaculaceae;ASV10500	0	0	0	0	5.44336e-05	0	0	0	0	0	0	0	0	0	0	0	0	0	0	0	0	0	0	0
d__Bacteria;k__norank_d__Bacteria;p__Bacteroidota;c__Bacteroidia;o__Bacteroidales;f__Bacteroidaceae;g__Bacteroides;s__unclassified_g__Bacteroides;ASV1671	0	0	0	0	0	0	0	0	0	0	0	0	0	0	0	0.000401849	0	0	0	0	0	0	0	0
d__Bacteria;k__norank_d__Bacteria;p__Bacillota;c__Clostridia;o__Lachnospirales;f__Lachnospiraceae;g__unclassified_f__Lachnospiraceae;s__unclassified_f__Lachnospiraceae;ASV6150	0	0	0	0	0	0	0	0	0	0	0	0	0	0	0	0	0	0	0	0	0	0	0	0
d__Bacteria;k__norank_d__Bacteria;p__unclassified_k__norank_d__Bacteria;c__unclassified_k__norank_d__Bacteria;o__unclassified_k__norank_d__Bacteria;f__unclassified_k__norank_d__Bacteria;g__unclassified_k__norank_d__Bacteria;s__unclassified_k__norank_d__Bacteria;ASV7904	0	0	0	0	0	0	0	0	0	0	0	0	0	0	0	0	0	0	0	0	0	0	0	0
d__Bacteria;k__norank_d__Bacteria;p__Bacillota;c__Clostridia;o__unclassified_c__Clostridia;f__unclassified_c__Clostridia;g__unclassified_c__Clostridia;s__unclassified_c__Clostridia;ASV3761	0	0	0	0	0	0	0	0	0	0	0	0	0	7.81006e-05	0	0	0	0	0	0	0	0	0	0
d__Bacteria;k__norank_d__Bacteria;p__Bacillota;c__Clostridia;o__Oscillospirales;f__Oscillospiraceae;g__unclassified_f__Oscillospiraceae;s__unclassified_f__Oscillospiraceae;ASV3948	0	0	0	0	0	0	0	0	0	0	0	0	0	0	0	0	0	0	0	0	0	0	0	0
d__Bacteria;k__norank_d__Bacteria;p__Bacillota;c__Clostridia;o__Lachnospirales;f__Lachnospiraceae;g__norank_f__Lachnospiraceae;s__unclassified_g__norank_f__Lachnospiraceae;ASV4524	0	0	0	0	0	0	0	0	0	0	0	0	0	0	0	0	0	0	0	0	0	0	4.98654e-05	0
d__Bacteria;k__norank_d__Bacteria;p__Bacillota;c__Bacilli;o__Erysipelotrichales;f__Erysipelotrichaceae;g__Dubosiella;s__uncultured_bacterium_g__Dubosiella;ASV4022	0	0.00484102	0.00467099	0	0	0.00567603	0	0	0	0	0	0	0	0	0	0	0	0	0	0	0	0	0	0
d__Bacteria;k__norank_d__Bacteria;p__Bacteroidota;c__Bacteroidia;o__Bacteroidales;f__Marinifilaceae;g__Butyricimonas;s__unclassified_g__Butyricimonas;ASV10642	0	0	0	0	0	0	0	0	0.000113424	0	0	0	0	0	0	0	0	0	0	0	0	0	0	0
d__Bacteria;k__norank_d__Bacteria;p__Bacteroidota;c__Bacteroidia;o__Bacteroidales;f__Rikenellaceae;g__Rikenella;s__uncultured_bacterium_g__Rikenella;ASV11108	0	0	0	0	0	0	0	0.00018743	0	0	0	0	0	0	0	0	0	0	0	0	0	0	0	0
d__Bacteria;k__norank_d__Bacteria;p__unclassified_k__norank_d__Bacteria;c__unclassified_k__norank_d__Bacteria;o__unclassified_k__norank_d__Bacteria;f__unclassified_k__norank_d__Bacteria;g__unclassified_k__norank_d__Bacteria;s__unclassified_k__norank_d__Bacteria;ASV339	0	0	0	0	0	0	0	0	0	0	0	0	0	0	0	0	0	0	0	0	0	0	0	0
d__Bacteria;k__norank_d__Bacteria;p__Bacillota;c__Bacilli;o__Erysipelotrichales;f__Erysipelotrichaceae;g__Dubosiella;s__Dubosiella_newyorkensis;ASV10325	0	0	0	0	0.000353819	0	0	0	0	0	0	0	0	0	0	0	0	0	0	0	0	0	0	0
d__Bacteria;k__norank_d__Bacteria;p__Bacillota;c__Clostridia;o__unclassified_c__Clostridia;f__unclassified_c__Clostridia;g__unclassified_c__Clostridia;s__unclassified_c__Clostridia;ASV9940	0	0	0	0	0	0	0	0	0	0	0	0	0	0	0	0	0	0	0	0	0	0	0	5.15504e-05
d__Bacteria;k__norank_d__Bacteria;p__Bacillota;c__Bacilli;o__Erysipelotrichales;f__Erysipelotrichaceae;g__Dubosiella;s__uncultured_Erysipelotrichales_bacterium;ASV10190	0	0	0	0	0	0	0	0	0	0	0	0	0	0	0.000124959	0	0	0	0	0	0	0	0	0
d__Bacteria;k__norank_d__Bacteria;p__Bacteroidota;c__Bacteroidia;o__Bacteroidales;f__Rikenellaceae;g__Alistipes;s__uncultured_bacterium_g__Alistipes;ASV3244	0	0	0	0	0	0	0	0	0	0	0	0	0	0	0	0	0	0	0	0	0	0	0	0
d__Bacteria;k__norank_d__Bacteria;p__Bacillota;c__Clostridia;o__Oscillospirales;f__Oscillospiraceae;g__unclassified_f__Oscillospiraceae;s__unclassified_f__Oscillospiraceae;ASV8423	0	0	0	0	0	0	0	0	0	0	0	0	0	0	0	0	0	0.000124326	0	0	0	0	0	0
d__Bacteria;k__norank_d__Bacteria;p__Bacteroidota;c__Bacteroidia;o__Bacteroidales;f__unclassified_o__Bacteroidales;g__unclassified_o__Bacteroidales;s__unclassified_o__Bacteroidales;ASV6076	0	0	0	0	0	0	0	0	0	0	0	0	0	0	0	0	0	0	0	0	0	0	0	0
d__Bacteria;k__norank_d__Bacteria;p__Pseudomonadota;c__Gammaproteobacteria;o__Enterobacterales;f__Enterobacteriaceae;g__unclassified_f__Enterobacteriaceae;s__unclassified_f__Enterobacteriaceae;ASV1105	0	0	0	0	0	0	0	0	0	0	0	0.000216336	0	0	0	0	0	0	0	0	0	0	0	0
d__Bacteria;k__norank_d__Bacteria;p__Bacteroidota;c__Bacteroidia;o__Bacteroidales;f__Rikenellaceae;g__Alistipes;s__unclassified_g__Alistipes;ASV10869	0	0	0	0	0	0	0	0	0	0	0	0	0	0	0	0	0	0	0	0	0	0	0	0
d__Bacteria;k__norank_d__Bacteria;p__Bacteroidota;c__Bacteroidia;o__Bacteroidales;f__Muribaculaceae;g__norank_f__Muribaculaceae;s__uncultured_bacterium_f__Muribaculaceae;ASV905	0	0	0	0	0	0	0	0	0	0	0	0	0	0	0	0	0	0	0	0	0	0	0	0
d__Bacteria;k__norank_d__Bacteria;p__Bacteroidota;c__Bacteroidia;o__Bacteroidales;f__Muribaculaceae;g__norank_f__Muribaculaceae;s__uncultured_bacterium_f__Muribaculaceae;ASV5520	0	0	0	0	0	0	0	0	0	0	0	0	0	0	0	0	0	0	0	0	0	0	0	0
d__Bacteria;k__norank_d__Bacteria;p__Bacillota;c__Clostridia;o__Clostridia_vadinBB60_group;f__norank_o__Clostridia_vadinBB60_group;g__norank_o__Clostridia_vadinBB60_group;s__unclassified_g__norank_o__Clostridia_vadinBB60_group;ASV4115	0	0	0.000119769	0	0	0	0	0	0	0	0	0	0	0	0	0	0	0	0	0	0	0	0	0
d__Bacteria;k__norank_d__Bacteria;p__Bacteroidota;c__Bacteroidia;o__Bacteroidales;f__Bacteroidaceae;g__Bacteroides;s__unclassified_g__Bacteroides;ASV6941	0	0	0	0	0	0	0	0	0	0	0	0	0	0	0	0	0	0	0	0	0	0	0	0
d__Bacteria;k__norank_d__Bacteria;p__unclassified_k__norank_d__Bacteria;c__unclassified_k__norank_d__Bacteria;o__unclassified_k__norank_d__Bacteria;f__unclassified_k__norank_d__Bacteria;g__unclassified_k__norank_d__Bacteria;s__unclassified_k__norank_d__Bacteria;ASV4339	0	0	0	0	0	0	0	0	0	0	0	0	0	0	0	0	0	0	0	0	0	0	0.000174529	0
d__Bacteria;k__norank_d__Bacteria;p__Bacteroidota;c__Bacteroidia;o__Bacteroidales;f__Bacteroidaceae;g__Bacteroides;s__unclassified_g__Bacteroides;ASV5675	0	0	0	0	0	0	0	0	0	0	0.000244905	0	0	0	0	0	0	0	0	0	0	0	0	0
d__Bacteria;k__norank_d__Bacteria;p__Bacillota;c__Bacilli;o__RF39;f__norank_o__RF39;g__norank_o__RF39;s__unclassified_g__norank_o__RF39;ASV6914	0	0	0	0	0	0	0	0	0	0	0	0	0	0	0	0	0	0	0	0	0	0	0	0
d__Bacteria;k__norank_d__Bacteria;p__Bacteroidota;c__Bacteroidia;o__Bacteroidales;f__Muribaculaceae;g__norank_f__Muribaculaceae;s__unclassified_g__norank_f__Muribaculaceae;ASV3583	0	0	0	0	0	0	0	0	0	0	0.000136058	0	0	0.000833073	0	0	0	0	0	0	0	0	0	0
d__Bacteria;k__norank_d__Bacteria;p__Bacillota;c__Clostridia;o__Oscillospirales;f__Ruminococcaceae;g__Acutalibacter;s__uncultured_bacterium_g__Acutalibacter;ASV5603	0	0	0	0	0	0	0	0	0	0	0.00138779	0	0	0	0	0	0	0	0	0	0	0	0	0
d__Bacteria;k__norank_d__Bacteria;p__Bacillota;c__Bacilli;o__RF39;f__norank_o__RF39;g__norank_o__RF39;s__uncultured_bacterium_o__RF39;ASV3106	0	0	0	0	0	0	0	0	0	0	0	0	0	0	0	0	0	0	0	0	4.44227e-05	0	0	0
d__Bacteria;k__norank_d__Bacteria;p__Bacillota;c__Bacilli;o__Lactobacillales;f__Lactobacillaceae;g__Ligilactobacillus;s__unclassified_g__Ligilactobacillus;ASV9366	0	0	0	0	0	0	0	0	0	0	0	0	0	0	0	0	0	0	0.000327878	0	0	0	0	0
d__Bacteria;k__norank_d__Bacteria;p__Bacillota;c__Clostridia;o__Lachnospirales;f__Lachnospiraceae;g__unclassified_f__Lachnospiraceae;s__unclassified_f__Lachnospiraceae;ASV2491	0	0	0	0	0	0	0	0	0	0	0	0	0	0	0	0	0	0	0	0	0	0	0	0
d__Bacteria;k__norank_d__Bacteria;p__Bacteroidota;c__Bacteroidia;o__Bacteroidales;f__Muribaculaceae;g__norank_f__Muribaculaceae;s__uncultured_bacterium_f__Muribaculaceae;ASV33	0.00487201	0.001776	0.0112583	0.00222113	0.0066409	0.000902343	0.00401198	0.000718481	0	0	0	0.00194703	0.00504771	0.00234302	0.00467348	0	0.0027719	0.0057687	0.00210388	0.00544172	0.00177691	0.00525979	0.00286726	0.00528391
d__Bacteria;k__norank_d__Bacteria;p__Bacillota;c__Bacilli;o__Lactobacillales;f__Lactobacillaceae;g__Ligilactobacillus;s__unclassified_g__Ligilactobacillus;ASV4640	0	0	0	0	0	0	0	0	0	0	0	0	0	0	0	0	0	0	0	0	0	0.000145298	0	0
d__Bacteria;k__norank_d__Bacteria;p__Bacillota;c__Bacilli;o__RF39;f__norank_o__RF39;g__norank_o__RF39;s__uncultured_bacterium_o__RF39;ASV11378	0	0	0	0	0	0	0	0	0	0	0	0	5.8355e-05	0	0	0	0	0	0	0	0	0	0	0
d__Bacteria;k__norank_d__Bacteria;p__Bacteroidota;c__Bacteroidia;o__Bacteroidales;f__Muribaculaceae;g__norank_f__Muribaculaceae;s__uncultured_bacterium_f__Muribaculaceae;ASV10551	0	0	0	0	0	0	0	0	0.000396983	0	0	0	0	0	0	0	0	0	0	0	0	0	0	0
d__Bacteria;k__norank_d__Bacteria;p__Bacillota;c__Clostridia;o__Clostridia_UCG-014;f__norank_o__Clostridia_UCG-014;g__norank_o__Clostridia_UCG-014;s__uncultured_bacterium_o__Clostridia_UCG-014;ASV8776	0	0	0	0	0	0	0	0	0	0	0	0	0	0	0	0	0	0	0	0	0	0	0	0
d__Bacteria;k__norank_d__Bacteria;p__Bacteroidota;c__Bacteroidia;o__Bacteroidales;f__Rikenellaceae;g__Alistipes;s__uncultured_bacterium_g__Alistipes;ASV4382	0	0	0	0	0	0	0	0	0	0	0	0	0	0	0	0	0	0	0	0	0	0	9.97307e-05	0
d__Bacteria;k__norank_d__Bacteria;p__Bacillota;c__Clostridia;o__Oscillospirales;f__Oscillospiraceae;g__unclassified_f__Oscillospiraceae;s__unclassified_f__Oscillospiraceae;ASV6596	0	0	0	0	0	0	0	0	0	0	0	0	0	0	0	0	0	0	0	0	0	0	0	0
d__Bacteria;k__norank_d__Bacteria;p__Bacillota;c__Bacilli;o__RF39;f__norank_o__RF39;g__norank_o__RF39;s__uncultured_bacterium_o__RF39;ASV10832	0	0	0	0	0	0	0	0	0	0	0	0	0	0	0	0	0	0	0	0	0	0	0	0
d__Bacteria;k__norank_d__Bacteria;p__Bacteroidota;c__Bacteroidia;o__Bacteroidales;f__unclassified_o__Bacteroidales;g__unclassified_o__Bacteroidales;s__unclassified_o__Bacteroidales;ASV6347	0	0	0	0	0	0	0	0	0	0	0	0	0	0	0	0	0	0	0	0	0	0	0	0
d__Bacteria;k__norank_d__Bacteria;p__Bacteroidota;c__Bacteroidia;o__Bacteroidales;f__Muribaculaceae;g__norank_f__Muribaculaceae;s__uncultured_bacterium_f__Muribaculaceae;ASV1521	0	0	0	0	0	0	0	0	0	0	0	0	0	0	0	0	8.5729e-05	0	0	0	0	0	0	0
d__Bacteria;k__norank_d__Bacteria;p__Bacillota;c__Clostridia;o__Christensenellales;f__Christensenellaceae;g__norank_f__Christensenellaceae;s__uncultured_bacterium_f__Christensenellaceae;ASV4039	0	0	0.000335353	0	0	0	0	0	0	0	0	0	0	0	0	0	0	0	0	0	0	0	0	0
d__Bacteria;k__norank_d__Bacteria;p__Bacillota;c__Bacilli;o__RF39;f__norank_o__RF39;g__norank_o__RF39;s__unclassified_g__norank_o__RF39;ASV9265	0	0	0	0	0	0	0	0	0	0	0	0	0	0	0	0	0	0	0	8.32917e-05	0	0	0	0
d__Bacteria;k__norank_d__Bacteria;p__Thermodesulfobacteriota;c__Desulfovibrionia;o__Desulfovibrionales;f__Desulfovibrionaceae;g__norank_f__Desulfovibrionaceae;s__unclassified_g__norank_f__Desulfovibrionaceae;ASV6784	0	0	0	0	0	0	0	0	0	0	0	0	0	0	0	0	0	0	0	0	0	0	0	0
d__Bacteria;k__norank_d__Bacteria;p__Bacillota;c__Bacilli;o__Lactobacillales;f__Lactobacillaceae;g__Lactobacillus;s__unclassified_g__Lactobacillus;ASV8047	0	0	0	0	0	5.82157e-05	0	0	0	0	0	0	0	0	0	0	0	0	0	0	0	0	0	0
d__Bacteria;k__norank_d__Bacteria;p__Bacteroidota;c__Bacteroidia;o__Bacteroidales;f__Muribaculaceae;g__norank_f__Muribaculaceae;s__unclassified_g__norank_f__Muribaculaceae;ASV5050	0	0	0	0	0	0	0	0	0	0	0	0	0	0	0	0	0	0	0	0	0	0	0	0
d__Bacteria;k__norank_d__Bacteria;p__Bacillota;c__Clostridia;o__Lachnospirales;f__Lachnospiraceae;g__unclassified_f__Lachnospiraceae;s__unclassified_f__Lachnospiraceae;ASV326	0	0	0	0	0	0	0	0	0	0	0	0	0	0	0	0	0	0	0	0	0	0	0	0
d__Bacteria;k__norank_d__Bacteria;p__Bacillota;c__Clostridia;o__unclassified_c__Clostridia;f__unclassified_c__Clostridia;g__unclassified_c__Clostridia;s__unclassified_c__Clostridia;ASV5252	0	5.72902e-05	0	0	0	0	0	0	0	0	0	0	0	0	0	0	0	0	0	0	0	0	0	0
d__Bacteria;k__norank_d__Bacteria;p__Bacteroidota;c__Bacteroidia;o__Bacteroidales;f__Rikenellaceae;g__Rikenellaceae_RC9_gut_group;s__uncultured_organism_g__Rikenellaceae_RC9_gut_group;ASV5362	0	0	0	0	0	0	0	0	0	0	0	0	0	0	0	0	0	0	0	0	0	0	0	0
d__Bacteria;k__norank_d__Bacteria;p__Bacillota;c__Clostridia;o__Lachnospirales;f__Lachnospiraceae;g__unclassified_f__Lachnospiraceae;s__unclassified_f__Lachnospiraceae;ASV2852	0	0	0	0	0	0	0	0	0	0	0	0	0	0	0	0	0	0	0	0	0.000399805	0	0	0
d__Bacteria;k__norank_d__Bacteria;p__Bacillota;c__Clostridia;o__Lachnospirales;f__Lachnospiraceae;g__unclassified_f__Lachnospiraceae;s__unclassified_f__Lachnospiraceae;ASV4750	0	0	0	0	0	0	0	0	0	0	0	0	0	0	0	0	0	0	0	0	0	5.81193e-05	0	0
d__Bacteria;k__norank_d__Bacteria;p__Bacillota;c__Bacilli;o__Lactobacillales;f__Lactobacillaceae;g__unclassified_f__Lactobacillaceae;s__unclassified_f__Lactobacillaceae;ASV3536	0	0	0	0	0	0	0	0	0	0	0	0	0	0	0	0	0	0	0	0	0	0	0	0
d__Bacteria;k__norank_d__Bacteria;p__Bacteroidota;c__Bacteroidia;o__Bacteroidales;f__Muribaculaceae;g__norank_f__Muribaculaceae;s__uncultured_bacterium_f__Muribaculaceae;ASV10174	0	0	0	0	0	0	0	0	0	0	0	0	0	0	0.000149951	0	0	0	0	0	0	0	0	0
d__Bacteria;k__norank_d__Bacteria;p__Bacillota;c__Clostridia;o__Clostridia_vadinBB60_group;f__norank_o__Clostridia_vadinBB60_group;g__norank_o__Clostridia_vadinBB60_group;s__unclassified_g__norank_o__Clostridia_vadinBB60_group;ASV2614	0	0	0.0003114	0	0	0	0.000423801	0	0	0	0	0	0	0	0	0	0	0	0	0	0	0	0	0
d__Bacteria;k__norank_d__Bacteria;p__Pseudomonadota;c__Gammaproteobacteria;o__Burkholderiales;f__Sutterellaceae;g__Turicimonas;s__Turicimonas_muris;ASV10941	0	0	0	0	0	0	0	0	0	0	0	0	0	0	0	0	0	0	0	0	0	0	0	0
d__Bacteria;k__norank_d__Bacteria;p__Bacillota;c__Clostridia;o__Oscillospirales;f__Ruminococcaceae;g__unclassified_f__Ruminococcaceae;s__unclassified_f__Ruminococcaceae;ASV530	0	0.000171871	0	0	0.00068042	0	0.000282534	0	0	0	0	0	0	0	0.000349886	0	0.000342916	0	0	0.00161031	0	0	0.000199461	0
d__Bacteria;k__norank_d__Bacteria;p__Bacteroidota;c__Bacteroidia;o__Bacteroidales;f__Muribaculaceae;g__norank_f__Muribaculaceae;s__uncultured_bacterium_f__Muribaculaceae;ASV3162	0	0	0	0	0	0	0	0	0	0	0	0	0	0	0	0	0	0	0	0	0	0	0	0
d__Bacteria;k__norank_d__Bacteria;p__Bacteroidota;c__Bacteroidia;o__Bacteroidales;f__Bacteroidaceae;g__Bacteroides;s__unclassified_g__Bacteroides;ASV2321	0	0	0	0	0	0	0	0	0.000255203	0	0	0	0	0	0	0	0	0	0	0	0	0	0	0
d__Bacteria;k__norank_d__Bacteria;p__Bacteroidota;c__Bacteroidia;o__Bacteroidales;f__Bacteroidaceae;g__Bacteroides;s__unclassified_g__Bacteroides;ASV1258	0	0	0	0	0	0	0	0	0	0	0	6.18104e-05	0	0	0	0	0	0	0	0	0	0	0	0
d__Bacteria;k__norank_d__Bacteria;p__Bacillota;c__Bacilli;o__Lactobacillales;f__Lactobacillaceae;g__Ligilactobacillus;s__unclassified_g__Ligilactobacillus;ASV11325	0	0	0	0	0	0	0	0	0	0	0	0	0.00011671	0	0	0	0	0	0	0	0	0	0	0
d__Bacteria;k__norank_d__Bacteria;p__Bacillota;c__Clostridia;o__Lachnospirales;f__Lachnospiraceae;g__Blautia;s__unclassified_g__Blautia;ASV5281	0	5.72902e-05	0	0	0	0	0	0	0	0	0	0	0	0	0	0	0	0	0	0	0	0	0	0
d__Bacteria;k__norank_d__Bacteria;p__Bacillota;c__Clostridia;o__Oscillospirales;f__Ruminococcaceae;g__norank_f__Ruminococcaceae;s__[Clostridium]_leptum_f__Ruminococcaceae;ASV415	0	0	0	0	0	0	0.000113014	0	8.50678e-05	0	0	0	0	0	7.49756e-05	0.000276271	0	0.000223786	0	0.000471986	0.000244325	0	0.000473721	0
d__Bacteria;k__norank_d__Bacteria;p__Bacteroidota;c__Bacteroidia;o__Bacteroidales;f__Marinifilaceae;g__Butyricimonas;s__unclassified_g__Butyricimonas;ASV261	0.00195912	0.00123174	0.00126955	0	0.00435469	0.00081502	0	0	0.00224012	0	0	0.00111259	0	0.000338436	0	0	0	0	0.000218585	0	0	0	0	0
d__Bacteria;k__norank_d__Bacteria;p__Bacillota;c__Clostridia;o__Clostridia_vadinBB60_group;f__norank_o__Clostridia_vadinBB60_group;g__norank_o__Clostridia_vadinBB60_group;s__unclassified_g__norank_o__Clostridia_vadinBB60_group;ASV4932	0	0	0	0	0	0	0	0	0	0	0	0	0	0	0	0	0	0	0	0	0	0	0	0
d__Bacteria;k__norank_d__Bacteria;p__Bacteroidota;c__Bacteroidia;o__Bacteroidales;f__Muribaculaceae;g__norank_f__Muribaculaceae;s__uncultured_bacterium_f__Muribaculaceae;ASV11513	0	0	0	0.000144229	0	0	0	0	0	0	0	0	0	0	0	0	0	0	0	0	0	0	0	0
d__Bacteria;k__norank_d__Bacteria;p__Bacteroidota;c__Bacteroidia;o__Bacteroidales;f__Muribaculaceae;g__norank_f__Muribaculaceae;s__uncultured_bacterium_f__Muribaculaceae;ASV4153	0	0	9.58153e-05	0	0	0	0	0	0	0	0	0	0	0	0	0	0	0	0	0	0	0	0	0
d__Bacteria;k__norank_d__Bacteria;p__Bacillota;c__Clostridia;o__Oscillospirales;f__Oscillospiraceae;g__unclassified_f__Oscillospiraceae;s__unclassified_f__Oscillospiraceae;ASV9933	0	0	0	0	0	0	0	0	0	0	0	0	0	0	0	0	0	0	0	0	0	0	0	5.15504e-05
d__Bacteria;k__norank_d__Bacteria;p__Bacteroidota;c__Bacteroidia;o__Bacteroidales;f__unclassified_o__Bacteroidales;g__unclassified_o__Bacteroidales;s__unclassified_o__Bacteroidales;ASV2039	0	0	0	0	0	0	0	0	0	0	0	0	0	0	0	0	0	0	0	0	0	0	0	0
d__Bacteria;k__norank_d__Bacteria;p__Bacteroidota;c__Bacteroidia;o__Bacteroidales;f__Prevotellaceae;g__norank_f__Prevotellaceae;s__uncultured_bacterium_f__Prevotellaceae;ASV1318	0	0	0	0	0	0	0	0	0	0	0	6.18104e-05	0	0	0	0	0	0	0	0	0	0	0	0
d__Bacteria;k__norank_d__Bacteria;p__Bacteroidota;c__Bacteroidia;o__Bacteroidales;f__unclassified_o__Bacteroidales;g__unclassified_o__Bacteroidales;s__unclassified_o__Bacteroidales;ASV4381	0	0	0	0	0	0	0	0	0	0	0	0	0	0	0	0	0	0	0	0	0	0	9.97307e-05	0
d__Bacteria;k__norank_d__Bacteria;p__Bacteroidota;c__Bacteroidia;o__Bacteroidales;f__Tannerellaceae;g__Parabacteroides;s__Parabacteroides_sp.;ASV1441	0	0	0	0	0	0	0	0	0	0	0	0	0	0	0	0	0.000171458	0	0	0	0	0	0	0
d__Bacteria;k__norank_d__Bacteria;p__Verrucomicrobiota;c__Verrucomicrobiia;o__Verrucomicrobiales;f__Akkermansiaceae;g__Akkermansia;s__uncultured_bacterium_g__Akkermansia;ASV1840	0	0	0	0	0	0	0	0	0	0	0	0	0	0	0	7.53466e-05	0	0	0	0	0	0	0	0
d__Bacteria;k__norank_d__Bacteria;p__Cyanobacteriota;c__Vampirivibrionia;o__Gastranaerophilales;f__Gastranaerophilaceae;g__Zag_111;s__uncultured_bacterium_g__Zag_111;ASV10495	0	0	0	0	5.44336e-05	0	0	0	0	0	0	0	0	0	0	0	0	0	0	0	0	0	0	0
d__Bacteria;k__norank_d__Bacteria;p__Bacillota;c__Clostridia;o__unclassified_c__Clostridia;f__unclassified_c__Clostridia;g__unclassified_c__Clostridia;s__unclassified_c__Clostridia;ASV2750	0	0	0	0	0	0	5.65068e-05	0	0	0	0	0	0	0	0	0	0	0	0	0	0	0	0	0
d__Bacteria;k__norank_d__Bacteria;p__Bacteroidota;c__Bacteroidia;o__Bacteroidales;f__Rikenellaceae;g__Rikenellaceae_RC9_gut_group;s__unclassified_g__Rikenellaceae_RC9_gut_group;ASV9938	0	0	0	0	0	0	0	0	0	0	0	0	0	0	0	0	0	0	0	0	0	0	0	5.15504e-05
d__Bacteria;k__norank_d__Bacteria;p__Bacillota;c__unclassified_p__Bacillota;o__unclassified_p__Bacillota;f__unclassified_p__Bacillota;g__unclassified_p__Bacillota;s__unclassified_p__Bacillota;ASV2407	0	0	0	0	0	0	0	0	0	0	0	0	0	0	0	0	0	0	0	0	0	0	0	0
d__Bacteria;k__norank_d__Bacteria;p__Bacillota;c__Clostridia;o__Oscillospirales;f__UCG-010;g__norank_f__UCG-010;s__unclassified_g__norank_f__UCG-010;ASV230	0	0.000143225	0.000263492	0	0	0	0	0	0.000793966	0	0.000190481	0	0.000204242	0.00197855	0.000374878	0.000351617	0	0	0.00043717	0.000305403	0.00048865	0.000726491	0	0.000206202
d__Bacteria;k__norank_d__Bacteria;p__Bacteroidota;c__Bacteroidia;o__Bacteroidales;f__Prevotellaceae;g__norank_f__Prevotellaceae;s__unclassified_g__norank_f__Prevotellaceae;ASV5196	0	0.00011458	0	0	0	0	0	0	0	0	0	0	0	0	0	0	0	0	0	0	0	0	0	0
d__Bacteria;k__norank_d__Bacteria;p__Bacillota;c__Clostridia;o__Lachnospirales;f__Lachnospiraceae;g__unclassified_f__Lachnospiraceae;s__unclassified_f__Lachnospiraceae;ASV6507	0	0	0	0	0	0	0	0	0	0	0	0	0	0	0	0	0	0	0	0	0	0	0	0
d__Bacteria;k__norank_d__Bacteria;p__unclassified_k__norank_d__Bacteria;c__unclassified_k__norank_d__Bacteria;o__unclassified_k__norank_d__Bacteria;f__unclassified_k__norank_d__Bacteria;g__unclassified_k__norank_d__Bacteria;s__unclassified_k__norank_d__Bacteria;ASV1220	0	0	0	0	0	0	0	0	0	0	0	9.27156e-05	0	0	0	0	0	0	0	0	0	0	0	0
d__Bacteria;k__norank_d__Bacteria;p__Bacillota;c__Clostridia;o__Lachnospirales;f__Lachnospiraceae;g__unclassified_f__Lachnospiraceae;s__unclassified_f__Lachnospiraceae;ASV8081	0	0	0	0	0	5.82157e-05	0	0	0	0	0	0	0	0	0	0	0	0	0	0	0	0	0	0
d__Bacteria;k__norank_d__Bacteria;p__Verrucomicrobiota;c__Verrucomicrobiia;o__Verrucomicrobiales;f__Akkermansiaceae;g__Akkermansia;s__uncultured_bacterium_g__Akkermansia;ASV8123	0	0	0	0	0	0	0	0	0	0	0	0	0	0	0	0	0	0	0	0	0	0	0	0
d__Bacteria;k__norank_d__Bacteria;p__Bacteroidota;c__Bacteroidia;o__Bacteroidales;f__Muribaculaceae;g__norank_f__Muribaculaceae;s__uncultured_bacterium_f__Muribaculaceae;ASV5123	0	0.000229161	0	0	0	0	0	0	0	0	0	0	0	0	0	0	0	0	0	0	0	0	0	0
d__Bacteria;k__norank_d__Bacteria;p__Bacillota;c__Clostridia;o__Monoglobales;f__Monoglobaceae;g__Monoglobus;s__unidentified_g__Monoglobus;ASV10404	0	0	0	0	0.000108867	0	0	0	0	0	0	0	0	0	0	0	0	0	0	0	0	0	0	0
d__Bacteria;k__norank_d__Bacteria;p__Bacillota;c__Clostridia;o__unclassified_c__Clostridia;f__unclassified_c__Clostridia;g__unclassified_c__Clostridia;s__unclassified_c__Clostridia;ASV6954	0	0	0	0	0	0	0	0	0	0	0	0	0	0	0	0	0	0	0	0	0	0	0	0
d__Bacteria;k__norank_d__Bacteria;p__Bacillota;c__Clostridia;o__Christensenellales;f__Christensenellaceae;g__norank_f__Christensenellaceae;s__uncultured_bacterium_f__Christensenellaceae;ASV1611	0	0	0	0	0	0	0	0	0	0	0	0	0	0	0	0	5.71527e-05	0	0	0	0	0	0	0
d__Bacteria;k__norank_d__Bacteria;p__Bacillota;c__Bacilli;o__Erysipelotrichales;f__Erysipelotrichaceae;g__Dubosiella;s__uncultured_bacterium_g__Dubosiella;ASV11051	0	0	0	0	0	0	0	0.00103086	0	0	0	0	0	0	0	0	0	0	0	0	0	0	0	0
d__Bacteria;k__norank_d__Bacteria;p__Bacteroidota;c__Bacteroidia;o__Bacteroidales;f__Muribaculaceae;g__norank_f__Muribaculaceae;s__uncultured_bacterium_f__Muribaculaceae;ASV6357	0	0	0	0	0	0	0	0	0	0	0	0	0	0	0	0	0	0	0	0	0	0	0	0
d__Bacteria;k__norank_d__Bacteria;p__Bacillota;c__Bacilli;o__Erysipelotrichales;f__Erysipelotrichaceae;g__Dubosiella;s__Dubosiella_newyorkensis;ASV6593	0	0	0	0	0	0	0	0	0	0	0	0	0	0	0	0	0	0	0	0	0	0	0	0
d__Bacteria;k__norank_d__Bacteria;p__Bacillota;c__Clostridia;o__Oscillospirales;f__Oscillospiraceae;g__Colidextribacter;s__unclassified_g__Colidextribacter;ASV4513	0	0	0	0	0	0	0	0	0	0	0	0	0	0	0	0	0	0	0	0	0	0	4.98654e-05	0
d__Bacteria;k__norank_d__Bacteria;p__Actinomycetota;c__Actinobacteria;o__Bifidobacteriales;f__Bifidobacteriaceae;g__Bifidobacterium;s__unclassified_g__Bifidobacterium;ASV4193	0	0	7.18615e-05	0	0	0	0	0	0	0	0	0	0	0	0	0	0	0	0	0	0	0	0	0
d__Bacteria;k__norank_d__Bacteria;p__Bacillota;c__Clostridia;o__Oscillospirales;f__Ruminococcaceae;g__unclassified_f__Ruminococcaceae;s__unclassified_f__Ruminococcaceae;ASV1350	0.00195912	0.00137496	0.0024912	0	0	0.00165915	0.000367294	0	0.000510407	0	0	0	0	0	0	0.00072835	0.00131451	0.000273516	0.000355201	0.00358154	0.00497535	0.00249913	0.00324125	0.000824806
d__Bacteria;k__norank_d__Bacteria;p__Bacteroidota;c__Bacteroidia;o__Bacteroidales;f__Muribaculaceae;g__norank_f__Muribaculaceae;s__uncultured_bacterium_f__Muribaculaceae;ASV11458	0	0	0	0.000259613	0	0	0	0	0	0	0	0	0	0	0	0	0	0	0	0	0	0	0	0
d__Bacteria;k__norank_d__Bacteria;p__Bacillota;c__Bacilli;o__Erysipelotrichales;f__Erysipelotrichaceae;g__Dubosiella;s__uncultured_bacterium_g__Dubosiella;ASV923	0	0	0	0	0	0	0.0528056	0.0504498	0	0	0	0.00982786	0	0.0321774	0	0	0.0495228	0	0.013361	0	0	0	0	0
d__Bacteria;k__norank_d__Bacteria;p__Bacillota;c__Clostridia;o__Lachnospirales;f__Lachnospiraceae;g__Lachnospiraceae_UCG-010;s__uncultured_bacterium_g__Lachnospiraceae_UCG-010;ASV883	0	0	4.79076e-05	0	0	0	0	6.24766e-05	0	0	0	0	0	0	0	0	0	0	0	0	0	0	4.98654e-05	0
d__Bacteria;k__norank_d__Bacteria;p__Bacillota;c__Clostridia;o__Lachnospirales;f__Lachnospiraceae;g__unclassified_f__Lachnospiraceae;s__unclassified_f__Lachnospiraceae;ASV4735	0	0	0	0	0	0	0	0	0	0	0	0	0	0	0	0	0	0	0	0	0	8.71789e-05	0	0
d__Bacteria;k__norank_d__Bacteria;p__Bacillota;c__Clostridia;o__Lachnospirales;f__Lachnospiraceae;g__norank_f__Lachnospiraceae;s__unclassified_g__norank_f__Lachnospiraceae;ASV9127	0	0	0	0	0	0	0	0	0	0	0	0	0	0	0	0	0	0	0	0	0	0	0	0
d__Bacteria;k__norank_d__Bacteria;p__Bacillota;c__Bacilli;o__Erysipelotrichales;f__Erysipelotrichaceae;g__Faecalibaculum;s__uncultured_bacterium_g__Faecalibaculum;ASV8528	0	0	0	0	0	0	0	0	0	0	0	0	0	0	0	0	0	4.97302e-05	0	0	0	0	0	0
d__Bacteria;k__norank_d__Bacteria;p__Bacillota;c__Clostridia;o__Clostridia_vadinBB60_group;f__norank_o__Clostridia_vadinBB60_group;g__norank_o__Clostridia_vadinBB60_group;s__unidentified_o__Clostridia_vadinBB60_group;ASV5302	0.000283556	0	0	0.000288459	0	0	0	0	0	0	0	0	0	0	0	0	0	0	0	0	0	0	0	0
d__Bacteria;k__norank_d__Bacteria;p__Bacillota;c__Clostridia;o__Clostridia_UCG-014;f__norank_o__Clostridia_UCG-014;g__norank_o__Clostridia_UCG-014;s__unclassified_g__norank_o__Clostridia_UCG-014;ASV3127	0	0	0	0	0	0	0	0	0	0	0	0	0	0	0	0	0	0	0	0	0	0	0	0
d__Bacteria;k__norank_d__Bacteria;p__Bacillota;c__Clostridia;o__Oscillospirales;f__Ruminococcaceae;g__Ruthenibacterium;s__uncultured_bacterium_g__Ruthenibacterium;ASV10047	0	0	0	0	0	0	0	0	0	0	0	0	0	0	0	0	0	0	0	0	0	0	0	0
d__Bacteria;k__norank_d__Bacteria;p__Bacillota;c__Clostridia;o__Lachnospirales;f__Lachnospiraceae;g__unclassified_f__Lachnospiraceae;s__unclassified_f__Lachnospiraceae;ASV4598	0	0	0	0	0	0	0	0	0	0	0	0	0	0	0	0	0	0	0	0	0	0.000232477	0	0
d__Bacteria;k__norank_d__Bacteria;p__Thermodesulfobacteriota;c__Desulfovibrionia;o__Desulfovibrionales;f__Desulfovibrionaceae;g__norank_f__Desulfovibrionaceae;s__uncultured_bacterium_f__Desulfovibrionaceae;ASV7083	0	0	0	0	0	0	0	0	0	0.000530386	0	0	0	0	0	0	0	0	0	0	0	0	0	0
d__Bacteria;k__norank_d__Bacteria;p__unclassified_k__norank_d__Bacteria;c__unclassified_k__norank_d__Bacteria;o__unclassified_k__norank_d__Bacteria;f__unclassified_k__norank_d__Bacteria;g__unclassified_k__norank_d__Bacteria;s__unclassified_k__norank_d__Bacteria;ASV5139	0	0.000171871	0	0	0	0	0	0	0	0	0	0	0	0	0	0	0	0	0	0	0	0	0	0
d__Bacteria;k__norank_d__Bacteria;p__Bacteroidota;c__Bacteroidia;o__Bacteroidales;f__Muribaculaceae;g__norank_f__Muribaculaceae;s__uncultured_bacterium_f__Muribaculaceae;ASV6464	0	0	0	0	0	0	0	0	0	0	0	0	0	0	0	0	0	0	0	0	0	0	0	0
d__Bacteria;k__norank_d__Bacteria;p__Bacteroidota;c__Bacteroidia;o__Bacteroidales;f__Prevotellaceae;g__norank_f__Prevotellaceae;s__unclassified_g__norank_f__Prevotellaceae;ASV9473	0	0	0	0	0	0	0	0	0	0	0	0	0	0	0	0	0	0	0.000109293	0	0	0	0	0
d__Bacteria;k__norank_d__Bacteria;p__Bacillota;c__Clostridia;o__Clostridia_UCG-014;f__norank_o__Clostridia_UCG-014;g__norank_o__Clostridia_UCG-014;s__uncultured_bacterium_o__Clostridia_UCG-014;ASV8204	0	0	0	0	0	0	0	0	0	0	0	0	0	0	0	0	0	0	0	0	0	0	0	0
d__Bacteria;k__norank_d__Bacteria;p__Bacteroidota;c__Bacteroidia;o__Bacteroidales;f__Tannerellaceae;g__Parabacteroides;s__unclassified_g__Parabacteroides;ASV2095	0	0	0	0	0	0	0	0	0	0	0	0	0	0	0	0	0	0	0	0	0	0	0	0
d__Bacteria;k__norank_d__Bacteria;p__Bacteroidota;c__Bacteroidia;o__Bacteroidales;f__Muribaculaceae;g__norank_f__Muribaculaceae;s__uncultured_bacterium_f__Muribaculaceae;ASV4992	0	0	0	0	0	0	0	0	0	0	0	0	0	0	0	0	0	0	0	0	0	0	0	0
d__Bacteria;k__norank_d__Bacteria;p__Bacillota;c__Clostridia;o__Oscillospirales;f__unclassified_o__Oscillospirales;g__unclassified_o__Oscillospirales;s__unclassified_o__Oscillospirales;ASV6615	0	0	0	0	0	0	0	0	0	0	0	0	0	0	0	0	0	0	0	0	0	0	0	0
d__Bacteria;k__norank_d__Bacteria;p__Bacillota;c__Clostridia;o__Lachnospirales;f__Lachnospiraceae;g__[Ruminococcus]_gauvreauii_group;s__Ruminococcus_gauvreauii;ASV3367	0	0	0	0	0	0	0	0	0.000170136	0	0.0016327	0	0	0	0	0	0	0	0.000546463	0	0	0	0	0
d__Bacteria;k__norank_d__Bacteria;p__Bacillota;c__Clostridia;o__Lachnospirales;f__Lachnospiraceae;g__unclassified_f__Lachnospiraceae;s__unclassified_f__Lachnospiraceae;ASV1896	0	0	0	0	0	0	0	0	0	0	0	0	0	0	0	5.02311e-05	0	0	0	0	0	0	0	0
d__Bacteria;k__norank_d__Bacteria;p__unclassified_k__norank_d__Bacteria;c__unclassified_k__norank_d__Bacteria;o__unclassified_k__norank_d__Bacteria;f__unclassified_k__norank_d__Bacteria;g__unclassified_k__norank_d__Bacteria;s__unclassified_k__norank_d__Bacteria;ASV5800	0	0	0	0	0	0	0	0	0	0	5.44232e-05	0	0	0	0	0	0	0	0	0	0	0	0	0
d__Bacteria;k__norank_d__Bacteria;p__Bacillota;c__Clostridia;o__Oscillospirales;f__Oscillospiraceae;g__Colidextribacter;s__uncultured_bacterium_g__Colidextribacter;ASV4306	0	0	0	0	0	0	0	0	0	0	0	0	0	0	0	0	0	0	0	0	0	0	0.000299192	0
d__Bacteria;k__norank_d__Bacteria;p__Bacillota;c__Clostridia;o__Oscillospirales;f__UCG-010;g__norank_f__UCG-010;s__unclassified_g__norank_f__UCG-010;ASV8580	0	0	0	0	0	0	0	0	0	0	0	0	0	0	0	0	0	0	0	0	0	0	0	0
d__Bacteria;k__norank_d__Bacteria;p__Bacillota;c__Clostridia;o__Lachnospirales;f__Lachnospiraceae;g__unclassified_f__Lachnospiraceae;s__unclassified_f__Lachnospiraceae;ASV8996	0	0	0	0	0	0	0	0	0	0	0	0	0	0	0	0	0	0	0	0	0	0	0	0
d__Bacteria;k__norank_d__Bacteria;p__unclassified_k__norank_d__Bacteria;c__unclassified_k__norank_d__Bacteria;o__unclassified_k__norank_d__Bacteria;f__unclassified_k__norank_d__Bacteria;g__unclassified_k__norank_d__Bacteria;s__unclassified_k__norank_d__Bacteria;ASV6924	0	0	0	0	0	0	0	0	0	0	0	0	0	0	0	0	0	0	0	0	0	0	0	0
d__Bacteria;k__norank_d__Bacteria;p__Bacillota;c__Clostridia;o__Peptostreptococcales-Tissierellales;f__Peptostreptococcaceae;g__unclassified_f__Peptostreptococcaceae;s__unclassified_f__Peptostreptococcaceae;ASV11548	0	0	0	8.65376e-05	0	0	0	0	0	0	0	0	0	0	0	0	0	0	0	0	0	0	0	0
d__Bacteria;k__norank_d__Bacteria;p__Bacteroidota;c__Bacteroidia;o__Bacteroidales;f__Muribaculaceae;g__norank_f__Muribaculaceae;s__uncultured_bacterium_f__Muribaculaceae;ASV6219	0	0	0	0	0	0	0	0	0	0	0	0	0	0	0	0	0	0	0	0	0	0	0	0
d__Bacteria;k__norank_d__Bacteria;p__Bacillota;c__Clostridia;o__Lachnospirales;f__Lachnospiraceae;g__unclassified_f__Lachnospiraceae;s__unclassified_f__Lachnospiraceae;ASV7043	0	0	0	0	0	0	0	0	0	0	0	0	0	0	0	0	0	0	0	0	0	0	0	0
d__Bacteria;k__norank_d__Bacteria;p__Bacillota;c__Clostridia;o__Lachnospirales;f__Lachnospiraceae;g__Blautia;s__unclassified_g__Blautia;ASV9162	0	0	0	0	0	0	0	0	0	0	0	0	0	0	0	0	0	0	0	0.000249875	0	0	0	0
d__Bacteria;k__norank_d__Bacteria;p__Bacillota;c__Clostridia;o__unclassified_c__Clostridia;f__unclassified_c__Clostridia;g__unclassified_c__Clostridia;s__unclassified_c__Clostridia;ASV2237	0	0	0	0	0	0	0	0	0	0	0	0	0	0	0	0	0	0	0	0	0	0	0	0
d__Bacteria;k__norank_d__Bacteria;p__Bacillota;c__Bacilli;o__Lactobacillales;f__Lactobacillaceae;g__Ligilactobacillus;s__unclassified_g__Ligilactobacillus;ASV1530	0	0	0	0	0	0	0	0	0	0	0	0	0	0	0	0	8.5729e-05	0	0	0	0	0	0	0
d__Bacteria;k__norank_d__Bacteria;p__unclassified_k__norank_d__Bacteria;c__unclassified_k__norank_d__Bacteria;o__unclassified_k__norank_d__Bacteria;f__unclassified_k__norank_d__Bacteria;g__unclassified_k__norank_d__Bacteria;s__unclassified_k__norank_d__Bacteria;ASV7812	0	0	0	0	0	0	0	0	0	0	0	0	0	0	0	0	0	0	0	0	0	0	0	0
d__Bacteria;k__norank_d__Bacteria;p__Bacillota;c__Clostridia;o__unclassified_c__Clostridia;f__unclassified_c__Clostridia;g__unclassified_c__Clostridia;s__unclassified_c__Clostridia;ASV2896	0	0	0	0	0	0	0	0	0	0	0	0	0	0	0	0	0	0	0	0	0.000177691	0	0	0
d__Bacteria;k__norank_d__Bacteria;p__Bacillota;c__Clostridia;o__Peptococcales;f__Peptococcaceae;g__Peptococcus;s__uncultured_bacterium_g__Peptococcus;ASV5794	0	0	0	0	0	0	0	0	0	0	5.44232e-05	0	0	0	0	0	0	0	0	0	0	0	0	0
d__Bacteria;k__norank_d__Bacteria;p__Bacillota;c__Clostridia;o__Clostridia_UCG-014;f__norank_o__Clostridia_UCG-014;g__norank_o__Clostridia_UCG-014;s__unclassified_g__norank_o__Clostridia_UCG-014;ASV1348	0.000515557	0.000601547	0	0.00239421	0.00435469	0	0.00240154	0.000468574	0	0	0	0	0.000729437	0.00127564	0.00642291	0	0.00140024	0	0	0.000666333	0.00184354	0.00078461	0.00221901	0.00193314
d__Bacteria;k__norank_d__Bacteria;p__Bacillota;c__Clostridia;o__Oscillospirales;f__unclassified_o__Oscillospirales;g__unclassified_o__Oscillospirales;s__unclassified_o__Oscillospirales;ASV6886	0	0	0	0	0	0	0	0	0	0	0	0	0	0	0	0	0	0	0	0	0	0	0	0
d__Bacteria;k__norank_d__Bacteria;p__Bacillota;c__Clostridia;o__Lachnospirales;f__Lachnospiraceae;g__[Eubacterium]_oxidoreducens_group;s__uncultured_bacterium_g__[Eubacterium]_oxidoreducens_group;ASV9705	5.15557e-05	0	0	0	0	0	0	0	0	0	0	0	0	0	0	0	0	0	0	0	0	0	0	0
d__Bacteria;k__norank_d__Bacteria;p__Bacillota;c__Clostridia;o__Lachnospirales;f__Lachnospiraceae;g__Acetatifactor;s__uncultured_bacterium_g__Acetatifactor;ASV2920	0	0	0	0	0	0	0	0	0	0	0	0	0	0	0	0	0	0	0	0	0.00015548	0	0	0
d__Bacteria;k__norank_d__Bacteria;p__Bacillota;c__Clostridia;o__Lachnospirales;f__Lachnospiraceae;g__unclassified_f__Lachnospiraceae;s__unclassified_f__Lachnospiraceae;ASV11140	0	0	0	0	0	0	0	0.000124953	0	0	0	0	0	0	0	0	0	0	0	0	0	0	0	0
d__Bacteria;k__norank_d__Bacteria;p__Bacillota;c__Clostridia;o__Monoglobales;f__Monoglobaceae;g__Monoglobus;s__unclassified_g__Monoglobus;ASV2828	0	0	0	0	0	0	0	0	0	0.000474555	0	0	0	0	0	0	0	0	0	0	0.000777398	0	0.000324125	0.00146919
d__Bacteria;k__norank_d__Bacteria;p__Bacillota;c__Bacilli;o__Lactobacillales;f__Lactobacillaceae;g__Ligilactobacillus;s__unclassified_g__Ligilactobacillus;ASV846	0	0	0	0	0	0	0	0	0	0	0	0	0	0	0	0	0	0	0	0	0	0	0	0
d__Bacteria;k__norank_d__Bacteria;p__Bacillota;c__Clostridia;o__Oscillospirales;f__Oscillospiraceae;g__Oscillibacter;s__Clostridiales_bacterium_CIEAF_021;ASV560	0	0.000143225	0	0.000374996	0.000408252	0	0	0	0.000226847	0	0.000408174	0	0	0.000286369	0	0.000426964	0.000828713	0.000795683	0.000382524	0	0.000888455	0	0	0.000618605
d__Bacteria;k__norank_d__Bacteria;p__Bacillota;c__Clostridia;o__Clostridia_UCG-014;f__norank_o__Clostridia_UCG-014;g__norank_o__Clostridia_UCG-014;s__uncultured_bacterium_o__Clostridia_UCG-014;ASV11260	0	0	0	0	0	0	0	0	0	0	0	0	0.000437662	0	0	0	0	0	0	0	0	0	0	0
d__Bacteria;k__norank_d__Bacteria;p__Bacillota;c__Clostridia;o__Oscillospirales;f__Ruminococcaceae;g__unclassified_f__Ruminococcaceae;s__unclassified_f__Ruminococcaceae;ASV303	0.000309334	0.000257806	0.000407215	0	0.000870938	0.000232863	0	0	0	0.00022332	0	0	0	0	0	0	0.000457221	0	0	0.00111056	0.00015548	0.000261537	0.00102224	0
d__Bacteria;k__norank_d__Bacteria;p__Bacteroidota;c__Bacteroidia;o__Bacteroidales;f__Muribaculaceae;g__norank_f__Muribaculaceae;s__uncultured_bacterium_f__Muribaculaceae;ASV10240	0	0	0	0	0	0	0	0	0	0	0	0	0	0	7.49756e-05	0	0	0	0	0	0	0	0	0
d__Bacteria;k__norank_d__Bacteria;p__Bacillota;c__Clostridia;o__Lachnospirales;f__Lachnospiraceae;g__unclassified_f__Lachnospiraceae;s__unclassified_f__Lachnospiraceae;ASV9996	0	0	0	0	0	0	0	0	0	0	0	0	0	0	0	0	0	0	0	0	0	0	0	0
d__Bacteria;k__norank_d__Bacteria;p__Bacillota;c__Clostridia;o__Lachnospirales;f__Lachnospiraceae;g__norank_f__Lachnospiraceae;s__unclassified_g__norank_f__Lachnospiraceae;ASV7643	0	0	0	0	0	0	0	0	0	0	0	0	0	0	0	0	0	0	0	0	0	0	0	0
d__Bacteria;k__norank_d__Bacteria;p__Bacillota;c__Clostridia;o__Clostridia_vadinBB60_group;f__norank_o__Clostridia_vadinBB60_group;g__norank_o__Clostridia_vadinBB60_group;s__uncultured_bacterium_o__Clostridia_vadinBB60_group;ASV3143	0.000180445	0	0	0.000230767	0	0	0	0	0	0	0	0	0	0	7.49756e-05	0	0	0	0	0	0	0	0	0
d__Bacteria;k__norank_d__Bacteria;p__Bacillota;c__Bacilli;o__Erysipelotrichales;f__Erysipelatoclostridiaceae;g__Massiliomicrobiota;s__unidentified_g__Massiliomicrobiota;ASV225	0	0	0	0	0	0	0	0	0	0	0	0	0	0	0	0	0	0	0	0	0	0	0	0.000412403
d__Bacteria;k__norank_d__Bacteria;p__Pseudomonadota;c__Gammaproteobacteria;o__Enterobacterales;f__Enterobacteriaceae;g__unclassified_f__Enterobacteriaceae;s__unclassified_f__Enterobacteriaceae;ASV5552	0	0	0	0	0	0	0	0	0	0	0	0	0	0	0	0	0	0	0	0	0	0	0	0
d__Bacteria;k__norank_d__Bacteria;p__Bacillota;c__Clostridia;o__Peptostreptococcales-Tissierellales;f__Peptostreptococcaceae;g__unclassified_f__Peptostreptococcaceae;s__unclassified_f__Peptostreptococcaceae;ASV5516	0	0	0	0	0	0	0	0	0	0	0	0	0	0	0	0	0	0	0	0	0	0	0	0
d__Bacteria;k__norank_d__Bacteria;p__Bacillota;c__Clostridia;o__Clostridia_UCG-014;f__norank_o__Clostridia_UCG-014;g__norank_o__Clostridia_UCG-014;s__uncultured_bacterium_o__Clostridia_UCG-014;ASV7606	0	0	0	0	0	0	0	0	0	0	0	0	0	0	0	0	0	0	0	0	0	0	0	0
d__Bacteria;k__norank_d__Bacteria;p__Bacteroidota;c__Bacteroidia;o__Bacteroidales;f__Muribaculaceae;g__norank_f__Muribaculaceae;s__uncultured_bacterium_f__Muribaculaceae;ASV8972	0	0	0	0	0	0	0	0	0	0	0	0	0	0	0	0	0	0	0	0	0	0	0	0
d__Bacteria;k__norank_d__Bacteria;p__Actinomycetota;c__Coriobacteriia;o__Coriobacteriales;f__Eggerthellaceae;g__Adlercreutzia;s__unclassified_g__Adlercreutzia;ASV577	0.00332534	0.000658837	0.000718615	0.0013846	0.00127919	0.0014845	0.00240154	0.00171811	0.00113424	0	0	0.0011744	0.001809	0	0.00187439	0.00110508	0.000742985	0.000422707	0.000464494	0.00319285	0.00104393	0.00139486	0.000698115	0
d__Bacteria;k__norank_d__Bacteria;p__Bacillota;c__Bacilli;o__Erysipelotrichales;f__Erysipelotrichaceae;g__Dubosiella;s__unclassified_g__Dubosiella;ASV6297	0	0	0	0	0	0	0	0	0	0	0	0	0	0	0	0	0	0	0	0	0	0	0	0
d__Bacteria;k__norank_d__Bacteria;p__Bacillota;c__Clostridia;o__Lachnospirales;f__Lachnospiraceae;g__unclassified_f__Lachnospiraceae;s__unclassified_f__Lachnospiraceae;ASV5620	0	0	0	0	0	0	0	0	0	0.00027915	0.000707502	0	0	0	0	0	0	0	0	0	0	0	0	0.000231977
d__Bacteria;k__norank_d__Bacteria;p__unclassified_k__norank_d__Bacteria;c__unclassified_k__norank_d__Bacteria;o__unclassified_k__norank_d__Bacteria;f__unclassified_k__norank_d__Bacteria;g__unclassified_k__norank_d__Bacteria;s__unclassified_k__norank_d__Bacteria;ASV1563	0	0	0	0	0	0	0	0	0	0	0	0	0	0	0	0	5.71527e-05	0	0	0	0	0	0	0
d__Bacteria;k__norank_d__Bacteria;p__Actinomycetota;c__Coriobacteriia;o__Coriobacteriales;f__Eggerthellaceae;g__Adlercreutzia;s__uncultured_bacterium_g__Adlercreutzia;ASV10064	0	0	0	0	0	0	0	0	0	0	0	0	0	0	0	0	0	0	0	0	0	0	0	0
d__Bacteria;k__norank_d__Bacteria;p__Bacillota;c__unclassified_p__Bacillota;o__unclassified_p__Bacillota;f__unclassified_p__Bacillota;g__unclassified_p__Bacillota;s__unclassified_p__Bacillota;ASV10839	0	0	0	0	0	0	0	0	0	0	0	0	0	0	0	0	0	0	0	0	0	0	0	0
d__Bacteria;k__norank_d__Bacteria;p__Pseudomonadota;c__Gammaproteobacteria;o__Enterobacterales;f__Enterobacteriaceae;g__Klebsiella;s__unclassified_g__Klebsiella;ASV8104	0	0	0	0	0	0	0	0	0	0	0	0	0	0	0	0	0	0	0	0	0	0	0	0
d__Bacteria;k__norank_d__Bacteria;p__Bacillota;c__Clostridia;o__Lachnospirales;f__Lachnospiraceae;g__unclassified_f__Lachnospiraceae;s__unclassified_f__Lachnospiraceae;ASV2790	0	0	0	0	0	0	5.65068e-05	0	0	0	0	0	0	0	0	0	0	0	0	0	0	0	0	0
d__Bacteria;k__norank_d__Bacteria;p__Bacillota;c__Bacilli;o__Lactobacillales;f__Lactobacillaceae;g__Ligilactobacillus;s__unclassified_g__Ligilactobacillus;ASV5295	0	0	0	0	0	0	0	0	0	0	0	0	0	0	0	0	0	0	0	0	0	0	0	0
d__Bacteria;k__norank_d__Bacteria;p__Bacillota;c__Bacilli;o__unclassified_c__Bacilli;f__unclassified_c__Bacilli;g__unclassified_c__Bacilli;s__unclassified_c__Bacilli;ASV357	0	0	0	0	0	0	0	0	0	0	0	0	0	0	0	0	0	0	0	0	0	0	0	0
d__Bacteria;k__norank_d__Bacteria;p__Bacillota;c__Bacilli;o__Lactobacillales;f__Carnobacteriaceae;g__Atopostipes;s__uncultured_bacterium_g__Atopostipes;ASV4570	0	0	0	0	0	0	0	0	0	0	0	0	0	0	0	0	0	0	0	0	0	0.000319656	0	0
d__Bacteria;k__norank_d__Bacteria;p__Bacillota;c__Bacilli;o__Erysipelotrichales;f__Erysipelotrichaceae;g__Dubosiella;s__uncultured_Erysipelotrichales_bacterium;ASV9700	5.15557e-05	0	0	0	0	0	0	0	0	0	0	0	0	0	0	0	0	0	0	0	0	0	0	0
d__Bacteria;k__norank_d__Bacteria;p__Bacillota;c__Clostridia;o__Peptostreptococcales-Tissierellales;f__Anaerovoracaceae;g__[Eubacterium]_brachy_group;s__uncultured_bacterium_g__[Eubacterium]_brachy_group;ASV9737	0	0	0	0	0	0	0	0	0	0	0	0	0	0	0	0	0	0	0	0	0	0	0	0.000567054
d__Bacteria;k__norank_d__Bacteria;p__Bacillota;c__Clostridia;o__Lachnospirales;f__Lachnospiraceae;g__unclassified_f__Lachnospiraceae;s__unclassified_f__Lachnospiraceae;ASV11545	0	0	0	8.65376e-05	0	0	0	0	0	0	0	0	0	0	0	0	0	0	0	0	0	0	0	0
d__Bacteria;k__norank_d__Bacteria;p__Bacillota;c__Clostridia;o__Oscillospirales;f__Oscillospiraceae;g__unclassified_f__Oscillospiraceae;s__unclassified_f__Oscillospiraceae;ASV3087	0	0	0	0	0	0	0	0	0	0	0	0	0	0	0	0	0	0	0	0	4.44227e-05	0	0	0
d__Bacteria;k__norank_d__Bacteria;p__Bacillota;c__Bacilli;o__Erysipelotrichales;f__Erysipelotrichaceae;g__Faecalibaculum;s__uncultured_bacterium_g__Faecalibaculum;ASV11401	0	0	0	0	0	0	0	0	0	0	0	0	5.8355e-05	0	0	0	0	0	0	0	0	0	0	0
d__Bacteria;k__norank_d__Bacteria;p__Bacillota;c__Clostridia;o__Lachnospirales;f__Lachnospiraceae;g__unclassified_f__Lachnospiraceae;s__unclassified_f__Lachnospiraceae;ASV3088	0	0	0	0	0	0	0	0	0	0	0	0	0	0	0	0	0	0	0	0	4.44227e-05	0	0	0
d__Bacteria;k__norank_d__Bacteria;p__Cyanobacteriota;c__Vampirivibrionia;o__Gastranaerophilales;f__Gastranaerophilaceae;g__Zag_111;s__unclassified_g__Zag_111;ASV198	0	0	0	0	0	0	0	0	0	0	0	0	0	0	0	0	0	0	0	0.00119385	0	0.0031675	0	0.00206202
d__Bacteria;k__norank_d__Bacteria;p__Bacillota;c__Bacilli;o__Lactobacillales;f__Enterococcaceae;g__Enterococcus;s__unclassified_g__Enterococcus;ASV5926	0	0	0	0	0	0	0	0	0	0	0	0	0	0	0	0	0	0	0	0	0	0	0	0
d__Bacteria;k__norank_d__Bacteria;p__Bacteroidota;c__Bacteroidia;o__Bacteroidales;f__Rikenellaceae;g__Alistipes;s__unclassified_g__Alistipes;ASV3234	0	0	0	0	0	0	0	0	0	0	0	0	0	0	0	0	0	0	0	0	0	0	0	0
d__Bacteria;k__norank_d__Bacteria;p__Bacillota;c__unclassified_p__Bacillota;o__unclassified_p__Bacillota;f__unclassified_p__Bacillota;g__unclassified_p__Bacillota;s__unclassified_p__Bacillota;ASV2771	0	0	0	0	0	0	5.65068e-05	0	0	0	0	0	0	0	0	0	0	0	0	0	0	0	0	0
d__Bacteria;k__norank_d__Bacteria;p__Bacillota;c__Clostridia;o__Clostridia_vadinBB60_group;f__norank_o__Clostridia_vadinBB60_group;g__norank_o__Clostridia_vadinBB60_group;s__unidentified_o__Clostridia_vadinBB60_group;ASV3086	0	0	0	0	0	0	0	0	0	0	0	0	0	0	0	0	0	0	0	0	4.44227e-05	0	0	0
d__Bacteria;k__norank_d__Bacteria;p__Bacteroidota;c__Bacteroidia;o__Bacteroidales;f__Muribaculaceae;g__norank_f__Muribaculaceae;s__uncultured_bacterium_f__Muribaculaceae;ASV5987	0	0	0	0	0	0	0	0	0	0	0	0	0	0	0	0	0	0	0	0	0	0	0	0
d__Bacteria;k__norank_d__Bacteria;p__Bacteroidota;c__Bacteroidia;o__Bacteroidales;f__Muribaculaceae;g__norank_f__Muribaculaceae;s__uncultured_bacterium_f__Muribaculaceae;ASV2779	0	0	0	0	0	0	5.65068e-05	0	0	0	0	0	0	0	0	0	0	0	0	0	0	0	0	0
d__Bacteria;k__norank_d__Bacteria;p__Bacillota;c__Clostridia;o__Lachnospirales;f__Lachnospiraceae;g__norank_f__Lachnospiraceae;s__uncultured_bacterium_f__Lachnospiraceae;ASV1598	0	0	0	0	0	0	0	0	0	0	0	0	0	0	0	0	5.71527e-05	0	0	0	0	0	0	0
d__Bacteria;k__norank_d__Bacteria;p__Bacillota;c__Clostridia;o__Clostridia_vadinBB60_group;f__norank_o__Clostridia_vadinBB60_group;g__norank_o__Clostridia_vadinBB60_group;s__uncultured_bacterium_o__Clostridia_vadinBB60_group;ASV10740	0	0	0	0	0	0	0	0	5.67118e-05	0	0	0	0	0	0	0	0	0	0	0	0	0	0	0
d__Bacteria;k__norank_d__Bacteria;p__Bacteroidota;c__Bacteroidia;o__Bacteroidales;f__Bacteroidaceae;g__Bacteroides;s__unclassified_g__Bacteroides;ASV9648	0.000103111	0	0	0	0	0	0	0	0	0	0	0	0	0	0	0	0	0	0	0	0	0	0	0
d__Bacteria;k__norank_d__Bacteria;p__Bacteroidota;c__Bacteroidia;o__Bacteroidales;f__Muribaculaceae;g__norank_f__Muribaculaceae;s__uncultured_bacterium_f__Muribaculaceae;ASV7909	0	0	0	0	0	0	0	0	0	0	0	0	0	0	0	0	0	0	0	0	0	0	0	0
d__Bacteria;k__norank_d__Bacteria;p__Bacteroidota;c__Bacteroidia;o__Bacteroidales;f__Marinifilaceae;g__Odoribacter;s__uncultured_bacterium_g__Odoribacter;ASV705	0	0	0	0	0	0	0	0	0	0	0	0	0	0	0	0	0	0	0	0	0	0	0	0
d__Bacteria;k__norank_d__Bacteria;p__Bacteroidota;c__Bacteroidia;o__Bacteroidales;f__Rikenellaceae;g__Alistipes;s__uncultured_bacterium_g__Alistipes;ASV10819	0	0	0	0	0	0	0	0	0	0	0	0	0	0	0	0	0	0	0	0	0	0	0	0
d__Bacteria;k__norank_d__Bacteria;p__Bacillota;c__Clostridia;o__Lachnospirales;f__Lachnospiraceae;g__unclassified_f__Lachnospiraceae;s__unclassified_f__Lachnospiraceae;ASV367	0	0	0	0	0	0	0	0	0	0	0	0	0	0	0	0	0	0	0	0	0	0	0	0
d__Bacteria;k__norank_d__Bacteria;p__Bacteroidota;c__Bacteroidia;o__Bacteroidales;f__Muribaculaceae;g__norank_f__Muribaculaceae;s__uncultured_bacterium_f__Muribaculaceae;ASV6631	0	0	0	0	0	0	0	0	0	0	0	0	0	0	0	0	0	0	0	0	0	0	0	0
d__Bacteria;k__norank_d__Bacteria;p__Bacillota;c__Bacilli;o__Erysipelotrichales;f__Erysipelotrichaceae;g__Dubosiella;s__uncultured_Erysipelotrichales_bacterium;ASV6214	0	0	0	0	0	0	0	0	0	0	0	0	0	0	0	0	0	0	0	0	0	0	0	0
d__Bacteria;k__norank_d__Bacteria;p__Cyanobacteriota;c__Vampirivibrionia;o__Gastranaerophilales;f__Gastranaerophilaceae;g__Zag_111;s__uncultured_bacterium_g__Zag_111;ASV4093	0	0	0.000167677	0	0	0	0	0	0	0	0	0	0	0	0	0	0	0	0	0	0	0	0	0
d__Bacteria;k__norank_d__Bacteria;p__Bacillota;c__Clostridia;o__Lachnospirales;f__Lachnospiraceae;g__unclassified_f__Lachnospiraceae;s__unclassified_f__Lachnospiraceae;ASV6372	0	0	0	0	0	0	0	0	0	0	0	0	0	0	0	0	0	0	0	0	0	0	0	0
d__Bacteria;k__norank_d__Bacteria;p__Bacillota;c__Clostridia;o__unclassified_c__Clostridia;f__unclassified_c__Clostridia;g__unclassified_c__Clostridia;s__unclassified_c__Clostridia;ASV5715	0	0	0	0	0	0	0	0	0	0	0.000136058	0	0	0	0	0	0	0	0	0	0	0	0	0
d__Bacteria;k__norank_d__Bacteria;p__Bacillota;c__Clostridia;o__Oscillospirales;f__unclassified_o__Oscillospirales;g__unclassified_o__Oscillospirales;s__unclassified_o__Oscillospirales;ASV7750	0	0	0	0	0	0	0	0	0	0	0	0	0	0	0	0	0	0	0	0	0	0	0	0
d__Bacteria;k__norank_d__Bacteria;p__Cyanobacteriota;c__Vampirivibrionia;o__Gastranaerophilales;f__Gastranaerophilaceae;g__Zag_111;s__unclassified_g__Zag_111;ASV5039	0	0	0	0	0	0	0	0	0	0	0	0	0	0	0	0	0	0	0	0	0	0	0	0
d__Bacteria;k__norank_d__Bacteria;p__Bacteroidota;c__Bacteroidia;o__Bacteroidales;f__Rikenellaceae;g__Alistipes;s__uncultured_bacterium_g__Alistipes;ASV4205	0	0	7.18615e-05	0	0	0	0	0	0	0	0	0	0	0	0	0	0	0	0	0	0	0	0	0
d__Bacteria;k__norank_d__Bacteria;p__Bacillota;c__Bacilli;o__Erysipelotrichales;f__Erysipelotrichaceae;g__Dubosiella;s__uncultured_Erysipelotrichales_bacterium;ASV2411	0	0	0	0	0	0	0	0	0	0	0	0	0	0	0	0	0	0	0	0	0	0	0	0
d__Bacteria;k__norank_d__Bacteria;p__unclassified_k__norank_d__Bacteria;c__unclassified_k__norank_d__Bacteria;o__unclassified_k__norank_d__Bacteria;f__unclassified_k__norank_d__Bacteria;g__unclassified_k__norank_d__Bacteria;s__unclassified_k__norank_d__Bacteria;ASV8679	0	0	0	0	0	0	0	0	0	0	0	0	0	0	0	0	0	0	0	0	0	0	0	0
d__Bacteria;k__norank_d__Bacteria;p__Bacteroidota;c__Bacteroidia;o__Bacteroidales;f__unclassified_o__Bacteroidales;g__unclassified_o__Bacteroidales;s__unclassified_o__Bacteroidales;ASV2158	0	0	0	0	0	0	0	0	0	0	0	0	0	0	0	0	0	0	0	0	0	0	0	0
d__Bacteria;k__norank_d__Bacteria;p__unclassified_k__norank_d__Bacteria;c__unclassified_k__norank_d__Bacteria;o__unclassified_k__norank_d__Bacteria;f__unclassified_k__norank_d__Bacteria;g__unclassified_k__norank_d__Bacteria;s__unclassified_k__norank_d__Bacteria;ASV6369	0	0	0	0	0	0	0	0	0	0	0	0	0	0	0	0	0	0	0	0	0	0	0	0
d__Bacteria;k__norank_d__Bacteria;p__Bacillota;c__Clostridia;o__Clostridia_UCG-014;f__norank_o__Clostridia_UCG-014;g__norank_o__Clostridia_UCG-014;s__uncultured_bacterium_o__Clostridia_UCG-014;ASV4010	0	0	0	0	0	0	0	0	0	0	0	0	0	0	0	0	0	0	0	0	0	0	0	0
d__Bacteria;k__norank_d__Bacteria;p__Bacteroidota;c__Bacteroidia;o__Bacteroidales;f__Bacteroidaceae;g__Bacteroides;s__unclassified_g__Bacteroides;ASV5975	0	0	0	0	0	0	0	0	0	0	0	0	0	0	0	0	0	0	0	0	0	0	0	0
d__Bacteria;k__norank_d__Bacteria;p__Bacillota;c__Clostridia;o__Peptostreptococcales-Tissierellales;f__Anaerovoracaceae;g__norank_f__Anaerovoracaceae;s__uncultured_bacterium_f__Anaerovoracaceae;ASV10956	0	0	0	0	0	0	0	0	0	0	0	0	0	0	0	0	0	0	0	0	0	0	0	0
d__Bacteria;k__norank_d__Bacteria;p__Bacillota;c__Bacilli;o__RF39;f__norank_o__RF39;g__norank_o__RF39;s__uncultured_bacterium_o__RF39;ASV1864	0	0	0	0	0	0	0	0	0	0	0	0	0	0	0	5.02311e-05	0	0	0	0	0	0	0	0
d__Bacteria;k__norank_d__Bacteria;p__Bacillota;c__Clostridia;o__Oscillospirales;f__Oscillospiraceae;g__Colidextribacter;s__unclassified_g__Colidextribacter;ASV3842	0	0	0	0	0	0	0	0	0	0	0	0	0	5.20671e-05	0	0	0	0	0	0	0	0	0	0
d__Bacteria;k__norank_d__Bacteria;p__Bacillota;c__Clostridia;o__Lachnospirales;f__Lachnospiraceae;g__[Eubacterium]_oxidoreducens_group;s__uncultured_bacterium_g__[Eubacterium]_oxidoreducens_group;ASV4252	0	0	4.79076e-05	0	0	0	0	0	0	0	0	0	0	0	0	0	0	0	0	0	0	0	0	0
d__Bacteria;k__norank_d__Bacteria;p__Bacillota;c__Clostridia;o__Oscillospirales;f__Oscillospiraceae;g__Oscillibacter;s__Clostridiales_bacterium_CIEAF_021;ASV5722	0	0	0	0	0	0	0	0	0	0	0.000108846	0	0	0	0	0	0	0	0	0	0	0	0	0
d__Bacteria;k__norank_d__Bacteria;p__Bacillota;c__Clostridia;o__Clostridia_UCG-014;f__norank_o__Clostridia_UCG-014;g__norank_o__Clostridia_UCG-014;s__uncultured_bacterium_o__Clostridia_UCG-014;ASV9830	0	0	0	0	0	0	0	0	0	0	0	0	0	0	0	0	0	0	0	0	0	0	0	0.000128876
d__Bacteria;k__norank_d__Bacteria;p__Bacteroidota;c__Bacteroidia;o__Bacteroidales;f__Muribaculaceae;g__norank_f__Muribaculaceae;s__uncultured_bacterium_f__Muribaculaceae;ASV8545	0	0	0	0	0	0	0	0	0	0	0	0	0	0	0	0	0	4.97302e-05	0	0	0	0	0	0
d__Bacteria;k__norank_d__Bacteria;p__Bacteroidota;c__Bacteroidia;o__Bacteroidales;f__Muribaculaceae;g__norank_f__Muribaculaceae;s__uncultured_bacterium_f__Muribaculaceae;ASV8847	0	0	0	0	0	0	0	0	0	0	0	0	0	0	0	0	0	0	0	0	0	0	0	0
d__Bacteria;k__norank_d__Bacteria;p__Bacillota;c__Clostridia;o__unclassified_c__Clostridia;f__unclassified_c__Clostridia;g__unclassified_c__Clostridia;s__unclassified_c__Clostridia;ASV6836	0	0	0	0	0	0	0	0	0	0	0	0	0	0	0	0	0	0	0	0	0	0	0	0
d__Bacteria;k__norank_d__Bacteria;p__Bacillota;c__Clostridia;o__unclassified_c__Clostridia;f__unclassified_c__Clostridia;g__unclassified_c__Clostridia;s__unclassified_c__Clostridia;ASV3832	0	0	0	0	0	0	0	0	0	0	0	0	0	5.20671e-05	0	0	0	0	0	0	0	0	0	0
d__Bacteria;k__norank_d__Bacteria;p__Bacillota;c__Clostridia;o__Lachnospirales;f__Lachnospiraceae;g__unclassified_f__Lachnospiraceae;s__unclassified_f__Lachnospiraceae;ASV11570	0	0	0	5.76918e-05	0	0	0	0	0	0	0	0	0	0	0	0	0	0	0	0	0	0	0	0
d__Bacteria;k__norank_d__Bacteria;p__Bacteroidota;c__Bacteroidia;o__Bacteroidales;f__Muribaculaceae;g__norank_f__Muribaculaceae;s__uncultured_bacterium_f__Muribaculaceae;ASV993	0	0	0	0	0	0	0	0	0.000567118	0	0.000353751	0.000741725	0	0.00304592	0	0	0	0	0.001776	0	0	0	0	0
d__Bacteria;k__norank_d__Bacteria;p__Bacteroidota;c__Bacteroidia;o__Bacteroidales;f__Rikenellaceae;g__Alistipes;s__uncultured_bacterium_g__Alistipes;ASV2855	0	0	0	0	0	0	0	0	0	0	0	0	0	0	0	0	0	0	0	0	0.000377593	0	0	0
d__Bacteria;k__norank_d__Bacteria;p__Bacteroidota;c__Bacteroidia;o__Bacteroidales;f__Muribaculaceae;g__norank_f__Muribaculaceae;s__uncultured_bacterium_f__Muribaculaceae;ASV3181	0	0	0	0	0	0	0	0	0	0	0	0	0	0	0	0	0	0	0	0	0	0	0	0
d__Bacteria;k__norank_d__Bacteria;p__Bacillota;c__Clostridia;o__Peptostreptococcales-Tissierellales;f__unclassified_o__Peptostreptococcales-Tissierellales;g__unclassified_o__Peptostreptococcales-Tissierellales;s__unclassified_o__Peptostreptococcales-Tissierellales;ASV3693	0	0	0	0	0	0	0	0	0	0	0	0	0	0.000104134	0	0	0	0	0	0	0	0	0	0
d__Bacteria;k__norank_d__Bacteria;p__Bacteroidota;c__Bacteroidia;o__Bacteroidales;f__unclassified_o__Bacteroidales;g__unclassified_o__Bacteroidales;s__unclassified_o__Bacteroidales;ASV6900	0	0	0	0	0	0	0	0	0	0	0	0	0	0	0	0	0	0	0	0	0	0	0	0
d__Bacteria;k__norank_d__Bacteria;p__Bacillota;c__Clostridia;o__Oscillospirales;f__Oscillospiraceae;g__Intestinimonas;s__uncultured_bacterium_g__Intestinimonas;ASV3231	0	0	0	0	0	0	0	0	0	0	0	0	0	0	0	0	0	0	0	0	0	0	0	0
d__Bacteria;k__norank_d__Bacteria;p__Bacteroidota;c__Bacteroidia;o__Bacteroidales;f__Bacteroidaceae;g__Bacteroides;s__unclassified_g__Bacteroides;ASV9499	0	0	0	0	0	0	0	0	0	0	0	0	0	0	0	0	0	0	8.19695e-05	0	0	0	0	0
d__Bacteria;k__norank_d__Bacteria;p__Bacillota;c__Clostridia;o__Lachnospirales;f__Lachnospiraceae;g__Blautia;s__unclassified_g__Blautia;ASV4610	0	0	0	0	0	0	0	0	0	0	0	0	0	0	0	0	0	0	0	0	0	0.000203417	0	0
d__Bacteria;k__norank_d__Bacteria;p__Bacteroidota;c__Bacteroidia;o__Bacteroidales;f__Muribaculaceae;g__norank_f__Muribaculaceae;s__uncultured_bacterium_f__Muribaculaceae;ASV10519	0	0	0	0	0	0	0	0	0.00229683	0	0	0	0	0	0	0	0	0	0	0	0	0	0	0
d__Bacteria;k__norank_d__Bacteria;p__Bacillota;c__Clostridia;o__Oscillospirales;f__Oscillospiraceae;g__Colidextribacter;s__unclassified_g__Colidextribacter;ASV7721	0	0	0	0	0	0	0	0	0	0	0	0	0	0	0	0	0	0	0	0	0	0	0	0
d__Bacteria;k__norank_d__Bacteria;p__Bacillota;c__Clostridia;o__Lachnospirales;f__Lachnospiraceae;g__unclassified_f__Lachnospiraceae;s__unclassified_f__Lachnospiraceae;ASV4352	0	0	0	0	0	0	0	0	0	0	0	0	0	0	0	0	0	0	0	0	0	0	0.000149596	0
d__Bacteria;k__norank_d__Bacteria;p__Bacteroidota;c__Bacteroidia;o__Bacteroidales;f__Muribaculaceae;g__norank_f__Muribaculaceae;s__uncultured_bacterium_f__Muribaculaceae;ASV8071	0	0	0	0	0	5.82157e-05	0	0	0	0	0	0	0	0	0	0	0	0	0	0	0	0	0	0
d__Bacteria;k__norank_d__Bacteria;p__Bacteroidota;c__Bacteroidia;o__Bacteroidales;f__Muribaculaceae;g__norank_f__Muribaculaceae;s__uncultured_bacterium_f__Muribaculaceae;ASV8810	0	0	0	0	0	0	0	0	0	0	0	0	0	0	0	0	0	0	0	0	0	0	0	0
d__Bacteria;k__norank_d__Bacteria;p__Bacteroidota;c__Bacteroidia;o__Bacteroidales;f__unclassified_o__Bacteroidales;g__unclassified_o__Bacteroidales;s__unclassified_o__Bacteroidales;ASV10401	0	0	0	0	0.000108867	0	0	0	0	0	0	0	0	0	0	0	0	0	0	0	0	0	0	0
d__Bacteria;k__norank_d__Bacteria;p__Bacillota;c__Clostridia;o__Lachnospirales;f__Lachnospiraceae;g__unclassified_f__Lachnospiraceae;s__unclassified_f__Lachnospiraceae;ASV10550	0	0	0	0	0	0	0	0.000218668	0.000425339	0	0	0	0	0	0	0	0	0	0	0	0	0	0	0
d__Bacteria;k__norank_d__Bacteria;p__Bacteroidota;c__Bacteroidia;o__Bacteroidales;f__Muribaculaceae;g__norank_f__Muribaculaceae;s__uncultured_bacterium_f__Muribaculaceae;ASV1346	0	0	0	0	0	0	0	0	0	0	0	0	0	0	0	0	0.00174316	0	0	0	0	0	0	0
d__Bacteria;k__norank_d__Bacteria;p__Bacillota;c__Clostridia;o__Oscillospirales;f__Oscillospiraceae;g__unclassified_f__Oscillospiraceae;s__unclassified_f__Oscillospiraceae;ASV5713	0	0	0	0	0	0	0	0	0	0	0.000136058	0	0	0	0	0	0	0	0	0	0	0	0	0
d__Bacteria;k__norank_d__Bacteria;p__Bacillota;c__Clostridia;o__Lachnospirales;f__Lachnospiraceae;g__unclassified_f__Lachnospiraceae;s__unclassified_f__Lachnospiraceae;ASV4064	0	0	0.000239538	0	0	0	0	0	0	0	0	0	0	0	0	0	0	0	0	0	0	0	0	0
d__Bacteria;k__norank_d__Bacteria;p__Bacteroidota;c__Bacteroidia;o__Bacteroidales;f__Rikenellaceae;g__Rikenellaceae_RC9_gut_group;s__unclassified_g__Rikenellaceae_RC9_gut_group;ASV1558	0	0	0	0	0	0	0	0	0	0	0	0	0	0	0	0	5.71527e-05	0	0	0	0	0	0	0
d__Bacteria;k__norank_d__Bacteria;p__Bacteroidota;c__Bacteroidia;o__Bacteroidales;f__Muribaculaceae;g__norank_f__Muribaculaceae;s__uncultured_bacterium_f__Muribaculaceae;ASV3057	0	0	0	0	0	0	0	0	0	0	0	0	0	0	0	0	0	0	0	0	6.66341e-05	0	0	0
d__Bacteria;k__norank_d__Bacteria;p__Bacillota;c__Clostridia;o__norank_c__Clostridia;f__norank_c__Clostridia;g__norank_c__Clostridia;s__uncultured_organism_c__Clostridia;ASV7561	0	0	0	0	0	0	0	0	0	0	0	0	0	0	0	0	0	0	0	0	0	0	0	0
d__Bacteria;k__norank_d__Bacteria;p__Bacteroidota;c__Bacteroidia;o__Bacteroidales;f__Rikenellaceae;g__Alistipes;s__uncultured_bacterium_g__Alistipes;ASV5924	0	0	0	0	0	0	0	0	0	0	0	0	0	0	0	0	0	0	0	0	0	0	0	0
d__Bacteria;k__norank_d__Bacteria;p__Bacteroidota;c__Bacteroidia;o__Bacteroidales;f__Bacteroidaceae;g__Bacteroides;s__unclassified_g__Bacteroides;ASV4689	0	0	0	0	0	0	0	0	0	0	0	0	0	0	0	0	0	0	0	0	0	8.71789e-05	0	0
d__Bacteria;k__norank_d__Bacteria;p__Bacillota;c__Clostridia;o__Oscillospirales;f__Ruminococcaceae;g__Anaerotruncus;s__unclassified_g__Anaerotruncus;ASV10910	0	0	0	0	0	0	0	0	0	0	0	0	0	0	0	0	0	0	0	0	0	0	0	0
d__Bacteria;k__norank_d__Bacteria;p__unclassified_k__norank_d__Bacteria;c__unclassified_k__norank_d__Bacteria;o__unclassified_k__norank_d__Bacteria;f__unclassified_k__norank_d__Bacteria;g__unclassified_k__norank_d__Bacteria;s__unclassified_k__norank_d__Bacteria;ASV7814	0	0	0	0	0	0	0	0	0	0	0	0	0	0	0	0	0	0	0	0	0	0	0	0
d__Bacteria;k__norank_d__Bacteria;p__Bacillota;c__Bacilli;o__Lactobacillales;f__Enterococcaceae;g__Enterococcus;s__unclassified_g__Enterococcus;ASV10157	0	0	0	0	0	0	0	0	0	0	0	0	0	0	0.000174943	0	0	0	0	0	0	0	0	0
d__Bacteria;k__norank_d__Bacteria;p__Bacillota;c__Clostridia;o__Lachnospirales;f__Lachnospiraceae;g__Blautia;s__unclassified_g__Blautia;ASV4983	0	0	0	0	0	0	0	0	0	0	0	0	0	0	0	0	0	0	0	0	0	0	0	0
d__Bacteria;k__norank_d__Bacteria;p__Bacteroidota;c__Bacteroidia;o__Bacteroidales;f__unclassified_o__Bacteroidales;g__unclassified_o__Bacteroidales;s__unclassified_o__Bacteroidales;ASV5336	0	0	0	0	0	0	0	0	0	0	0	0	0	0	0	0	0	0	0	0	0	0	0	0
d__Bacteria;k__norank_d__Bacteria;p__Bacillota;c__Clostridia;o__Lachnospirales;f__Lachnospiraceae;g__unclassified_f__Lachnospiraceae;s__unclassified_f__Lachnospiraceae;ASV9105	0	0	0	0	0	0	0	0	0	0	0	0	0	0	0	0	0	0	0	0	0	0	0	0
d__Bacteria;k__norank_d__Bacteria;p__Bacteroidota;c__Bacteroidia;o__Bacteroidales;f__Muribaculaceae;g__norank_f__Muribaculaceae;s__uncultured_bacterium_f__Muribaculaceae;ASV2952	0	0	0	0	0	0	0	0	0	0	0	0	0	0	0	0	0	0	0	0	0.000111057	0	0	0
d__Bacteria;k__norank_d__Bacteria;p__Bacillota;c__Bacilli;o__Lactobacillales;f__Enterococcaceae;g__Enterococcus;s__unclassified_g__Enterococcus;ASV9556	0	0	0	0	0	0	0	0	0	0	0	0	0	0	0	0	0	0	5.46463e-05	0	0	0	0	0
d__Bacteria;k__norank_d__Bacteria;p__Bacteroidota;c__Bacteroidia;o__Bacteroidales;f__Muribaculaceae;g__norank_f__Muribaculaceae;s__unclassified_g__norank_f__Muribaculaceae;ASV1242	0	0	0	0	0	0	0	0	0	0	0	9.27156e-05	0	0	0	0	0	0	0	0	0	0	0	0
d__Bacteria;k__norank_d__Bacteria;p__Bacillota;c__Bacilli;o__RF39;f__norank_o__RF39;g__norank_o__RF39;s__unclassified_g__norank_o__RF39;ASV7239	0	0	0	0	0	0	0	0	0	8.37451e-05	0	0	0	0	0	0	0	0	0	0	0	0	0	0
d__Bacteria;k__norank_d__Bacteria;p__Bacillota;c__Clostridia;o__unclassified_c__Clostridia;f__unclassified_c__Clostridia;g__unclassified_c__Clostridia;s__unclassified_c__Clostridia;ASV1865	0	0	0	0	0	0	0	0	0	0	0	0	0	0	0	5.02311e-05	0	0	0	0	0	0	0	0
d__Bacteria;k__norank_d__Bacteria;p__Actinomycetota;c__Coriobacteriia;o__Coriobacteriales;f__Atopobiaceae;g__Coriobacteriaceae_UCG-002;s__uncultured_bacterium_g__Coriobacteriaceae_UCG-002;ASV2754	0	0	0	0	0	0	5.65068e-05	0	0	0	0	0	0	0	0	0	0	0	0	0	0	0	0	0
d__Bacteria;k__norank_d__Bacteria;p__Bacteroidota;c__Bacteroidia;o__Bacteroidales;f__Muribaculaceae;g__norank_f__Muribaculaceae;s__uncultured_bacterium_f__Muribaculaceae;ASV8203	0	0	0	0	0	0	0	0	0	0	0	0	0	0	0	0	0	0	0	0	0	0	0	0
d__Bacteria;k__norank_d__Bacteria;p__Bacillota;c__Bacilli;o__Lactobacillales;f__Lactobacillaceae;g__Ligilactobacillus;s__unclassified_g__Ligilactobacillus;ASV10084	0	0	0	0	0	0	0	0	0	0	0	0	0	0	0	0	0	0	0	0	0	0	0	0
d__Bacteria;k__norank_d__Bacteria;p__Bacteroidota;c__Bacteroidia;o__Bacteroidales;f__Muribaculaceae;g__norank_f__Muribaculaceae;s__uncultured_bacterium_f__Muribaculaceae;ASV1980	0	0	0	0	0	0	0	0	0	0	0	0	0	0	0	0	0	0	0	0	0	0	0	0
d__Bacteria;k__norank_d__Bacteria;p__Bacteroidota;c__Bacteroidia;o__Bacteroidales;f__Rikenellaceae;g__Rikenellaceae_RC9_gut_group;s__unclassified_g__Rikenellaceae_RC9_gut_group;ASV6451	0	0	0	0	0	0	0	0	0	0	0	0	0	0	0	0	0	0	0	0	0	0	0	0
d__Bacteria;k__norank_d__Bacteria;p__Bacillota;c__Bacilli;o__RF39;f__norank_o__RF39;g__norank_o__RF39;s__unclassified_g__norank_o__RF39;ASV3433	0	0	0	0	0	0	0	0	0	0	0	0	0	0	0	0	0	0	0	0	0	0	0	0
d__Bacteria;k__norank_d__Bacteria;p__Bacillota;c__Clostridia;o__Oscillospirales;f__Oscillospiraceae;g__norank_f__Oscillospiraceae;s__uncultured_bacterium_f__Oscillospiraceae;ASV9319	0	0	0	0	0	0	0	0	0	0	0	0	0	0	0	0	0	0	0	5.55278e-05	0	0	0	0
d__Bacteria;k__norank_d__Bacteria;p__unclassified_k__norank_d__Bacteria;c__unclassified_k__norank_d__Bacteria;o__unclassified_k__norank_d__Bacteria;f__unclassified_k__norank_d__Bacteria;g__unclassified_k__norank_d__Bacteria;s__unclassified_k__norank_d__Bacteria;ASV11170	0	0	0	0	0	0	0	9.37149e-05	0	0	0	0	0	0	0	0	0	0	0	0	0	0	0	0
d__Bacteria;k__norank_d__Bacteria;p__Bacillota;c__Clostridia;o__Peptostreptococcales-Tissierellales;f__Anaerovoracaceae;g__Family_XIII_AD3011_group;s__uncultured_bacterium_g__Family_XIII_AD3011_group;ASV3556	0	0	0	0	0	0	0	0	0	0	0	0	0	0	0	0	0	0	0	0	0	0	0	0
d__Bacteria;k__norank_d__Bacteria;p__Bacteroidota;c__Bacteroidia;o__Bacteroidales;f__Muribaculaceae;g__norank_f__Muribaculaceae;s__uncultured_bacterium_f__Muribaculaceae;ASV5868	0	0	0	0	0	0	0	0	0	0	0	0	0	0	0	0	0	0	0	0	0	0	0	0
d__Bacteria;k__norank_d__Bacteria;p__Bacteroidota;c__Bacteroidia;o__Bacteroidales;f__Muribaculaceae;g__norank_f__Muribaculaceae;s__uncultured_bacterium_f__Muribaculaceae;ASV1929	0	0	0	0	0	0	0	0	0	0	0	0	0	0	0	5.02311e-05	0	0	0	0	0	0	0	0
d__Bacteria;k__norank_d__Bacteria;p__Bacillota;c__Clostridia;o__Lachnospirales;f__Lachnospiraceae;g__Blautia;s__unclassified_g__Blautia;ASV9333	0	0	0	0	0	0	0	0	0	0	0	0	0	0	0	0	0	0	0	5.55278e-05	0	0	0	0
d__Bacteria;k__norank_d__Bacteria;p__Bacillota;c__Clostridia;o__Lachnospirales;f__Lachnospiraceae;g__unclassified_f__Lachnospiraceae;s__unclassified_f__Lachnospiraceae;ASV4429	0	0	0	0	0	0	0	0	0	0	0	0	0	0	0	0	0	0	0	0	0	0	7.4798e-05	0
d__Bacteria;k__norank_d__Bacteria;p__Actinomycetota;c__Coriobacteriia;o__Coriobacteriales;f__Eggerthellaceae;g__Adlercreutzia;s__uncultured_bacterium_g__Adlercreutzia;ASV8597	0	0	0	0	0	0	0	0	0	0	0	0	0	0	0	0	0	0	0	0	0	0	0	0
d__Bacteria;k__norank_d__Bacteria;p__Bacteroidota;c__Bacteroidia;o__Bacteroidales;f__Muribaculaceae;g__norank_f__Muribaculaceae;s__uncultured_bacterium_f__Muribaculaceae;ASV3561	0	0	0	0	0	0	0	0	0	0	0	0	0	0	0	0	0	0	0	0	0	0	0	0
d__Bacteria;k__norank_d__Bacteria;p__Bacteroidota;c__Bacteroidia;o__Bacteroidales;f__Tannerellaceae;g__Parabacteroides;s__Parabacteroides_goldsteinii;ASV13	0.00180445	0.000171871	9.58153e-05	0	0.000163301	0.000174647	0	0	0.00368627	0.000251235	0.00663964	0.00077263	0.000291775	0.000702905	0.00344888	0.00351617	0	0.000298381	0.0182245	0	0	0.000116239	0	0.00520659
d__Bacteria;k__norank_d__Bacteria;p__Bacteroidota;c__Bacteroidia;o__Bacteroidales;f__Bacteroidaceae;g__Bacteroides;s__unclassified_g__Bacteroides;ASV5088	0	0.000372386	0	0	0	0	0	0	0	0	0	0	0	0	0	0	0	0	0	0	0	0	0	0
d__Bacteria;k__norank_d__Bacteria;p__Deferribacterota;c__Deferribacteres;o__Deferribacterales;f__Deferribacteraceae;g__Mucispirillum;s__Mucispirillum_schaedleri;ASV7797	0	0	0	0	0	0	0	0	0	0	0	0	0	0	0	0	0	0	0	0	0	0	0	0
d__Bacteria;k__norank_d__Bacteria;p__Bacteroidota;c__Bacteroidia;o__Bacteroidales;f__Rikenellaceae;g__Alistipes;s__unclassified_g__Alistipes;ASV5606	0	0	0	0	0	0	0	0	0	0	0.00127895	0	0	0	0	0	0	0	0	0	0	0	0	0
d__Bacteria;k__norank_d__Bacteria;p__Bacillota;c__Bacilli;o__RF39;f__norank_o__RF39;g__norank_o__RF39;s__uncultured_bacterium_o__RF39;ASV2400	0	0	0	0	0	0	0	0	0	0	0	0	0	0	0	0	0	0	0	0	0	0	0	0
d__Bacteria;k__norank_d__Bacteria;p__Actinomycetota;c__Coriobacteriia;o__Coriobacteriales;f__Eggerthellaceae;g__Adlercreutzia;s__uncultured_bacterium_g__Adlercreutzia;ASV9934	0	0	0	0	0	0	0	0	0	0	0	0	0	0	0	0	0	0	0	0	0	0	0	5.15504e-05
d__Bacteria;k__norank_d__Bacteria;p__Bacteroidota;c__Bacteroidia;o__Bacteroidales;f__Marinifilaceae;g__Odoribacter;s__unidentified_g__Odoribacter;ASV2063	0	0	0	0	0	0	0	0	0	0	0	0	0	0	0	0	0	0	0	0	0	0	0	0
d__Bacteria;k__norank_d__Bacteria;p__Bacillota;c__Clostridia;o__Lachnospirales;f__Lachnospiraceae;g__norank_f__Lachnospiraceae;s__Clostridium_sp._Culture-54;ASV11424	0	0	0	0.00100961	0	0	0	0	0	0	0	0	0	0	0	0	0	0	0	0	0	0	0	0
d__Bacteria;k__norank_d__Bacteria;p__Bacillota;c__Clostridia;o__Lachnospirales;f__Lachnospiraceae;g__[Eubacterium]_xylanophilum_group;s__uncultured_bacterium_g__[Eubacterium]_xylanophilum_group;ASV2838	0	0	0	0	0	0	0	0	0	0	0	0	0	0	0	0	0	0	0	0	0.000533073	0	0	0
d__Bacteria;k__norank_d__Bacteria;p__Actinomycetota;c__Actinobacteria;o__Bifidobacteriales;f__Bifidobacteriaceae;g__Bifidobacterium;s__unclassified_g__Bifidobacterium;ASV8775	0	0	0	0	0	0	0	0	0	0	0	0	0	0	0	0	0	0	0	0	0	0	0	0
d__Bacteria;k__norank_d__Bacteria;p__Bacteroidota;c__Bacteroidia;o__unclassified_c__Bacteroidia;f__unclassified_c__Bacteroidia;g__unclassified_c__Bacteroidia;s__unclassified_c__Bacteroidia;ASV4272	0	0	4.79076e-05	0	0	0	0	0	0	0	0	0	0	0	0	0	0	0	0	0	0	0	0	0
d__Bacteria;k__norank_d__Bacteria;p__Bacteroidota;c__Bacteroidia;o__Bacteroidales;f__Muribaculaceae;g__norank_f__Muribaculaceae;s__uncultured_bacterium_f__Muribaculaceae;ASV11500	0	0	0	0.000144229	0	0	0	0	0	0	0	0	0	0	0	0	0	0	0	0	0	0	0	0
d__Bacteria;k__norank_d__Bacteria;p__Bacillota;c__Clostridia;o__Lachnospirales;f__Lachnospiraceae;g__unclassified_f__Lachnospiraceae;s__unclassified_f__Lachnospiraceae;ASV11035	0	0	0	0	0	0	0	0	0	0	0	0	0	0	0	0	0	0	0	0	0	0	0	0
d__Bacteria;k__norank_d__Bacteria;p__Bacillota;c__Clostridia;o__Lachnospirales;f__Lachnospiraceae;g__unclassified_f__Lachnospiraceae;s__unclassified_f__Lachnospiraceae;ASV5479	0	0	0	0	0	0	0	0	0	0	0	0	0	0	0	0	0	0	0	0	0	0	0	0
d__Bacteria;k__norank_d__Bacteria;p__Actinomycetota;c__Coriobacteriia;o__Coriobacteriales;f__Eggerthellaceae;g__Adlercreutzia;s__unclassified_g__Adlercreutzia;ASV7025	0	0	0	0	0	0	0	0	0	0	0	0	0	0	0	0	0	0	0	0	0	0	0	0
d__Bacteria;k__norank_d__Bacteria;p__Bacillota;c__Clostridia;o__Clostridia_UCG-014;f__norank_o__Clostridia_UCG-014;g__norank_o__Clostridia_UCG-014;s__uncultured_bacterium_o__Clostridia_UCG-014;ASV5207	0	8.59353e-05	0	0	0	0	0	0	0	0	0	0	0	0	0	0	0	0	0	0	0	0	0	0
d__Bacteria;k__norank_d__Bacteria;p__Bacteroidota;c__Bacteroidia;o__Bacteroidales;f__Muribaculaceae;g__norank_f__Muribaculaceae;s__unclassified_g__norank_f__Muribaculaceae;ASV1777	0	0	0	0	0	0	0	0	0	0	0	0	0	0	0	0.000125578	0	0	0	0	0	0	0	0
d__Bacteria;k__norank_d__Bacteria;p__Bacillota;c__Clostridia;o__Clostridia_UCG-014;f__norank_o__Clostridia_UCG-014;g__norank_o__Clostridia_UCG-014;s__uncultured_bacterium_o__Clostridia_UCG-014;ASV2777	0	0	0	0	0	0	5.65068e-05	0	0	0	0	0	0	0	0	0	0	0	0	0	0	0	0	0
d__Bacteria;k__norank_d__Bacteria;p__Bacteroidota;c__Bacteroidia;o__Bacteroidales;f__unclassified_o__Bacteroidales;g__unclassified_o__Bacteroidales;s__unclassified_o__Bacteroidales;ASV11242	0	0	0	0	0	0	0	6.24766e-05	0	0	0	0	0	0	0	0	0	0	0	0	0	0	0	0
d__Bacteria;k__norank_d__Bacteria;p__Bacillota;c__Clostridia;o__Oscillospirales;f__Butyricicoccaceae;g__unclassified_f__Butyricicoccaceae;s__unclassified_f__Butyricicoccaceae;ASV4799	0	0	0	0	0	0	0	0	0	0	0	0	0	0	0	0	0	0	0	0	0	5.81193e-05	0	0
d__Bacteria;k__norank_d__Bacteria;p__Bacteroidota;c__Bacteroidia;o__Bacteroidales;f__Muribaculaceae;g__norank_f__Muribaculaceae;s__uncultured_Bacteroidales_bacterium_f__Muribaculaceae;ASV3136	0	0	0	0	0	0	0	0	0	0	0	0	0	0	0	0	0	0	0	0	0	0	0	0
d__Bacteria;k__norank_d__Bacteria;p__Bacillota;c__Clostridia;o__Lachnospirales;f__Lachnospiraceae;g__Lachnospiraceae_NK4A136_group;s__unclassified_g__Lachnospiraceae_NK4A136_group;ASV239	0.000489779	0	0.000479076	0	0	0	0	0.000562289	0	0	0	0	0.00615645	0	0	0	0	0	0	0.00063857	0.000466439	0.000610252	0	0
d__Bacteria;k__norank_d__Bacteria;p__Bacillota;c__Clostridia;o__Oscillospirales;f__unclassified_o__Oscillospirales;g__unclassified_o__Oscillospirales;s__unclassified_o__Oscillospirales;ASV7717	0	0	0	0	0	0	0	0	0	0	0	0	0	0	0	0	0	0	0	0	0	0	0	0
d__Bacteria;k__norank_d__Bacteria;p__Cyanobacteriota;c__Vampirivibrionia;o__Gastranaerophilales;f__Gastranaerophilaceae;g__Zag_111;s__uncultured_bacterium_g__Zag_111;ASV6577	0	0	0	0	0	0	0	0	0	0	0	0	0	0	0	0	0	0	0	0	0	0	0	0
d__Bacteria;k__norank_d__Bacteria;p__Bacillota;c__Clostridia;o__Lachnospirales;f__Lachnospiraceae;g__unclassified_f__Lachnospiraceae;s__unclassified_f__Lachnospiraceae;ASV6279	0	0	0	0	0	0	0	0	0	0	0	0	0	0	0	0	0	0	0	0	0	0	0	0
d__Bacteria;k__norank_d__Bacteria;p__Bacteroidota;c__Bacteroidia;o__Bacteroidales;f__Muribaculaceae;g__norank_f__Muribaculaceae;s__uncultured_bacterium_f__Muribaculaceae;ASV9341	0	0	0	0	0	0	0	0	0	0	0	0	0	0	0	0	0	0	0.00122954	0	0	0	0	0
d__Bacteria;k__norank_d__Bacteria;p__Bacillota;c__Clostridia;o__Lachnospirales;f__Lachnospiraceae;g__unclassified_f__Lachnospiraceae;s__unclassified_f__Lachnospiraceae;ASV4554	0	0	0	0	0	0	0	0	0	0	0	0	0	0	0	0	0	0	0	0	0	0.000435894	0	0
d__Bacteria;k__norank_d__Bacteria;p__Bacillota;c__Bacilli;o__Lactobacillales;f__Enterococcaceae;g__Enterococcus;s__unclassified_g__Enterococcus;ASV6691	0	0	0	0	0	0	0	0	0	0	0	0	0	0	0	0	0	0	0	0	0	0	0	0
d__Bacteria;k__norank_d__Bacteria;p__Bacteroidota;c__Bacteroidia;o__Bacteroidales;f__Bacteroidaceae;g__Bacteroides;s__unclassified_g__Bacteroides;ASV1780	0	0	0	0	0	0	0	0	0	0	0	0	0	0	0	0.000100462	0	0	0	0	0	0	0	0
d__Bacteria;k__norank_d__Bacteria;p__Bacteroidota;c__Bacteroidia;o__Bacteroidales;f__Muribaculaceae;g__norank_f__Muribaculaceae;s__uncultured_bacterium_f__Muribaculaceae;ASV5995	0	0	0	0	0	0	0	0	0	0	0	0	0	0	0	0	0	0	0	0	0	0	0	0
d__Bacteria;k__norank_d__Bacteria;p__unclassified_k__norank_d__Bacteria;c__unclassified_k__norank_d__Bacteria;o__unclassified_k__norank_d__Bacteria;f__unclassified_k__norank_d__Bacteria;g__unclassified_k__norank_d__Bacteria;s__unclassified_k__norank_d__Bacteria;ASV11574	0	0	0	5.76918e-05	0	0	0	0	0	0	0	0	0	0	0	0	0	0	0	0	0	0	0	0
d__Bacteria;k__norank_d__Bacteria;p__Bacteroidota;c__Bacteroidia;o__Bacteroidales;f__Muribaculaceae;g__norank_f__Muribaculaceae;s__uncultured_bacterium_f__Muribaculaceae;ASV6471	0	0	0	0	0	0	0	0	0	0	0	0	0	0	0	0	0	0	0	0	0	0	0	0
d__Bacteria;k__norank_d__Bacteria;p__Bacillota;c__Clostridia;o__Clostridia_UCG-014;f__norank_o__Clostridia_UCG-014;g__norank_o__Clostridia_UCG-014;s__uncultured_bacterium_o__Clostridia_UCG-014;ASV4900	0	0	0	0	0	0	0	0	0	0	0	0	0	0	0	0	0	0	0	0	0	0	0	0
d__Bacteria;k__norank_d__Bacteria;p__Bacillota;c__Clostridia;o__Oscillospirales;f__Oscillospiraceae;g__norank_f__Oscillospiraceae;s__unclassified_g__norank_f__Oscillospiraceae;ASV8633	0	0	0	0	0	0	0	0	0	0	0	0	0	0	0	0	0	0	0	0	0	0	0	0
d__Bacteria;k__norank_d__Bacteria;p__Bacillota;c__Bacilli;o__Lactobacillales;f__Lactobacillaceae;g__Ligilactobacillus;s__unclassified_g__Ligilactobacillus;ASV5388	0	0	0	0	0	0	0	0	0	0	0	0	0	0	0	0	0	0	0	0	0	0	0	0
d__Bacteria;k__norank_d__Bacteria;p__Bacillota;c__Clostridia;o__Oscillospirales;f__Ruminococcaceae;g__Acutalibacter;s__uncultured_Clostridiales_bacterium_g__Acutalibacter;ASV6430	0	0	0	0	0	0	0	0	0	0	0	0	0	0	0	0	0	0	0	0	0	0	0	0
d__Bacteria;k__norank_d__Bacteria;p__Bacillota;c__Clostridia;o__Lachnospirales;f__Lachnospiraceae;g__unclassified_f__Lachnospiraceae;s__unclassified_f__Lachnospiraceae;ASV2383	0	0	0	0	0	0	0	0	0	0	0	0	0	0	0	0	0	0	0	0	0	0	0	0
d__Bacteria;k__norank_d__Bacteria;p__Bacteroidota;c__Bacteroidia;o__Bacteroidales;f__Bacteroidaceae;g__Bacteroides;s__unclassified_g__Bacteroides;ASV9477	0	0	0	0	0	0	0	0	0	0	0	0	0	0	0	0	0	0	8.19695e-05	0	0	0	0	0
d__Bacteria;k__norank_d__Bacteria;p__Bacillota;c__Clostridia;o__Oscillospirales;f__Ruminococcaceae;g__Ruthenibacterium;s__unclassified_g__Ruthenibacterium;ASV5728	0	0	0	0	0	0	0	0	0	0	0.000108846	0	0	0	0	0	0	0	0	0	0	0	0	0
d__Bacteria;k__norank_d__Bacteria;p__Bacillota;c__Clostridia;o__Lachnospirales;f__Lachnospiraceae;g__unclassified_f__Lachnospiraceae;s__unclassified_f__Lachnospiraceae;ASV6724	0	0	0	0	0	0	0	0	0	0	0	0	0	0	0	0	0	0	0	0	0	0	0	0
d__Bacteria;k__norank_d__Bacteria;p__Bacteroidota;c__Bacteroidia;o__Bacteroidales;f__Muribaculaceae;g__norank_f__Muribaculaceae;s__uncultured_bacterium_f__Muribaculaceae;ASV2194	0	0	0	0	0	0	0	0	0	0	0	0	0	0	0	0	0	0	0	0	0	0	0	0
d__Bacteria;k__norank_d__Bacteria;p__Bacteroidota;c__Bacteroidia;o__Bacteroidales;f__Muribaculaceae;g__norank_f__Muribaculaceae;s__unclassified_g__norank_f__Muribaculaceae;ASV11412	0	0	0	0	0	0	0	0	0	0	0	0	5.8355e-05	0	0	0	0	0	0	0	0	0	0	0
d__Bacteria;k__norank_d__Bacteria;p__Bacteroidota;c__Bacteroidia;o__Bacteroidales;f__Muribaculaceae;g__norank_f__Muribaculaceae;s__uncultured_bacterium_f__Muribaculaceae;ASV8477	0	0	0	0	0	0	0	0	0	0	0	0	0	0	0	0	0	7.45953e-05	0	0	0	0	0	0
d__Bacteria;k__norank_d__Bacteria;p__Bacteroidota;c__Bacteroidia;o__Bacteroidales;f__Marinifilaceae;g__Butyricimonas;s__unclassified_g__Butyricimonas;ASV10361	0	0	0	0	0.000163301	0	0	0	0	0	0	0	0	0	0	0	0	0	0	0	0	0	0	0
d__Bacteria;k__norank_d__Bacteria;p__Bacillota;c__Clostridia;o__Lachnospirales;f__Lachnospiraceae;g__Marvinbryantia;s__uncultured_bacterium_g__Marvinbryantia;ASV8541	0	0	0	0	0	0	0	0	0	0	0	0	0	0	0	0	0	4.97302e-05	0	0	0	0	0	0
d__Bacteria;k__norank_d__Bacteria;p__Bacillota;c__Clostridia;o__Clostridia_UCG-014;f__norank_o__Clostridia_UCG-014;g__norank_o__Clostridia_UCG-014;s__unclassified_g__norank_o__Clostridia_UCG-014;ASV7604	0	0	0	0	0	0	0	0	0	0	0	0	0	0	0	0	0	0	0	0	0	0	0	0
d__Bacteria;k__norank_d__Bacteria;p__Bacteroidota;c__Bacteroidia;o__Bacteroidales;f__Muribaculaceae;g__norank_f__Muribaculaceae;s__uncultured_bacterium_f__Muribaculaceae;ASV2668	0	0	0	0	0	0	0.000197774	0	0	0	0	0	0	0	0	0	0	0	0	0	0	0	0	0
d__Bacteria;k__norank_d__Bacteria;p__Bacillota;c__Clostridia;o__Peptococcales;f__Peptococcaceae;g__norank_f__Peptococcaceae;s__uncultured_bacterium_f__Peptococcaceae;ASV6539	0	0	0	0	0	0	0	0	0	0	0	0	0	0	0	0	0	0	0	0	0	0	0	0
d__Bacteria;k__norank_d__Bacteria;p__Bacillota;c__Clostridia;o__Lachnospirales;f__Lachnospiraceae;g__unclassified_f__Lachnospiraceae;s__unclassified_f__Lachnospiraceae;ASV10301	0	0	0	0	0	0	0	0	0	0	0	0	0	0	4.99838e-05	0	0	0	0	0	0	0	0	0
d__Bacteria;k__norank_d__Bacteria;p__Bacteroidota;c__Bacteroidia;o__Bacteroidales;f__Muribaculaceae;g__norank_f__Muribaculaceae;s__uncultured_bacterium_f__Muribaculaceae;ASV10943	0	0	0	0	0	0	0	0	0	0	0	0	0	0	0	0	0	0	0	0	0	0	0	0
d__Bacteria;k__norank_d__Bacteria;p__Bacteroidota;c__Bacteroidia;o__Bacteroidales;f__Muribaculaceae;g__norank_f__Muribaculaceae;s__uncultured_bacterium_f__Muribaculaceae;ASV9968	0	0	0	0	0	0	0	0	0	0	0	0	0	0	0	0	0	0	0	0	0	0	0	0
d__Bacteria;k__norank_d__Bacteria;p__Bacillota;c__Clostridia;o__unclassified_c__Clostridia;f__unclassified_c__Clostridia;g__unclassified_c__Clostridia;s__unclassified_c__Clostridia;ASV7047	0	0	0	0	0	0	0	0	0	0	0	0	0	0	0	0	0	0	0	0	0	0	0	0
d__Bacteria;k__norank_d__Bacteria;p__Bacillota;c__Clostridia;o__unclassified_c__Clostridia;f__unclassified_c__Clostridia;g__unclassified_c__Clostridia;s__unclassified_c__Clostridia;ASV6981	0	0	0	0	0	0	0	0	0	0	0	0	0	0	0	0	0	0	0	0	0	0	0	0
d__Bacteria;k__norank_d__Bacteria;p__Bacillota;c__unclassified_p__Bacillota;o__unclassified_p__Bacillota;f__unclassified_p__Bacillota;g__unclassified_p__Bacillota;s__unclassified_p__Bacillota;ASV6365	0	0	0	0	0	0	0	0	0	0	0	0	0	0	0	0	0	0	0	0	0	0	0	0
d__Bacteria;k__norank_d__Bacteria;p__Bacteroidota;c__Bacteroidia;o__Bacteroidales;f__unclassified_o__Bacteroidales;g__unclassified_o__Bacteroidales;s__unclassified_o__Bacteroidales;ASV7573	0	0	0	0	0	0	0	0	0	0	0	0	0	0	0	0	0	0	0	0	0	0	0	0
d__Bacteria;k__norank_d__Bacteria;p__Actinomycetota;c__Coriobacteriia;o__Coriobacteriales;f__Eggerthellaceae;g__Adlercreutzia;s__uncultured_bacterium_g__Adlercreutzia;ASV3730	0	0	0	0	0	0	0	0	0	0	0	0	0	7.81006e-05	0	0	0	0	0	0	0	0	0	0
d__Bacteria;k__norank_d__Bacteria;p__Actinomycetota;c__Actinobacteria;o__Bifidobacteriales;f__Bifidobacteriaceae;g__Bifidobacterium;s__unclassified_g__Bifidobacterium;ASV1392	0	0	0	0	0	0	0.00152568	0.00409222	0	0	0	0	0	0	0	0	0.00031434	0	0	0	0	0	0.000797846	0
d__Bacteria;k__norank_d__Bacteria;p__Bacillota;c__Clostridia;o__Lachnospirales;f__Lachnospiraceae;g__unclassified_f__Lachnospiraceae;s__unclassified_f__Lachnospiraceae;ASV8326	0	0	0	0	0	0	0	0	0	0	0	0	0	0	0	0	0	0	0	0	0	0	0	0
d__Bacteria;k__norank_d__Bacteria;p__Bacillota;c__Clostridia;o__Lachnospirales;f__Lachnospiraceae;g__unclassified_f__Lachnospiraceae;s__unclassified_f__Lachnospiraceae;ASV10196	0	0	0	0	0	0	0	0	0	0	0	0	0	0	9.99675e-05	0	0	0	0	0	0	0	0	0
d__Bacteria;k__norank_d__Bacteria;p__Bacteroidota;c__Bacteroidia;o__Bacteroidales;f__Bacteroidaceae;g__Bacteroides;s__unclassified_g__Bacteroides;ASV1255	0	0	0	0	0	0	0	0	0	0	0	6.18104e-05	0	0	0	0	0	0	0	0	0	0	0	0
d__Bacteria;k__norank_d__Bacteria;p__Bacillota;c__Clostridia;o__Lachnospirales;f__Lachnospiraceae;g__unclassified_f__Lachnospiraceae;s__unclassified_f__Lachnospiraceae;ASV3557	0	0	0	0	0	0	0	0	0	0	0	0	0	0	0	0	0	0	0	0	0	0	0	0
d__Bacteria;k__norank_d__Bacteria;p__Bacillota;c__Clostridia;o__Oscillospirales;f__Oscillospiraceae;g__unclassified_f__Oscillospiraceae;s__unclassified_f__Oscillospiraceae;ASV6567	0	0	0	0	0	0	0	0	0	0	0	0	0	0	0	0	0	0	0	0	0	0	0	0
d__Bacteria;k__norank_d__Bacteria;p__Bacteroidota;c__Bacteroidia;o__Bacteroidales;f__Bacteroidaceae;g__Bacteroides;s__unclassified_g__Bacteroides;ASV5526	0	0	0	0	0	0	0	0	0	0	0	0	0	0	0	0	0	0	0	0	0	0	0	0
d__Bacteria;k__norank_d__Bacteria;p__Actinomycetota;c__Coriobacteriia;o__Coriobacteriales;f__Eggerthellaceae;g__Adlercreutzia;s__unclassified_g__Adlercreutzia;ASV1356	0	0	0	0	0	0	0	0	0	0	0.000462598	0	0	0.00296782	0	0	0.00085729	0	0.00101096	0	0	0	0	0
d__Bacteria;k__norank_d__Bacteria;p__Bacillota;c__Bacilli;o__Erysipelotrichales;f__Erysipelotrichaceae;g__Dubosiella;s__Dubosiella_newyorkensis;ASV2414	0	0	0	0	0	0	0	0	0	0	0	0	0	0	0	0	0	0	0	0	0	0	0	0
d__Bacteria;k__norank_d__Bacteria;p__Bacteroidota;c__Bacteroidia;o__Bacteroidales;f__Muribaculaceae;g__norank_f__Muribaculaceae;s__uncultured_bacterium_f__Muribaculaceae;ASV6024	0	0	0	0	0	0	0	0	0	0	0	0	0	0	0	0	0	0	0	0	0	0	0	0
d__Bacteria;k__norank_d__Bacteria;p__Bacillota;c__Bacilli;o__Erysipelotrichales;f__Erysipelotrichaceae;g__Dubosiella;s__unclassified_g__Dubosiella;ASV2729	0	0	0	0	0	0	8.47601e-05	0	0	0	0	0	0	0	0	0	0	0	0	0	0	0	0	0
d__Bacteria;k__norank_d__Bacteria;p__Bacteroidota;c__Bacteroidia;o__Bacteroidales;f__unclassified_o__Bacteroidales;g__unclassified_o__Bacteroidales;s__unclassified_o__Bacteroidales;ASV7277	0	0	0	0	0	0	0	0	0	8.37451e-05	0	0	0	0	0	0	0	0	0	0	0	0	0	0
d__Bacteria;k__norank_d__Bacteria;p__Bacteroidota;c__Bacteroidia;o__Bacteroidales;f__Muribaculaceae;g__norank_f__Muribaculaceae;s__uncultured_bacterium_f__Muribaculaceae;ASV7375	0	0	0	0	0	0	0	0	0	5.58301e-05	0	0	0	0	0	0	0	0	0	0	0	0	0	0
d__Bacteria;k__norank_d__Bacteria;p__Bacillota;c__Clostridia;o__Oscillospirales;f__Oscillospiraceae;g__norank_f__Oscillospiraceae;s__uncultured_bacterium_f__Oscillospiraceae;ASV6536	0	0	0	0	0	0	0	0	0	0	0	0	0	0	0	0	0	0	0	0	0	0	0	0
d__Bacteria;k__norank_d__Bacteria;p__Bacillota;c__Clostridia;o__Lachnospirales;f__Lachnospiraceae;g__unclassified_f__Lachnospiraceae;s__unclassified_f__Lachnospiraceae;ASV11000	0	0	0	0	0	0	0	0	0	0	0	0	0	0	0	0	0	0	0	0	0	0	0	0
d__Bacteria;k__norank_d__Bacteria;p__Bacteroidota;c__Bacteroidia;o__Bacteroidales;f__Muribaculaceae;g__norank_f__Muribaculaceae;s__uncultured_bacterium_f__Muribaculaceae;ASV11292	0	0	0	0	0	0	0	0	0	0	0	0	0.000204242	0	0	0	0	0	0	0	0	0	0	0
d__Bacteria;k__norank_d__Bacteria;p__Bacillota;c__Clostridia;o__Oscillospirales;f__[Eubacterium]_coprostanoligenes_group;g__norank_f__[Eubacterium]_coprostanoligenes_group;s__uncultured_bacterium_f__[Eubacterium]_coprostanoligenes_group;ASV780	0	0	0	0	0	0	0	0	0	0	0	0	0	0	0	0	0	0	0	0	0	0	0	0
d__Bacteria;k__norank_d__Bacteria;p__Bacillota;c__Clostridia;o__Lachnospirales;f__Lachnospiraceae;g__Blautia;s__unclassified_g__Blautia;ASV134	0	0	0	0	0	0	0	0	0	0	0	0	0	0	0	0	0	0	0	0	0	0	0	0
d__Bacteria;k__norank_d__Bacteria;p__Bacillota;c__Bacilli;o__Erysipelotrichales;f__Erysipelotrichaceae;g__Dubosiella;s__unclassified_g__Dubosiella;ASV4338	0	0	0	0	0	0	0	0	0	0	0	0	0	0	0	0	0	0	0	0	0	0	0.000174529	0
d__Bacteria;k__norank_d__Bacteria;p__Bacillota;c__Clostridia;o__Lachnospirales;f__Lachnospiraceae;g__unclassified_f__Lachnospiraceae;s__unclassified_f__Lachnospiraceae;ASV9048	0	0	0	0	0	0	0	0	0	0	0	0	0	0	0	0	0	0	0	0	0	0	0	0
d__Bacteria;k__norank_d__Bacteria;p__Bacillota;c__unclassified_p__Bacillota;o__unclassified_p__Bacillota;f__unclassified_p__Bacillota;g__unclassified_p__Bacillota;s__unclassified_p__Bacillota;ASV11211	0	0	0	0	0	0	0	6.24766e-05	0	0	0	0	0	0	0	0	0	0	0	0	0	0	0	0
d__Bacteria;k__norank_d__Bacteria;p__Bacillota;c__Clostridia;o__Lachnospirales;f__Lachnospiraceae;g__unclassified_f__Lachnospiraceae;s__unclassified_f__Lachnospiraceae;ASV795	0	0	0	0	0	0	0	0	0	0	0	0	0	0	0	0	0	0	0	0	0	0	0	0
d__Bacteria;k__norank_d__Bacteria;p__Bacteroidota;c__Bacteroidia;o__Bacteroidales;f__Muribaculaceae;g__norank_f__Muribaculaceae;s__unclassified_g__norank_f__Muribaculaceae;ASV11584	0	0	0	5.76918e-05	0	0	0	0	0	0	0	0	0	0	0	0	0	0	0	0	0	0	0	0
d__Bacteria;k__norank_d__Bacteria;p__Bacteroidota;c__Bacteroidia;o__Bacteroidales;f__Muribaculaceae;g__norank_f__Muribaculaceae;s__uncultured_bacterium_f__Muribaculaceae;ASV9124	0	0	0	0	0	0	0	0	0	0	0	0	0	0	0	0	0	0	0	0	0	0	0	0
d__Bacteria;k__norank_d__Bacteria;p__Bacillota;c__Clostridia;o__Lachnospirales;f__Lachnospiraceae;g__unclassified_f__Lachnospiraceae;s__unclassified_f__Lachnospiraceae;ASV6735	0	0	0	0	0	0	0	0	0	0	0	0	0	0	0	0	0	0	0	0	0	0	0	0
d__Bacteria;k__norank_d__Bacteria;p__Actinomycetota;c__Coriobacteriia;o__Coriobacteriales;f__Atopobiaceae;g__Coriobacteriaceae_UCG-002;s__uncultured_bacterium_g__Coriobacteriaceae_UCG-002;ASV6312	0	0	0	0	0	0	0	0	0	0	0	0	0	0	0	0	0	0	0	0	0	0	0	0
d__Bacteria;k__norank_d__Bacteria;p__Bacillota;c__Clostridia;o__Lachnospirales;f__Lachnospiraceae;g__unclassified_f__Lachnospiraceae;s__unclassified_f__Lachnospiraceae;ASV9416	0	0	0	0	0	0	0	0	0	0	0	0	0	0	0	0	0	0	0.000163939	0	0	0	0	0
d__Bacteria;k__norank_d__Bacteria;p__Bacteroidota;c__Bacteroidia;o__Bacteroidales;f__Muribaculaceae;g__norank_f__Muribaculaceae;s__uncultured_bacterium_f__Muribaculaceae;ASV9574	0	0	0	0	0	0	0	0	0	0	0	0	0	0	0	0	0	0	5.46463e-05	0	0	0	0	0
d__Bacteria;k__norank_d__Bacteria;p__Bacillota;c__Clostridia;o__Clostridia_UCG-014;f__norank_o__Clostridia_UCG-014;g__norank_o__Clostridia_UCG-014;s__unclassified_g__norank_o__Clostridia_UCG-014;ASV124	0.000180445	0	0.000886291	0.00149999	0	0.00125164	0.00138442	0.000843434	0.00187149	0.000139575	0	0	0	0	0.00282408	0	0.000342916	0.000472437	0.000300555	0.00172136	0.00275421	0.00078461	0.00269273	0.00113411
d__Bacteria;k__norank_d__Bacteria;p__Bacillota;c__Clostridia;o__Lachnospirales;f__Lachnospiraceae;g__Acetatifactor;s__uncultured_bacterium_g__Acetatifactor;ASV1020	0	0	0	0	0	0	0	0	0	0	0	0.000463578	0	0.000781006	0	0	0	0	0	0	0	0	0	0
d__Bacteria;k__norank_d__Bacteria;p__Bacillota;c__Clostridia;o__Lachnospirales;f__Lachnospiraceae;g__Blautia;s__unclassified_g__Blautia;ASV3228	0	0	0	0	0	0	0	0	0	0	0	0	0	0	0	0	0	0	0	0	0	0	0	0
d__Bacteria;k__norank_d__Bacteria;p__Actinomycetota;c__Actinobacteria;o__Bifidobacteriales;f__Bifidobacteriaceae;g__Bifidobacterium;s__unclassified_g__Bifidobacterium;ASV6323	0	0	0	0	0	0	0	0	0	0	0	0	0	0	0	0	0	0	0	0	0	0	0	0
d__Bacteria;k__norank_d__Bacteria;p__Bacillota;c__Bacilli;o__RF39;f__norank_o__RF39;g__norank_o__RF39;s__uncultured_bacterium_o__RF39;ASV2871	0	0	0	0	0	0	0	0	0	0	0	0	0	0	0	0	0	0	0	0	0.000266536	0	0	0
d__Bacteria;k__norank_d__Bacteria;p__Bacillota;c__Clostridia;o__unclassified_c__Clostridia;f__unclassified_c__Clostridia;g__unclassified_c__Clostridia;s__unclassified_c__Clostridia;ASV11426	0	0	0	0.000548072	0	0	0	0	0	0	0	0	0	0	0	0	0	0	0	0	0	0	0	0
d__Bacteria;k__norank_d__Bacteria;p__Bacteroidota;c__Bacteroidia;o__Bacteroidales;f__Muribaculaceae;g__norank_f__Muribaculaceae;s__uncultured_bacterium_f__Muribaculaceae;ASV10421	0	0	0	0	8.16504e-05	0	0	0	0	0	0	0	0	0	0	0	0	0	0	0	0	0	0	0
d__Bacteria;k__norank_d__Bacteria;p__Bacteroidota;c__Bacteroidia;o__Bacteroidales;f__unclassified_o__Bacteroidales;g__unclassified_o__Bacteroidales;s__unclassified_o__Bacteroidales;ASV8268	0	0	0	0	0	0	0	0	0	0	0	0	0	0	0	0	0	0	0	0	0	0	0	0
d__Bacteria;k__norank_d__Bacteria;p__Bacillota;c__Clostridia;o__Lachnospirales;f__Lachnospiraceae;g__unclassified_f__Lachnospiraceae;s__unclassified_f__Lachnospiraceae;ASV11507	0	0	0	0.000144229	0	0	0	0	0	0	0	0	0	0	0	0	0	0	0	0	0	0	0	0
d__Bacteria;k__norank_d__Bacteria;p__Bacteroidota;c__Bacteroidia;o__Bacteroidales;f__unclassified_o__Bacteroidales;g__unclassified_o__Bacteroidales;s__unclassified_o__Bacteroidales;ASV8832	0	0	0	0	0	0	0	0	0	0	0	0	0	0	0	0	0	0	0	0	0	0	0	0
d__Bacteria;k__norank_d__Bacteria;p__Deferribacterota;c__Deferribacteres;o__Deferribacterales;f__Deferribacteraceae;g__Mucispirillum;s__unclassified_g__Mucispirillum;ASV409	0	0	0	0	0	0	0	0	0	0	0	0	0	0	0	0	0	0	0	0	0	0	0	0
d__Bacteria;k__norank_d__Bacteria;p__Bacteroidota;c__Bacteroidia;o__Bacteroidales;f__Bacteroidaceae;g__Bacteroides;s__unclassified_g__Bacteroides;ASV1997	0	0	0	0	0	0	0	0	0	0	0	0	0	0	0	0	0	0	0	0	0	0	0	0
d__Bacteria;k__norank_d__Bacteria;p__Bacillota;c__unclassified_p__Bacillota;o__unclassified_p__Bacillota;f__unclassified_p__Bacillota;g__unclassified_p__Bacillota;s__unclassified_p__Bacillota;ASV6556	0	0	0	0	0	0	0	0	0	0	0	0	0	0	0	0	0	0	0	0	0	0	0	0
d__Bacteria;k__norank_d__Bacteria;p__Bacteroidota;c__Bacteroidia;o__Bacteroidales;f__Bacteroidaceae;g__Bacteroides;s__unclassified_g__Bacteroides;ASV9678	7.73335e-05	0	0	0	0	0	0	0	0	0	0	0	0	0	0	0	0	0	0	0	0	0	0	0
d__Bacteria;k__norank_d__Bacteria;p__Bacillota;c__Bacilli;o__RF39;f__norank_o__RF39;g__norank_o__RF39;s__uncultured_bacterium_o__RF39;ASV10759	0	0	0	0	0	0	0	0	5.67118e-05	0	0	0	0	0	0	0	0	0	0	0	0	0	0	0
d__Bacteria;k__norank_d__Bacteria;p__Bacteroidota;c__Bacteroidia;o__Bacteroidales;f__Bacteroidaceae;g__Bacteroides;s__unclassified_g__Bacteroides;ASV10798	0	0	0	0	0	0	0	0	5.67118e-05	0	0	0	0	0	0	0	0	0	0	0	0	0	0	0
d__Bacteria;k__norank_d__Bacteria;p__Bacillota;c__Clostridia;o__Clostridia_UCG-014;f__norank_o__Clostridia_UCG-014;g__norank_o__Clostridia_UCG-014;s__unclassified_g__norank_o__Clostridia_UCG-014;ASV4896	0	0	0	0	0	0	0	0	0	0	0	0	0	0	0	0	0	0	0	0	0	0	0	0
d__Bacteria;k__norank_d__Bacteria;p__Bacillota;c__Clostridia;o__Lachnospirales;f__Lachnospiraceae;g__Blautia;s__unclassified_g__Blautia;ASV9354	0	0	0	0	0	0	0	0	0	0	0	0	0	0	0	0	0	0	0.000464494	0	0	0	0	0
d__Bacteria;k__norank_d__Bacteria;p__Bacillota;c__Clostridia;o__unclassified_c__Clostridia;f__unclassified_c__Clostridia;g__unclassified_c__Clostridia;s__unclassified_c__Clostridia;ASV11165	0	0	0	0	0	0	0	9.37149e-05	0	0	0	0	0	0	0	0	0	0	0	0	0	0	0	0
d__Bacteria;k__norank_d__Bacteria;p__Bacillota;c__Bacilli;o__Erysipelotrichales;f__Erysipelotrichaceae;g__Faecalibaculum;s__uncultured_bacterium_g__Faecalibaculum;ASV11027	0	0	0	0	0	0	0	0	0	0	0	0	0	0	0	0	0	0	0	0	0	0	0	0
d__Bacteria;k__norank_d__Bacteria;p__Bacillota;c__Clostridia;o__Clostridia_vadinBB60_group;f__norank_o__Clostridia_vadinBB60_group;g__norank_o__Clostridia_vadinBB60_group;s__uncultured_bacterium_o__Clostridia_vadinBB60_group;ASV49	0.00198489	0.000200516	0.000958153	0.00181729	0.000272168	0	0	0	0	0	0.000190481	0	0	7.81006e-05	0.000899708	0	0.00160027	0.000547032	0	0.0118829	0.000621918	0.00450424	0.00508627	0.00433023
d__Bacteria;k__norank_d__Bacteria;p__Bacillota;c__Clostridia;o__unclassified_c__Clostridia;f__unclassified_c__Clostridia;g__unclassified_c__Clostridia;s__unclassified_c__Clostridia;ASV8251	0	0	0	0	0	0	0	0	0	0	0	0	0	0	0	0	0	0	0	0	0	0	0	0
d__Bacteria;k__norank_d__Bacteria;p__Bacillota;c__Clostridia;o__Oscillospirales;f__Oscillospiraceae;g__norank_f__Oscillospiraceae;s__unclassified_g__norank_f__Oscillospiraceae;ASV2163	0	0	0	0	0	0	0	0	0	0	0	0	0	0	0	0	0	0	0	0	0	0	0	0
d__Bacteria;k__norank_d__Bacteria;p__Actinomycetota;c__Coriobacteriia;o__Coriobacteriales;f__Eggerthellaceae;g__Adlercreutzia;s__uncultured_bacterium_g__Adlercreutzia;ASV8667	0	0	0	0	0	0	0	0	0	0	0	0	0	0	0	0	0	0	0	0	0	0	0	0
d__Bacteria;k__norank_d__Bacteria;p__Bacillota;c__Clostridia;o__Peptostreptococcales-Tissierellales;f__Peptostreptococcaceae;g__unclassified_f__Peptostreptococcaceae;s__unclassified_f__Peptostreptococcaceae;ASV11537	0	0	0	8.65376e-05	0	0	0	0	0	0	0	0	0	0	0	0	0	0	0	0	0	0	0	0
d__Bacteria;k__norank_d__Bacteria;p__Bacillota;c__Bacilli;o__Lactobacillales;f__Lactobacillaceae;g__Ligilactobacillus;s__unclassified_g__Ligilactobacillus;ASV4128	0	0	0.000119769	0	0	0	0	0	0	0	0	0	0	0	0	0	0	0	0	0	0	0	0	0
d__Bacteria;k__norank_d__Bacteria;p__Bacillota;c__Bacilli;o__Staphylococcales;f__Staphylococcaceae;g__Staphylococcus;s__unclassified_g__Staphylococcus;ASV1536	0	0	0	0	0	0	0	0	0	0	0	0	0	0	0	0	5.71527e-05	0	0	0	0	0	0	0
d__Bacteria;k__norank_d__Bacteria;p__Bacillota;c__Bacilli;o__Lactobacillales;f__Lactobacillaceae;g__Ligilactobacillus;s__unclassified_g__Ligilactobacillus;ASV3802	0	0	0	0	0	0	0	0	0	0	0	0	0	5.20671e-05	0	0	0	0	0	0	0	0	0	0
d__Bacteria;k__norank_d__Bacteria;p__Bacteroidota;c__Bacteroidia;o__Bacteroidales;f__Marinifilaceae;g__Odoribacter;s__uncultured_bacterium_g__Odoribacter;ASV10206	0	0	0	0	0	0	0	0	0	0	0	0	0	0	9.99675e-05	0	0	0	0	0	0	0	0	0
d__Bacteria;k__norank_d__Bacteria;p__Bacillota;c__Clostridia;o__Oscillospirales;f__Oscillospiraceae;g__unclassified_f__Oscillospiraceae;s__unclassified_f__Oscillospiraceae;ASV8403	0	0	0	0	0	0	0	0	0	0	0	0	0	0	0	0	0	0.000174056	0	0	0	0	0	0
d__Bacteria;k__norank_d__Bacteria;p__Bacteroidota;c__Bacteroidia;o__Bacteroidales;f__Muribaculaceae;g__norank_f__Muribaculaceae;s__uncultured_bacterium_f__Muribaculaceae;ASV7417	0	0	0	0	0	0	0	0	0	0	0	0	0	0	0	0	0	0	0	0	0	0	0	0
d__Bacteria;k__norank_d__Bacteria;p__Bacillota;c__Clostridia;o__Peptostreptococcales-Tissierellales;f__Anaerovoracaceae;g__Family_XIII_AD3011_group;s__unclassified_g__Family_XIII_AD3011_group;ASV1239	0	0	0	0	0	0	0	0	0	0	0	9.27156e-05	0	0	0	0	0	0	0	0	0	0	0	0
d__Bacteria;k__norank_d__Bacteria;p__unclassified_k__norank_d__Bacteria;c__unclassified_k__norank_d__Bacteria;o__unclassified_k__norank_d__Bacteria;f__unclassified_k__norank_d__Bacteria;g__unclassified_k__norank_d__Bacteria;s__unclassified_k__norank_d__Bacteria;ASV3782	0	0	0	0	0	0	0	0	0	0	0	0	0	5.20671e-05	0	0	0	0	0	0	0	0	0	0
d__Bacteria;k__norank_d__Bacteria;p__Bacillota;c__Clostridia;o__Lachnospirales;f__Lachnospiraceae;g__unclassified_f__Lachnospiraceae;s__unclassified_f__Lachnospiraceae;ASV3059	0	0	0	0	0	0	0	0	0	0	0	0	0	0	0	0	0	0	0	0	6.66341e-05	0	0	0
d__Bacteria;k__norank_d__Bacteria;p__Bacillota;c__Bacilli;o__RF39;f__norank_o__RF39;g__norank_o__RF39;s__unclassified_g__norank_o__RF39;ASV1021	0	0	0	0	0	0	0	0	0	0	0	0.000463578	0	0	0	0	0	0	0	0	0	0	0	0
d__Bacteria;k__norank_d__Bacteria;p__Bacillota;c__Clostridia;o__unclassified_c__Clostridia;f__unclassified_c__Clostridia;g__unclassified_c__Clostridia;s__unclassified_c__Clostridia;ASV9713	5.15557e-05	0	0	0	0	0	0	0	0	0	0	0	0	0	0	0	0	0	0	0	0	0	0	0
d__Bacteria;k__norank_d__Bacteria;p__Bacteroidota;c__Bacteroidia;o__Bacteroidales;f__Rikenellaceae;g__Alistipes;s__uncultured_bacterium_g__Alistipes;ASV8828	0	0	0	0	0	0	0	0	0	0	0	0	0	0	0	0	0	0	0	0	0	0	0	0
d__Bacteria;k__norank_d__Bacteria;p__Bacteroidota;c__Bacteroidia;o__Bacteroidales;f__Tannerellaceae;g__Parabacteroides;s__unclassified_g__Parabacteroides;ASV5971	0	0	0	0	0	0	0	0	0	0	0	0	0	0	0	0	0	0	0	0	0	0	0	0
d__Bacteria;k__norank_d__Bacteria;p__Bacillota;c__Clostridia;o__Lachnospirales;f__Lachnospiraceae;g__unclassified_f__Lachnospiraceae;s__unclassified_f__Lachnospiraceae;ASV5169	0	0.000143225	0	0	0	0	0	0	0	0	0	0	0	0	0	0	0	0	0	0	0	0	0	0
d__Bacteria;k__norank_d__Bacteria;p__unclassified_k__norank_d__Bacteria;c__unclassified_k__norank_d__Bacteria;o__unclassified_k__norank_d__Bacteria;f__unclassified_k__norank_d__Bacteria;g__unclassified_k__norank_d__Bacteria;s__unclassified_k__norank_d__Bacteria;ASV5215	0	8.59353e-05	0	0	0	0	0	0	0	0	0	0	0	0	0	0	0	0	0	0	0	0	0	0
d__Bacteria;k__norank_d__Bacteria;p__Bacillota;c__Clostridia;o__Oscillospirales;f__Oscillospiraceae;g__unclassified_f__Oscillospiraceae;s__unclassified_f__Oscillospiraceae;ASV6618	0	0	0	0	0	0	0	0	0	0	0	0	0	0	0	0	0	0	0	0	0	0	0	0
d__Bacteria;k__norank_d__Bacteria;p__unclassified_k__norank_d__Bacteria;c__unclassified_k__norank_d__Bacteria;o__unclassified_k__norank_d__Bacteria;f__unclassified_k__norank_d__Bacteria;g__unclassified_k__norank_d__Bacteria;s__unclassified_k__norank_d__Bacteria;ASV2313	0	0	0	0	0	0	0	0	0	0	0	0	0	0	0	0	0	0	0	0	0	0	0	0
d__Bacteria;k__norank_d__Bacteria;p__Bacillota;c__Clostridia;o__Oscillospirales;f__Ruminococcaceae;g__unclassified_f__Ruminococcaceae;s__unclassified_f__Ruminococcaceae;ASV5007	0	0	0	0	0	0	0	0	0	0	0	0	0	0	0	0	0	0	0	0	0	0	0	0
d__Bacteria;k__norank_d__Bacteria;p__Bacillota;c__Clostridia;o__Peptostreptococcales-Tissierellales;f__Peptostreptococcaceae;g__unclassified_f__Peptostreptococcaceae;s__unclassified_f__Peptostreptococcaceae;ASV4366	0	0	0	0	0	0	0	0	0	0	0	0	0	0	0	0	0	0	0	0	0	0	0.000124663	0
d__Bacteria;k__norank_d__Bacteria;p__Bacillota;c__Clostridia;o__Oscillospirales;f__Oscillospiraceae;g__Oscillibacter;s__uncultured_bacterium_g__Oscillibacter;ASV2040	0	0	0	0	0	0	0	0	0	0	0	0	0	0	0	0	0	0	0	0	0	0	0	0
d__Bacteria;k__norank_d__Bacteria;p__Bacteroidota;c__Bacteroidia;o__Bacteroidales;f__Bacteroidaceae;g__Bacteroides;s__unclassified_g__Bacteroides;ASV2435	0	0	0	0	0	0	0	0	0	0	0	0	0	0	0	0	0	0	0	0	0	0	0	0
d__Bacteria;k__norank_d__Bacteria;p__Bacteroidota;c__Bacteroidia;o__Bacteroidales;f__Muribaculaceae;g__norank_f__Muribaculaceae;s__uncultured_Bacteroidales_bacterium_f__Muribaculaceae;ASV2292	0	0	0	0	0	0	0	0	0	0	0	0	0	0	0	0	0	0	0	0	0	0	0	0
d__Bacteria;k__norank_d__Bacteria;p__Bacillota;c__Clostridia;o__Oscillospirales;f__Oscillospiraceae;g__unclassified_f__Oscillospiraceae;s__unclassified_f__Oscillospiraceae;ASV7764	0	0	0	0	0	0	0	0	0	0	0	0	0	0	0	0	0	0	0	0	0	0	0	0
d__Bacteria;k__norank_d__Bacteria;p__Bacteroidota;c__Bacteroidia;o__Bacteroidales;f__unclassified_o__Bacteroidales;g__unclassified_o__Bacteroidales;s__unclassified_o__Bacteroidales;ASV7782	0	0	0	0	0	0	0	0	0	0	0	0	0	0	0	0	0	0	0	0	0	0	0	0
d__Bacteria;k__norank_d__Bacteria;p__Bacillota;c__Clostridia;o__Oscillospirales;f__[Eubacterium]_coprostanoligenes_group;g__norank_f__[Eubacterium]_coprostanoligenes_group;s__uncultured_bacterium_f__[Eubacterium]_coprostanoligenes_group;ASV585	0	0	0	0	0	0	0	0	0	0	0	0	0	0	0	0	0	0	0	0	0	0	0	0
d__Bacteria;k__norank_d__Bacteria;p__Bacteroidota;c__Bacteroidia;o__Bacteroidales;f__Muribaculaceae;g__norank_f__Muribaculaceae;s__uncultured_bacterium_f__Muribaculaceae;ASV1206	0	0	0	0	0	0	0	0	0	0	0	9.27156e-05	0	0	0	0	0	0	0	0	0	0	0	0
d__Bacteria;k__norank_d__Bacteria;p__Bacillota;c__Bacilli;o__Lactobacillales;f__Aerococcaceae;g__Facklamia;s__unclassified_g__Facklamia;ASV2212	0	0	0	0	0	0	0	0	0	0	0	0	0	0	0	0	0	0	0	0	0	0	0	0
d__Bacteria;k__norank_d__Bacteria;p__Bacillota;c__Clostridia;o__Clostridia_UCG-014;f__norank_o__Clostridia_UCG-014;g__norank_o__Clostridia_UCG-014;s__unclassified_g__norank_o__Clostridia_UCG-014;ASV4685	0	0	0	0	0	0	0	0	0	0	0	0	0	0	0	0	0	0	0	0	0	0.000116239	0	0
d__Bacteria;k__norank_d__Bacteria;p__Bacillota;c__Clostridia;o__Lachnospirales;f__Lachnospiraceae;g__unclassified_f__Lachnospiraceae;s__unclassified_f__Lachnospiraceae;ASV11486	0	0	0	0.000173075	0	0	0	0	0	0	0	0	0	0	0	0	0	0	0	0	0	0	0	0
d__Bacteria;k__norank_d__Bacteria;p__Bacillota;c__Clostridia;o__Lachnospirales;f__Lachnospiraceae;g__unclassified_f__Lachnospiraceae;s__unclassified_f__Lachnospiraceae;ASV3721	0	0	0	0	0	0	0	0	0	0	0	0	0	0.000104134	0	0	0	0	0	0	0	0	0	0
d__Bacteria;k__norank_d__Bacteria;p__Pseudomonadota;c__Gammaproteobacteria;o__Pseudomonadales;f__Moraxellaceae;g__Psychrobacter;s__unclassified_g__Psychrobacter;ASV9289	0	0	0	0	0	0	0	0	0	0	0	0	0	0	0	0	0	0	0	5.55278e-05	0	0	0	0
d__Bacteria;k__norank_d__Bacteria;p__unclassified_k__norank_d__Bacteria;c__unclassified_k__norank_d__Bacteria;o__unclassified_k__norank_d__Bacteria;f__unclassified_k__norank_d__Bacteria;g__unclassified_k__norank_d__Bacteria;s__unclassified_k__norank_d__Bacteria;ASV5813	0	0	0	0	0	0	0	0	0	0	5.44232e-05	0	0	0	0	0	0	0	0	0	0	0	0	0
d__Bacteria;k__norank_d__Bacteria;p__Bacillota;c__Clostridia;o__Clostridia_UCG-014;f__norank_o__Clostridia_UCG-014;g__norank_o__Clostridia_UCG-014;s__unclassified_g__norank_o__Clostridia_UCG-014;ASV6957	0	0	0	0	0	0	0	0	0	0	0	0	0	0	0	0	0	0	0	0	0	0	0	0
d__Bacteria;k__norank_d__Bacteria;p__Bacillota;c__Clostridia;o__Lachnospirales;f__Lachnospiraceae;g__unclassified_f__Lachnospiraceae;s__unclassified_f__Lachnospiraceae;ASV10696	0	0	0	0	0	0	0	0	8.50678e-05	0	0	0	0	0	0	0	0	0	0	0	0	0	0	0
d__Bacteria;k__norank_d__Bacteria;p__Bacillota;c__Clostridia;o__Lachnospirales;f__Lachnospiraceae;g__unclassified_f__Lachnospiraceae;s__unclassified_f__Lachnospiraceae;ASV7287	0	0	0	0	0	0	0	0	0	8.37451e-05	0	0	0	0	0	0	0	0	0	0	0	0	0	0
d__Bacteria;k__norank_d__Bacteria;p__Bacillota;c__Bacilli;o__Erysipelotrichales;f__Erysipelotrichaceae;g__Dubosiella;s__uncultured_Erysipelotrichales_bacterium;ASV1180	0	0	0	0	0	0	0	0	0	0	0	0.000123621	0	0	0	0	0	0	0	0	0	0	0	0
d__Bacteria;k__norank_d__Bacteria;p__Bacillota;c__Clostridia;o__Lachnospirales;f__Lachnospiraceae;g__unclassified_f__Lachnospiraceae;s__unclassified_f__Lachnospiraceae;ASV1578	0	0	0	0	0	0	0	0	0	0	0	0	0	0	0	0	5.71527e-05	0	0	0	0	0	0	0
d__Bacteria;k__norank_d__Bacteria;p__Bacteroidota;c__Bacteroidia;o__Bacteroidales;f__Muribaculaceae;g__norank_f__Muribaculaceae;s__uncultured_bacterium_f__Muribaculaceae;ASV4973	0	0	0	0	0	0	0	0	0	0	0	0	0	0	0	0	0	0	0	0	0	0	0	0
d__Bacteria;k__norank_d__Bacteria;p__Bacteroidota;c__Bacteroidia;o__Bacteroidales;f__Rikenellaceae;g__Alistipes;s__uncultured_bacterium_g__Alistipes;ASV8934	0	0	0	0	0	0	0	0	0	0	0	0	0	0	0	0	0	0	0	0	0	0	0	0
d__Bacteria;k__norank_d__Bacteria;p__Bacillota;c__Bacilli;o__Lactobacillales;f__Lactobacillaceae;g__Ligilactobacillus;s__unclassified_g__Ligilactobacillus;ASV2652	0	0	0	0	0	0	0.000226027	0	0	0	0	0	0	0	0	0	0	0	0	0	0	0	0	0
d__Bacteria;k__norank_d__Bacteria;p__Bacillota;c__Clostridia;o__unclassified_c__Clostridia;f__unclassified_c__Clostridia;g__unclassified_c__Clostridia;s__unclassified_c__Clostridia;ASV7260	0	0	0	0	0	0	0	0	0	8.37451e-05	0	0	0	0	0	0	0	0	0	0	0	0	0	0
d__Bacteria;k__norank_d__Bacteria;p__Bacillota;c__Clostridia;o__Oscillospirales;f__Ruminococcaceae;g__Ruthenibacterium;s__uncultured_bacterium_g__Ruthenibacterium;ASV11431	0	0	0	0.000432688	0	0	0	0	0	0	0	0	0	0	0	0	0	0	0	0	0	0	0	0
d__Bacteria;k__norank_d__Bacteria;p__Bacillota;c__Clostridia;o__Clostridia_vadinBB60_group;f__norank_o__Clostridia_vadinBB60_group;g__norank_o__Clostridia_vadinBB60_group;s__uncultured_bacterium_o__Clostridia_vadinBB60_group;ASV10780	0	0	0	0	0	0	0	0	5.67118e-05	0	0	0	0	0	0	0	0	0	0	0	0	0	0	0
d__Bacteria;k__norank_d__Bacteria;p__Thermodesulfobacteriota;c__Desulfovibrionia;o__Desulfovibrionales;f__Desulfovibrionaceae;g__norank_f__Desulfovibrionaceae;s__uncultured_Desulfovibrionaceae_bacterium_f__Desulfovibrionaceae;ASV147	0.00299023	0.00180464	0.000526984	0.00524995	0.00187796	0.000465726	0.000847601	0.000593527	0	0	0.000435386	0	0.000175065	0.00169218	0.00039987	0.000602773	0.00148597	0.00835468	0.000628432	0.000583042	0.00204345	0.00145298	0.00209435	0.00298992
d__Bacteria;k__norank_d__Bacteria;p__Bacteroidota;c__Bacteroidia;o__Bacteroidales;f__Muribaculaceae;g__norank_f__Muribaculaceae;s__uncultured_bacterium_f__Muribaculaceae;ASV2663	0	0	0	0	0	0	0.000197774	0	0	0	0	0	0	0	0	0	0	0	0	0	0	0	0	0
d__Bacteria;k__norank_d__Bacteria;p__Bacteroidota;c__Bacteroidia;o__Bacteroidales;f__Muribaculaceae;g__norank_f__Muribaculaceae;s__unclassified_g__norank_f__Muribaculaceae;ASV9155	0	0	0	0	0	0	0	0	0	0	0	0	0	0	0	0	0	0	0	0.000277639	0	0	0	0
d__Bacteria;k__norank_d__Bacteria;p__Bacteroidota;c__Bacteroidia;o__Bacteroidales;f__Prevotellaceae;g__norank_f__Prevotellaceae;s__uncultured_bacterium_f__Prevotellaceae;ASV11421	0	0	0	0	0	0	0	0	0	0	0	0	5.8355e-05	0	0	0	0	0	0	0	0	0	0	0
d__Bacteria;k__norank_d__Bacteria;p__Bacillota;c__Bacilli;o__RF39;f__norank_o__RF39;g__norank_o__RF39;s__unclassified_g__norank_o__RF39;ASV11022	0	0	0	0	0	0	0	0	0	0	0	0	0	0	0	0	0	0	0	0	0	0	0	0
d__Bacteria;k__norank_d__Bacteria;p__Bacillota;c__Clostridia;o__Monoglobales;f__Monoglobaceae;g__Monoglobus;s__unclassified_g__Monoglobus;ASV6220	0	0	0	0	0	0	0	0	0	0	0	0	0	0	0	0	0	0	0	0	0	0	0	0
d__Bacteria;k__norank_d__Bacteria;p__Bacillota;c__Clostridia;o__Oscillospirales;f__Oscillospiraceae;g__norank_f__Oscillospiraceae;s__uncultured_bacterium_f__Oscillospiraceae;ASV6747	0	0	0	0	0	0	0	0	0	0	0	0	0	0	0	0	0	0	0	0	0	0	0	0
d__Bacteria;k__norank_d__Bacteria;p__Bacteroidota;c__Bacteroidia;o__Bacteroidales;f__Muribaculaceae;g__norank_f__Muribaculaceae;s__uncultured_bacterium_f__Muribaculaceae;ASV7351	0	0	0	0	0	0	0	0	0	5.58301e-05	0	0	0	0	0	0	0	0	0	0	0	0	0	0
d__Bacteria;k__norank_d__Bacteria;p__Bacillota;c__Bacilli;o__unclassified_c__Bacilli;f__unclassified_c__Bacilli;g__unclassified_c__Bacilli;s__unclassified_c__Bacilli;ASV6192	0	0	0	0	0	0	0	0	0	0	0	0	0	0	0	0	0	0	0	0	0	0	0	0
d__Bacteria;k__norank_d__Bacteria;p__Bacteroidota;c__Bacteroidia;o__Bacteroidales;f__Tannerellaceae;g__Parabacteroides;s__unclassified_g__Parabacteroides;ASV8457	0	0	0	0	0	0	0	0	0	0	0	0	0	0	0	0	0	9.94604e-05	0	0	0	0	0	0
d__Bacteria;k__norank_d__Bacteria;p__unclassified_k__norank_d__Bacteria;c__unclassified_k__norank_d__Bacteria;o__unclassified_k__norank_d__Bacteria;f__unclassified_k__norank_d__Bacteria;g__unclassified_k__norank_d__Bacteria;s__unclassified_k__norank_d__Bacteria;ASV10609	0	0	0	0	0	0	0	0	0.000170136	0	0	0	0	0	0	0	0	0	0	0	0	0	0	0
d__Bacteria;k__norank_d__Bacteria;p__Bacteroidota;c__Bacteroidia;o__Bacteroidales;f__Rikenellaceae;g__Alistipes;s__unclassified_g__Alistipes;ASV229	0.0372232	0.0197651	0.0143723	0.0144806	0.0682325	0.00596711	5.65068e-05	0.000624766	0	0.00533177	0.00103404	0.000865346	0.00186736	0	0	0	0.00085729	0.0052714	0.00464494	0.000333167	0.000555284	0.00104615	0.00416376	0
d__Bacteria;k__norank_d__Bacteria;p__Bacillota;c__Bacilli;o__RF39;f__norank_o__RF39;g__norank_o__RF39;s__uncultured_bacterium_o__RF39;ASV2465	0	0	0	0	0	0	0	0	0	0	0	0	0	0	0	0	0	0	0	0	0	0	0.00142116	0
d__Bacteria;k__norank_d__Bacteria;p__Bacillota;c__Clostridia;o__Oscillospirales;f__Ruminococcaceae;g__Ruthenibacterium;s__uncultured_bacterium_g__Ruthenibacterium;ASV203	0	0	0	0	0	0	0	0	0	0	0	0	0	0	0	0.000678119	0	0	0	0	0.00188797	0.000726491	0	0.000489729
d__Bacteria;k__norank_d__Bacteria;p__Bacteroidota;c__Bacteroidia;o__Flavobacteriales;f__Flavobacteriaceae;g__norank_f__Flavobacteriaceae;s__gut_metagenome_f__Flavobacteriaceae;ASV8673	0	0	0	0	0	0	0	0	0	0	0	0	0	0	0	0	0	0	0	0	0	0	0	0
d__Bacteria;k__norank_d__Bacteria;p__Deferribacterota;c__Deferribacteres;o__Deferribacterales;f__Deferribacteraceae;g__Mucispirillum;s__Mucispirillum_sp._69;ASV3373	0	0	0	0	0	0	0	0	0	0	0	0	0	0	0	0	0	0	0	0	0	0	0	0
d__Bacteria;k__norank_d__Bacteria;p__Bacteroidota;c__Bacteroidia;o__Bacteroidales;f__Tannerellaceae;g__Parabacteroides;s__unclassified_g__Parabacteroides;ASV10393	0	0	0	0	0.000136084	0	0	0	0	0	0	0	0	0	0	0	0	0	0	0	0	0	0	0
d__Bacteria;k__norank_d__Bacteria;p__Bacillota;c__Clostridia;o__Oscillospirales;f__[Eubacterium]_coprostanoligenes_group;g__norank_f__[Eubacterium]_coprostanoligenes_group;s__uncultured_bacterium_f__[Eubacterium]_coprostanoligenes_group;ASV6820	0	0	0	0	0	0	0	0	0	0	0	0	0	0	0	0	0	0	0	0	0	0	0	0
d__Bacteria;k__norank_d__Bacteria;p__Bacillota;c__Clostridia;o__Lachnospirales;f__Lachnospiraceae;g__unclassified_f__Lachnospiraceae;s__unclassified_f__Lachnospiraceae;ASV4092	0	0	0.000167677	0	0	0	0	0	0	0	0	0	0	0	0	0	0	0	0	0	0	0	0	0
d__Bacteria;k__norank_d__Bacteria;p__Bacillota;c__Bacilli;o__Lactobacillales;f__Lactobacillaceae;g__Ligilactobacillus;s__unclassified_g__Ligilactobacillus;ASV8482	0	0	0	0	0	0	0	0	0	0	0	0	0	0	0	0	0	7.45953e-05	0	0	0	0	0	0
d__Bacteria;k__norank_d__Bacteria;p__Bacillota;c__Clostridia;o__Lachnospirales;f__Lachnospiraceae;g__unclassified_f__Lachnospiraceae;s__unclassified_f__Lachnospiraceae;ASV5090	0	0.000372386	0	0	0	0	0	0	0	0	0	0	0	0	0	0	0	0	0	0	0	0	0	0
d__Bacteria;k__norank_d__Bacteria;p__unclassified_k__norank_d__Bacteria;c__unclassified_k__norank_d__Bacteria;o__unclassified_k__norank_d__Bacteria;f__unclassified_k__norank_d__Bacteria;g__unclassified_k__norank_d__Bacteria;s__unclassified_k__norank_d__Bacteria;ASV11336	0	0	0	0	0	0	0	0	0	0	0	0	8.75325e-05	0	0	0	0	0	0	0	0	0	0	0
d__Bacteria;k__norank_d__Bacteria;p__Bacillota;c__Clostridia;o__Lachnospirales;f__Lachnospiraceae;g__Lachnospiraceae_UCG-006;s__uncultured_bacterium_g__Lachnospiraceae_UCG-006;ASV154	0	0	0	0	0	0	0	0	0.00130437	0.00175865	0	0.00108168	0	0	0	0.00022604	0	0	0.000464494	0	0	0	0	0
d__Bacteria;k__norank_d__Bacteria;p__Bacteroidota;c__Bacteroidia;o__Bacteroidales;f__Bacteroidaceae;g__Bacteroides;s__unclassified_g__Bacteroides;ASV3270	0	0	0	0	0	0	0	0	0	0	0	0	0	0	0	0	0	0	0	0	0	0	0	0
d__Bacteria;k__norank_d__Bacteria;p__Thermodesulfobacteriota;c__Desulfovibrionia;o__Desulfovibrionales;f__Desulfovibrionaceae;g__Desulfovibrio;s__uncultured_bacterium_g__Desulfovibrio;ASV11560	0	0	0	8.65376e-05	0	0	0	0	0	0	0	0	0	0	0	0	0	0	0	0	0	0	0	0
d__Bacteria;k__norank_d__Bacteria;p__Bacillota;c__Clostridia;o__Lachnospirales;f__Lachnospiraceae;g__norank_f__Lachnospiraceae;s__unclassified_g__norank_f__Lachnospiraceae;ASV5531	0	0	0	0	0	0	0	0	0	0	0	0	0	0	0	0	0	0	0	0	0	0	0	0
d__Bacteria;k__norank_d__Bacteria;p__Bacteroidota;c__Bacteroidia;o__Bacteroidales;f__Muribaculaceae;g__norank_f__Muribaculaceae;s__uncultured_bacterium_f__Muribaculaceae;ASV3400	0	0	0	0	0	0	0	0	0	0	0	0	0	0	0	0	0	0	0	0	0	0	0	0
d__Bacteria;k__norank_d__Bacteria;p__Bacillota;c__Bacilli;o__RF39;f__norank_o__RF39;g__norank_o__RF39;s__unclassified_g__norank_o__RF39;ASV5068	0	0	0	0	0	0	0	0	0	0	0	0	0	0	0	0	0	0	0	0	0	0	0	0
d__Bacteria;k__norank_d__Bacteria;p__Bacillota;c__Clostridia;o__Clostridia_UCG-014;f__norank_o__Clostridia_UCG-014;g__norank_o__Clostridia_UCG-014;s__uncultured_bacterium_o__Clostridia_UCG-014;ASV4530	0	0	0	0	0	0	0	0	0	0	0	0	0	0	0	0	0	0	0	0	0	0	4.98654e-05	0
d__Bacteria;k__norank_d__Bacteria;p__Verrucomicrobiota;c__Verrucomicrobiia;o__Verrucomicrobiales;f__Akkermansiaceae;g__Akkermansia;s__unclassified_g__Akkermansia;ASV7195	0	0	0	0	0	0	0	0	0	0.00011166	0	0	0	0	0	0	0	0	0	0	0	0	0	0
d__Bacteria;k__norank_d__Bacteria;p__Bacteroidota;c__Bacteroidia;o__Bacteroidales;f__unclassified_o__Bacteroidales;g__unclassified_o__Bacteroidales;s__unclassified_o__Bacteroidales;ASV5930	0	0	0	0	0	0	0	0	0	0	0	0	0	0	0	0	0	0	0	0	0	0	0	0
d__Bacteria;k__norank_d__Bacteria;p__unclassified_k__norank_d__Bacteria;c__unclassified_k__norank_d__Bacteria;o__unclassified_k__norank_d__Bacteria;f__unclassified_k__norank_d__Bacteria;g__unclassified_k__norank_d__Bacteria;s__unclassified_k__norank_d__Bacteria;ASV4865	0	0	0	0	0	0	0	0	0	0	0	0	0	0	0	0	0	0	0	0	0	0	0	0
d__Bacteria;k__norank_d__Bacteria;p__Thermodesulfobacteriota;c__Desulfovibrionia;o__Desulfovibrionales;f__Desulfovibrionaceae;g__Desulfovibrio;s__unclassified_g__Desulfovibrio;ASV6475	0	0	0	0	0	0	0	0	0	0	0	0	0	0	0	0	0	0	0	0	0	0	0	0
d__Bacteria;k__norank_d__Bacteria;p__Bacillota;c__Clostridia;o__Clostridia_UCG-014;f__norank_o__Clostridia_UCG-014;g__norank_o__Clostridia_UCG-014;s__unclassified_g__norank_o__Clostridia_UCG-014;ASV2043	0	0	0	0	0	0	0	0	0	0	0	0	0	0	0	0	0	0	0	0	0	0	0	0
d__Bacteria;k__norank_d__Bacteria;p__Bacillota;c__Clostridia;o__Lachnospirales;f__Lachnospiraceae;g__unclassified_f__Lachnospiraceae;s__unclassified_f__Lachnospiraceae;ASV4821	0	0	0	0	0	0	0	0	0	0	0	0	0	0	0	0	0	0	0	0	0	0	0	0
d__Bacteria;k__norank_d__Bacteria;p__Bacillota;c__Bacilli;o__Lactobacillales;f__Lactobacillaceae;g__Ligilactobacillus;s__unclassified_g__Ligilactobacillus;ASV11089	0	0	0	0	0	0	0	0.000218668	0	0	0	0	0	0	0	0	0	0	0	0	0	0	0	0
d__Bacteria;k__norank_d__Bacteria;p__Bacteroidota;c__Bacteroidia;o__Bacteroidales;f__Prevotellaceae;g__Prevotellaceae_NK3B31_group;s__uncultured_bacterium_g__Prevotellaceae_NK3B31_group;ASV5750	0	0	0	0	0	0	0	0	0	0	8.16349e-05	0	0	0	0	0	0	0	0	0	0	0	0	0
d__Bacteria;k__norank_d__Bacteria;p__Bacteroidota;c__Bacteroidia;o__Bacteroidales;f__Muribaculaceae;g__norank_f__Muribaculaceae;s__uncultured_bacterium_f__Muribaculaceae;ASV9013	0	0	0	0	0	0	0	0	0	0	0	0	0	0	0	0	0	0	0	0	0	0	0	0
d__Bacteria;k__norank_d__Bacteria;p__Bacillota;c__Bacilli;o__Erysipelotrichales;f__Erysipelotrichaceae;g__Dubosiella;s__uncultured_bacterium_g__Dubosiella;ASV1082	0	0	0	0	0	0	0	0.00115582	0	0	0	0.000247242	0	0.00184838	0	0	0.00160027	0	0.0331703	0	0	0	0	0
d__Bacteria;k__norank_d__Bacteria;p__Bacteroidota;c__Bacteroidia;o__Bacteroidales;f__Muribaculaceae;g__norank_f__Muribaculaceae;s__uncultured_bacterium_f__Muribaculaceae;ASV3694	0	0	0	0	0	0	0	0	0	0	0	0	0	0.000104134	0	0	0	0	0	0	0	0	0	0
d__Bacteria;k__norank_d__Bacteria;p__Bacillota;c__Clostridia;o__Lachnospirales;f__Lachnospiraceae;g__Tyzzerella;s__uncultured_bacterium_g__Tyzzerella;ASV1664	0	0	0	0	0	0	0	0	0	0	0	0	0	0	0	0.000426964	0	0	0	0	0	0	0	0
d__Bacteria;k__norank_d__Bacteria;p__unclassified_k__norank_d__Bacteria;c__unclassified_k__norank_d__Bacteria;o__unclassified_k__norank_d__Bacteria;f__unclassified_k__norank_d__Bacteria;g__unclassified_k__norank_d__Bacteria;s__unclassified_k__norank_d__Bacteria;ASV1278	0	0	0	0	0	0	0	0	0	0	0	6.18104e-05	0	0	0	0	0	0	0	0	0	0	0	0
d__Bacteria;k__norank_d__Bacteria;p__Bacillota;c__Clostridia;o__Lachnospirales;f__Lachnospiraceae;g__unclassified_f__Lachnospiraceae;s__unclassified_f__Lachnospiraceae;ASV7948	0	0	0	0	0	0.000465726	0	0	0	0	0	0	0	0	0	0	0	0	0	0	0	0	0	0
d__Bacteria;k__norank_d__Bacteria;p__unclassified_k__norank_d__Bacteria;c__unclassified_k__norank_d__Bacteria;o__unclassified_k__norank_d__Bacteria;f__unclassified_k__norank_d__Bacteria;g__unclassified_k__norank_d__Bacteria;s__unclassified_k__norank_d__Bacteria;ASV10686	0	0	0	0	0	0	0	0	8.50678e-05	0	0	0	0	0	0	0	0	0	0	0	0	0	0	0
d__Bacteria;k__norank_d__Bacteria;p__Bacillota;c__Bacilli;o__Erysipelotrichales;f__Erysipelotrichaceae;g__Faecalibaculum;s__uncultured_bacterium_g__Faecalibaculum;ASV8014	0	0	0	0	0	8.73235e-05	0	0	0	0	0	0	0	0	0	0	0	0	0	0	0	0	0	0
d__Bacteria;k__norank_d__Bacteria;p__Bacillota;c__Clostridia;o__Oscillospirales;f__Ruminococcaceae;g__unclassified_f__Ruminococcaceae;s__unclassified_f__Ruminococcaceae;ASV7574	0	0	0	0	0	0	0	0	0	0	0	0	0	0	0	0	0	0	0	0	0	0	0	0
d__Bacteria;k__norank_d__Bacteria;p__Bacteroidota;c__Bacteroidia;o__Bacteroidales;f__Muribaculaceae;g__norank_f__Muribaculaceae;s__uncultured_bacterium_f__Muribaculaceae;ASV11514	0	0	0	0.000115384	0	0	0	0	0	0	0	0	0	0	0	0	0	0	0	0	0	0	0	0
d__Bacteria;k__norank_d__Bacteria;p__Thermodesulfobacteriota;c__Desulfovibrionia;o__Desulfovibrionales;f__Desulfovibrionaceae;g__unclassified_f__Desulfovibrionaceae;s__unclassified_f__Desulfovibrionaceae;ASV323	0	0	0	0	0	0	0	0	0	0	0	0	0	0	0	0	0	0	0	0	0	0	0	0
d__Bacteria;k__norank_d__Bacteria;p__Bacillota;c__Clostridia;o__Lachnospirales;f__Lachnospiraceae;g__unclassified_f__Lachnospiraceae;s__unclassified_f__Lachnospiraceae;ASV10718	0	0	0	0	0	0	0	0	8.50678e-05	0	0	0	0	0	0	0	0	0	0	0	0	0	0	0
d__Bacteria;k__norank_d__Bacteria;p__unclassified_k__norank_d__Bacteria;c__unclassified_k__norank_d__Bacteria;o__unclassified_k__norank_d__Bacteria;f__unclassified_k__norank_d__Bacteria;g__unclassified_k__norank_d__Bacteria;s__unclassified_k__norank_d__Bacteria;ASV9857	0	0	0	0	0	0	0	0	0	0	0	0	0	0	0	0	0	0	0	0	0	0	0	7.73256e-05
d__Bacteria;k__norank_d__Bacteria;p__Thermodesulfobacteriota;c__Desulfovibrionia;o__Desulfovibrionales;f__Desulfovibrionaceae;g__Desulfovibrio;s__Desulfovibrio_sp._enrichment_culture_clone_Jdgsrb034;ASV5705	0	0	0	0	0	0	0	0	0	0	0.000136058	0	0	0	0	0	0	0	0	0	0	0	0	0
d__Bacteria;k__norank_d__Bacteria;p__Bacteroidota;c__Bacteroidia;o__Bacteroidales;f__Muribaculaceae;g__norank_f__Muribaculaceae;s__uncultured_bacterium_f__Muribaculaceae;ASV2042	0	0	0	0	0	0.000116431	0	0	0	0	0	0	0	0	0	0	0	0	0	0	0	0	0	0
d__Bacteria;k__norank_d__Bacteria;p__Bacillota;c__Clostridia;o__Clostridia_UCG-014;f__norank_o__Clostridia_UCG-014;g__norank_o__Clostridia_UCG-014;s__uncultured_bacterium_o__Clostridia_UCG-014;ASV8620	0	0	0	0	0	0	0	0	0	0	0	0	0	0	0	0	0	0	0	0	0	0	0	0
d__Bacteria;k__norank_d__Bacteria;p__Bacteroidota;c__Bacteroidia;o__Bacteroidales;f__Bacteroidaceae;g__Bacteroides;s__unclassified_g__Bacteroides;ASV10326	0	0	0	0	0.000353819	0	0	0	0	0	0	0	0	0	0	0	0	0	0	0	0	0	0	0
d__Bacteria;k__norank_d__Bacteria;p__Bacillota;c__Clostridia;o__Clostridia_UCG-014;f__norank_o__Clostridia_UCG-014;g__norank_o__Clostridia_UCG-014;s__uncultured_bacterium_o__Clostridia_UCG-014;ASV5830	0	0	0	0	0	0	0	0	0	0	5.44232e-05	0	0	0	0	0	0	0	0	0	0	0	0	0
d__Bacteria;k__norank_d__Bacteria;p__Bacillota;c__Bacilli;o__Lactobacillales;f__Lactobacillaceae;g__Ligilactobacillus;s__unclassified_g__Ligilactobacillus;ASV9966	0	0	0	0	0	0	0	0	0	0	0	0	0	0	0	0	0	0	0	0	0	0	0	0
d__Bacteria;k__norank_d__Bacteria;p__Bacteroidota;c__Bacteroidia;o__Bacteroidales;f__unclassified_o__Bacteroidales;g__unclassified_o__Bacteroidales;s__unclassified_o__Bacteroidales;ASV10855	0	0	0	0	0	0	0	0	0	0	0	0	0	0	0	0	0	0	0	0	0	0	0	0
d__Bacteria;k__norank_d__Bacteria;p__Bacillota;c__Clostridia;o__Clostridia_UCG-014;f__norank_o__Clostridia_UCG-014;g__norank_o__Clostridia_UCG-014;s__uncultured_bacterium_o__Clostridia_UCG-014;ASV899	0	0	0	0	0	0	0	0	0	0	0	0	0	0	0	0	0	0	0	0	0	0	0	0
d__Bacteria;k__norank_d__Bacteria;p__Bacteroidota;c__Bacteroidia;o__Bacteroidales;f__Muribaculaceae;g__norank_f__Muribaculaceae;s__uncultured_bacterium_f__Muribaculaceae;ASV5534	0	0	0	0	0	0	0	0	0	0	0	0	0	0	0	0	0	0	0	0	0	0	0	0
d__Bacteria;k__norank_d__Bacteria;p__Bacillota;c__Clostridia;o__Clostridia_vadinBB60_group;f__norank_o__Clostridia_vadinBB60_group;g__norank_o__Clostridia_vadinBB60_group;s__unclassified_g__norank_o__Clostridia_vadinBB60_group;ASV10092	0	0	0	0	0	0	0	0	0	0	0	0	0	0	0	0	0	0	0	0	0	0	0	0
d__Bacteria;k__norank_d__Bacteria;p__Bacillota;c__Clostridia;o__Oscillospirales;f__Oscillospiraceae;g__norank_f__Oscillospiraceae;s__unclassified_g__norank_f__Oscillospiraceae;ASV6048	0	0	0	0	0	0	0	0	0	0	0	0	0	0	0	0	0	0	0	0	0	0	0	0
d__Bacteria;k__norank_d__Bacteria;p__Campylobacterota;c__Campylobacteria;o__Campylobacterales;f__Helicobacteraceae;g__Helicobacter;s__unclassified_g__Helicobacter;ASV6486	0	0	0	0	0	0	0	0	0	0	0	0	0	0	0	0	0	0	0	0	0	0	0	0
d__Bacteria;k__norank_d__Bacteria;p__Bacillota;c__Clostridia;o__Oscillospirales;f__Oscillospiraceae;g__norank_f__Oscillospiraceae;s__unclassified_g__norank_f__Oscillospiraceae;ASV6394	0	0	0	0	0	0	0	0	0	0	0	0	0	0	0	0	0	0	0.000355201	0	0	0	0	0
d__Bacteria;k__norank_d__Bacteria;p__Bacteroidota;c__Bacteroidia;o__Bacteroidales;f__Tannerellaceae;g__Parabacteroides;s__unclassified_g__Parabacteroides;ASV8837	0	0	0	0	0	0	0	0	0	0	0	0	0	0	0	0	0	0	0	0	0	0	0	0
d__Bacteria;k__norank_d__Bacteria;p__Bacillota;c__Clostridia;o__Lachnospirales;f__Lachnospiraceae;g__unclassified_f__Lachnospiraceae;s__unclassified_f__Lachnospiraceae;ASV3781	0	0	0	0	0	0	0	0	0	0	0	0	0	5.20671e-05	0	0	0	0	0	0	0	0	0	0
d__Bacteria;k__norank_d__Bacteria;p__Bacteroidota;c__Bacteroidia;o__Bacteroidales;f__Muribaculaceae;g__norank_f__Muribaculaceae;s__uncultured_bacterium_f__Muribaculaceae;ASV1976	0	0	0	0	0	0	0	0	0	0	0	0	0	0	0	0	0	0	0	0	0	0	0	0
d__Bacteria;k__norank_d__Bacteria;p__Bacteroidota;c__Bacteroidia;o__Bacteroidales;f__Bacteroidaceae;g__Bacteroides;s__unclassified_g__Bacteroides;ASV5856	0	0	0	0	0	0	0	0	0	0	0	0	0	0	0	0	0	0	0	0	0	0	0	0
d__Bacteria;k__norank_d__Bacteria;p__Bacteroidota;c__Bacteroidia;o__Bacteroidales;f__Rikenellaceae;g__Alistipes;s__uncultured_bacterium_g__Alistipes;ASV3787	0	0	0	0	0	0	0	0	0	0	0	0	0	5.20671e-05	0	0	0	0	0	0	0	0	0	0
d__Bacteria;k__norank_d__Bacteria;p__Bacillota;c__Clostridia;o__Peptostreptococcales-Tissierellales;f__Anaerovoracaceae;g__unclassified_f__Anaerovoracaceae;s__unclassified_f__Anaerovoracaceae;ASV3747	0	0	0	0	0	0	0	6.24766e-05	0	0	0	0	0	7.81006e-05	0	0	0	0	0	0	0	0	0	0
d__Bacteria;k__norank_d__Bacteria;p__Bacillota;c__Clostridia;o__Lachnospirales;f__Lachnospiraceae;g__unclassified_f__Lachnospiraceae;s__unclassified_f__Lachnospiraceae;ASV6690	0	0	0	0	0	0	0	0	0	0	0	0	0	0	0	0	0	0	0	0	0	0	0	0
d__Bacteria;k__norank_d__Bacteria;p__Bacillota;c__Bacilli;o__Erysipelotrichales;f__Erysipelotrichaceae;g__Faecalibaculum;s__uncultured_bacterium_g__Faecalibaculum;ASV6952	0	0	0	0	0	0	0	0	0	0	0	0	0	0	0	0	0	0	0	0	0	0	0	0
d__Bacteria;k__norank_d__Bacteria;p__Actinomycetota;c__Coriobacteriia;o__Coriobacteriales;f__Eggerthellaceae;g__Adlercreutzia;s__uncultured_bacterium_g__Adlercreutzia;ASV4731	0	0	0	0	0	0	0	0	0	0	0	0	0	0	0	0	0	0	0	0	0	8.71789e-05	0	0
d__Bacteria;k__norank_d__Bacteria;p__Bacteroidota;c__Bacteroidia;o__Bacteroidales;f__Muribaculaceae;g__norank_f__Muribaculaceae;s__uncultured_bacterium_f__Muribaculaceae;ASV10144	0	0	0	0	0	0	0	0	0	0	0	0	0	0	0.000224927	0	0	0	0	0	0	0	0	0
d__Bacteria;k__norank_d__Bacteria;p__Bacteroidota;c__Bacteroidia;o__Bacteroidales;f__Muribaculaceae;g__norank_f__Muribaculaceae;s__uncultured_bacterium_f__Muribaculaceae;ASV9912	0	0	0	0	0	0	0	0	0	0	0	0	0	0	0	0	0	0	0	0	0	0	0	5.15504e-05
d__Bacteria;k__norank_d__Bacteria;p__Thermodesulfobacteriota;c__Desulfovibrionia;o__Desulfovibrionales;f__Desulfovibrionaceae;g__Desulfovibrio;s__unclassified_g__Desulfovibrio;ASV3729	0	0	0	0	0	0	0	0	0	0	0	0	0	7.81006e-05	0	0	0	0	0	0	0	0	0	0
d__Bacteria;k__norank_d__Bacteria;p__Bacillota;c__Bacilli;o__Erysipelotrichales;f__Erysipelotrichaceae;g__Faecalibaculum;s__uncultured_bacterium_g__Faecalibaculum;ASV5404	0	0	0	0	0	0	0	0	0	0	0	0	0	0	0	0	0	0	0	0	0	0	0	0
d__Bacteria;k__norank_d__Bacteria;p__Bacillota;c__Clostridia;o__Oscillospirales;f__Ruminococcaceae;g__Candidatus_Soleaferrea;s__uncultured_bacterium_g__Candidatus_Soleaferrea;ASV1588	0	0	0	0	0	0	0	0	0	0	0	0	0	0	0	0	5.71527e-05	0	0	0	0	0	0	0
d__Bacteria;k__norank_d__Bacteria;p__Bacteroidota;c__Bacteroidia;o__Bacteroidales;f__Muribaculaceae;g__norank_f__Muribaculaceae;s__uncultured_bacterium_f__Muribaculaceae;ASV356	0	0	0	0	0	0	0	0	0	0	0	0	0	0	0	0	0	0	0	0	0	0	0	0
d__Bacteria;k__norank_d__Bacteria;p__Bacillota;c__Bacilli;o__Lactobacillales;f__Streptococcaceae;g__Lactococcus;s__unclassified_g__Lactococcus;ASV4681	0	0	0	0	0	0	0	0	0	0	0	0	0	0	0	0	0	0	0	0	0	0.000116239	0	0
d__Bacteria;k__norank_d__Bacteria;p__Bacillota;c__Clostridia;o__Lachnospirales;f__Lachnospiraceae;g__unclassified_f__Lachnospiraceae;s__unclassified_f__Lachnospiraceae;ASV169	0.000928002	0.000286451	0.000934199	0.000634609	0.000489903	0.000320186	0	0.000281145	0.000482051	0.00027915	0	0	0.000262597	0	0.000674781	0.000703235	0.000400069	0.00114379	0	0.00108279	0.000355382	0.000552133	0.000523586	0.000876356
d__Bacteria;k__norank_d__Bacteria;p__Bacteroidota;c__Bacteroidia;o__Bacteroidales;f__Bacteroidaceae;g__Bacteroides;s__unclassified_g__Bacteroides;ASV8325	0	0	0	0	0	0	0	0	0	0	0	0	0	0	0	0	0	0	0	0	0	0	0	0
d__Bacteria;k__norank_d__Bacteria;p__Bacillota;c__Clostridia;o__Oscillospirales;f__Oscillospiraceae;g__unclassified_f__Oscillospiraceae;s__unclassified_f__Oscillospiraceae;ASV2874	0	0	0	0	0	0	0	0	0	0	0	0	0	0	0	0	0	0	0	0	0.000266536	0	0	0
d__Bacteria;k__norank_d__Bacteria;p__Bacillota;c__Clostridia;o__Clostridia_vadinBB60_group;f__norank_o__Clostridia_vadinBB60_group;g__norank_o__Clostridia_vadinBB60_group;s__uncultured_bacterium_o__Clostridia_vadinBB60_group;ASV9679	5.15557e-05	0	0	0	0	0	0	0	0	0	0	0	0	0	0	0	0	0	0	0	0	0	0	0
d__Bacteria;k__norank_d__Bacteria;p__Bacillota;c__Bacilli;o__Lactobacillales;f__Lactobacillaceae;g__Ligilactobacillus;s__unclassified_g__Ligilactobacillus;ASV1372	0	0	0	0	0	0	0	0	0	0	0	0	0	0	0	0	0.00054295	0	0	0	0	0	0	0
d__Bacteria;k__norank_d__Bacteria;p__Bacillota;c__Clostridia;o__Lachnospirales;f__Lachnospiraceae;g__unclassified_f__Lachnospiraceae;s__unclassified_f__Lachnospiraceae;ASV11455	0	0	0	0.000288459	0	0	0	0	0	0	0	0	0	0	0	0	0	0	0	0	0	0	0	0
d__Bacteria;k__norank_d__Bacteria;p__Bacillota;c__Clostridia;o__Peptostreptococcales-Tissierellales;f__Anaerovoracaceae;g__norank_f__Anaerovoracaceae;s__uncultured_organism_f__Anaerovoracaceae;ASV145	0.00134045	0.000429676	0.000598845	0.000519226	0.00127919	0.000873235	0.000226027	0.000249906	0.0012193	0.000753706	0	0	0.00113792	0	0.00117462	0.000276271	0.00120021	0	0	0.00147149	0.000555284	0.00104615	0.000947442	0.000309302
d__Bacteria;k__norank_d__Bacteria;p__Bacteroidota;c__Bacteroidia;o__Bacteroidales;f__unclassified_o__Bacteroidales;g__unclassified_o__Bacteroidales;s__unclassified_o__Bacteroidales;ASV11351	0	0	0	0	0	0	0	0	0	0	0	0	8.75325e-05	0	0	0	0	0	0	0	0	0	0	0
d__Bacteria;k__norank_d__Bacteria;p__Bacillota;c__Clostridia;o__Lachnospirales;f__Lachnospiraceae;g__norank_f__Lachnospiraceae;s__uncultured_bacterium_f__Lachnospiraceae;ASV2173	0	0	0	0	0	0	0	0	0	0	0	0	0	0	0	0	0	0	0	0	0	0	0	0
d__Bacteria;k__norank_d__Bacteria;p__Bacillota;c__Clostridia;o__Lachnospirales;f__Lachnospiraceae;g__norank_f__Lachnospiraceae;s__uncultured_bacterium_f__Lachnospiraceae;ASV9049	0	0	0	0	0	0	0	0	0	0	0	0	0	0	0	0	0	0	0	0	0	0	0	0
d__Bacteria;k__norank_d__Bacteria;p__Bacillota;c__Bacilli;o__RF39;f__norank_o__RF39;g__norank_o__RF39;s__uncultured_bacterium_o__RF39;ASV4767	0	0	0	0	0	0	0	0	0	0	0	0	0	0	0	0	0	0	0	0	0	5.81193e-05	0	0
d__Bacteria;k__norank_d__Bacteria;p__Bacteroidota;c__Bacteroidia;o__Bacteroidales;f__Bacteroidaceae;g__Bacteroides;s__unclassified_g__Bacteroides;ASV11301	0	0	0	0	0	0	0	0	0	0	0	0	0.000175065	0	0	0	0	0	0	0	0	0	0	0
d__Bacteria;k__norank_d__Bacteria;p__Bacillota;c__Bacilli;o__RF39;f__norank_o__RF39;g__norank_o__RF39;s__unclassified_g__norank_o__RF39;ASV2525	0	0	0	0	0	0	0	0	0	0	0	0	0	0	0	0	0	0	0	0	0	0	0	0
d__Bacteria;k__norank_d__Bacteria;p__Bacillota;c__Bacilli;o__Erysipelotrichales;f__Erysipelotrichaceae;g__Dubosiella;s__uncultured_Erysipelotrichales_bacterium;ASV1918	0	0	0	0	0	0	0	0	0	0	0	0	0	0	0	5.02311e-05	0	0	0	0	0	0	0	0
d__Bacteria;k__norank_d__Bacteria;p__Cyanobacteriota;c__Vampirivibrionia;o__Gastranaerophilales;f__Gastranaerophilaceae;g__Zag_111;s__unclassified_g__Zag_111;ASV8710	0	0	0	0	0	0	0	0	0	0	0	0	0	0	0	0	0	0	0	0	0	0	0	0
d__Bacteria;k__norank_d__Bacteria;p__Bacillota;c__Bacilli;o__Erysipelotrichales;f__Erysipelotrichaceae;g__norank_f__Erysipelotrichaceae;s__unidentified_f__Erysipelotrichaceae;ASV1754	0	0	0	0	0	0	0	0	0	0	0	0	0	0	0	0.000125578	0	0	0	0	0	0	0	0.00216512
d__Bacteria;k__norank_d__Bacteria;p__Bacillota;c__Clostridia;o__Lachnospirales;f__Lachnospiraceae;g__unclassified_f__Lachnospiraceae;s__unclassified_f__Lachnospiraceae;ASV4809	0	0	0	0	0	0	0	0	0	0	0	0	0	0	0	0	0	0	0	0	0	5.81193e-05	0	0
d__Bacteria;k__norank_d__Bacteria;p__Bacillota;c__Bacilli;o__Erysipelotrichales;f__Erysipelotrichaceae;g__Dubosiella;s__uncultured_Erysipelotrichales_bacterium;ASV11126	0	0	0	0	0	0	0	0.000156191	0	0	0	0	0	0	0	0	0	0	0	0	0	0	0	0
d__Bacteria;k__norank_d__Bacteria;p__Bacillota;c__Clostridia;o__Lachnospirales;f__Lachnospiraceae;g__unclassified_f__Lachnospiraceae;s__unclassified_f__Lachnospiraceae;ASV9215	0	0	0	0	0	0	0	0	0	0	0	0	0	0	0	0	0	0	0	0.000111056	0	0	0	0
d__Bacteria;k__norank_d__Bacteria;p__Bacteroidota;c__Bacteroidia;o__Bacteroidales;f__Tannerellaceae;g__Parabacteroides;s__unclassified_g__Parabacteroides;ASV11304	0	0	0	0	0	0	0	0	0	0	0	0	0.000175065	0	0	0	0	0	0	0	0	0	0	0
d__Bacteria;k__norank_d__Bacteria;p__Bacteroidota;c__Bacteroidia;o__Bacteroidales;f__Muribaculaceae;g__norank_f__Muribaculaceae;s__unclassified_g__norank_f__Muribaculaceae;ASV4953	0	0	0	0	0	0	0	0	0	0	0	0	0	0	0	0	0	0	0	0	0	0	0	0
d__Bacteria;k__norank_d__Bacteria;p__Deferribacterota;c__Deferribacteres;o__Deferribacterales;f__Deferribacteraceae;g__Mucispirillum;s__Mucispirillum_schaedleri;ASV9082	0	0	0	0	0	0	0	0	0	0	0	0	0	0	0	0	0	0	0	0	0	0	0	0
d__Bacteria;k__norank_d__Bacteria;p__Bacteroidota;c__Bacteroidia;o__Bacteroidales;f__Rikenellaceae;g__Alistipes;s__unclassified_g__Alistipes;ASV8703	0	0	0	0	0	0	0	0	0	0	0	0	0	0	0	0	0	0	0	0	0	0	0	0
d__Bacteria;k__norank_d__Bacteria;p__Bacteroidota;c__Bacteroidia;o__Bacteroidales;f__Marinifilaceae;g__Butyricimonas;s__unclassified_g__Butyricimonas;ASV2431	0	0	0	0	0	0	0	0	0	0	0	0	0	0	0	0	0	0	0	0	0	0	0	0
d__Bacteria;k__norank_d__Bacteria;p__Bacillota;c__Clostridia;o__Oscillospirales;f__Ruminococcaceae;g__unclassified_f__Ruminococcaceae;s__unclassified_f__Ruminococcaceae;ASV5495	0	0	0	0	0	0	0	0	0	0	0	0	0	0	0	0	0	0	0	0	0	0	0	0
d__Bacteria;k__norank_d__Bacteria;p__Bacteroidota;c__Bacteroidia;o__Bacteroidales;f__Muribaculaceae;g__norank_f__Muribaculaceae;s__uncultured_bacterium_f__Muribaculaceae;ASV10176	0	0	0	0	0	0	0	0	0	0	0	0	0	0	0.000124959	0	0	0	0	0	0	0	0	0
d__Bacteria;k__norank_d__Bacteria;p__unclassified_k__norank_d__Bacteria;c__unclassified_k__norank_d__Bacteria;o__unclassified_k__norank_d__Bacteria;f__unclassified_k__norank_d__Bacteria;g__unclassified_k__norank_d__Bacteria;s__unclassified_k__norank_d__Bacteria;ASV9545	0	0	0	0	0	0	0	0	0	0	0	0	0	0	0	0	0	0	5.46463e-05	0	0	0	0	0
d__Bacteria;k__norank_d__Bacteria;p__Bacteroidota;c__Bacteroidia;o__Bacteroidales;f__Muribaculaceae;g__norank_f__Muribaculaceae;s__uncultured_bacterium_f__Muribaculaceae;ASV4959	0	0	0	0	0	0	0	0	0	0	0	0	0	0	0	0	0	0	0	0	0	0	0	0
d__Bacteria;k__norank_d__Bacteria;p__Campylobacterota;c__Campylobacteria;o__Campylobacterales;f__Helicobacteraceae;g__Helicobacter;s__uncultured_Helicobacter_sp._g__Helicobacter;ASV10546	0	0	0	0	0	0	0	0	0.000453695	0	0	0	0	0	0	0	0	0	0	0	0	0	0	0
d__Bacteria;k__norank_d__Bacteria;p__Campylobacterota;c__Campylobacteria;o__Campylobacterales;f__Helicobacteraceae;g__Helicobacter;s__unclassified_g__Helicobacter;ASV10648	0	0	0	0	0	0	0	0	0.000113424	0	0	0	0	0	0	0	0	0	0	0	0	0	0	0
d__Bacteria;k__norank_d__Bacteria;p__Actinomycetota;c__Coriobacteriia;o__Coriobacteriales;f__Eggerthellaceae;g__Adlercreutzia;s__unclassified_g__Adlercreutzia;ASV891	0	0	0	0	0	0	0	0	0	0	0	0	0	0	0	0	0	0	0	0	0	0	0	0
d__Bacteria;k__norank_d__Bacteria;p__Bacillota;c__Clostridia;o__Clostridia_UCG-014;f__norank_o__Clostridia_UCG-014;g__norank_o__Clostridia_UCG-014;s__unclassified_g__norank_o__Clostridia_UCG-014;ASV219	0	0	0	0	0	0	0	0	0	0	0	0	0	0	0	0	0	0	0	0	0	0	0	0
d__Bacteria;k__norank_d__Bacteria;p__Campylobacterota;c__Campylobacteria;o__Campylobacterales;f__Helicobacteraceae;g__Helicobacter;s__uncultured_Helicobacter_sp._g__Helicobacter;ASV1023	0	0	0	0	0	0	0	0	0	0	0	0.000463578	0	0	0	0	0	0	0	0	0	0	0	0
d__Bacteria;k__norank_d__Bacteria;p__Bacteroidota;c__Bacteroidia;o__Bacteroidales;f__unclassified_o__Bacteroidales;g__unclassified_o__Bacteroidales;s__unclassified_o__Bacteroidales;ASV10846	0	0	0	0	0	0	0	0	0	0	0	0	0	0	0	0	0	0	0	0	0	0	0	0
d__Bacteria;k__norank_d__Bacteria;p__Bacillota;c__Clostridia;o__Oscillospirales;f__Butyricicoccaceae;g__UCG-009;s__[Clostridium]_leptum_g__UCG-009;ASV4247	0	0	4.79076e-05	0	0	0	0	0	0	0	0	0	0	0	0	0	0	0	0	0	0	0	0	0
d__Bacteria;k__norank_d__Bacteria;p__Bacillota;c__Bacilli;o__RF39;f__norank_o__RF39;g__norank_o__RF39;s__uncultured_bacterium_o__RF39;ASV2083	0	0	0	0	0	0	0	0	0	0	0	0	0	0	0.00109964	0	0	0	0	0	0	0	0	0
d__Bacteria;k__norank_d__Bacteria;p__Bacillota;c__Clostridia;o__Lachnospirales;f__Lachnospiraceae;g__unclassified_f__Lachnospiraceae;s__unclassified_f__Lachnospiraceae;ASV2876	0	0	0	0	0	0	0	0	0	0	0	0	0	0	0	0	0	0	0	0	0.000244325	0	0	0
d__Bacteria;k__norank_d__Bacteria;p__Bacillota;c__Bacilli;o__Lactobacillales;f__Lactobacillaceae;g__Ligilactobacillus;s__unclassified_g__Ligilactobacillus;ASV6819	0	0	0	0	0	0	0	0	0	0	0	0	0	0	0	0	0	0	0	0	0	0	0	0
d__Bacteria;k__norank_d__Bacteria;p__Bacillota;c__Clostridia;o__Oscillospirales;f__Oscillospiraceae;g__Colidextribacter;s__unclassified_g__Colidextribacter;ASV6239	0	0	0	0	0	0	0	0	0	0	0	0	0	0	0	0	0	0	0	0	0	0	0	0
d__Bacteria;k__norank_d__Bacteria;p__Bacillota;c__Clostridia;o__Oscillospirales;f__[Eubacterium]_coprostanoligenes_group;g__norank_f__[Eubacterium]_coprostanoligenes_group;s__uncultured_bacterium_f__[Eubacterium]_coprostanoligenes_group;ASV1969	0	0	0	0	0	0	0	0	0	0	0	0	0	0	0	0	0	0	0	0	0	0	0	0
d__Bacteria;k__norank_d__Bacteria;p__Bacillota;c__Clostridia;o__Lachnospirales;f__Defluviitaleaceae;g__Defluviitaleaceae_UCG-011;s__uncultured_bacterium_g__Defluviitaleaceae_UCG-011;ASV6541	0	0	0	0	0	0	0	0	0	0	0	0	0	0	0	0	0	0	0	0	0	0	0	0
d__Bacteria;k__norank_d__Bacteria;p__Bacillota;c__Clostridia;o__Lachnospirales;f__Lachnospiraceae;g__unclassified_f__Lachnospiraceae;s__unclassified_f__Lachnospiraceae;ASV10687	0	0	0	0	0	0	0	0	8.50678e-05	0	0	0	0	0	0	0	0	0	0	0	0	0	0	0
d__Bacteria;k__norank_d__Bacteria;p__Bacillota;c__Bacilli;o__Lactobacillales;f__Enterococcaceae;g__Enterococcus;s__unclassified_g__Enterococcus;ASV11032	0	0	0	0	0	0	0	0	0	0	0	0	0	0	0	0	0	0	0	0	0	0	0	0
d__Bacteria;k__norank_d__Bacteria;p__Bacillota;c__Clostridia;o__Peptostreptococcales-Tissierellales;f__Anaerovoracaceae;g__norank_f__Anaerovoracaceae;s__uncultured_bacterium_f__Anaerovoracaceae;ASV4142	0	0	9.58153e-05	0	0	0	0	0	0	0	0	0	0	0	0	0	0	0	0	0	0	0	0	0
d__Bacteria;k__norank_d__Bacteria;p__Bacteroidota;c__Bacteroidia;o__Bacteroidales;f__Tannerellaceae;g__Parabacteroides;s__unclassified_g__Parabacteroides;ASV8383	0	0	0	0	0	0	0	0	0	0	0	0	0	0	0	0	0	0.000223786	0	0	0	0	0	0
d__Bacteria;k__norank_d__Bacteria;p__Bacteroidota;c__Bacteroidia;o__Bacteroidales;f__unclassified_o__Bacteroidales;g__unclassified_o__Bacteroidales;s__unclassified_o__Bacteroidales;ASV9410	0	0	0	0	0	0	0	0	0	0	0	0	0	0	0	0	0	0	0.000163939	0	0	0	0	0
d__Bacteria;k__norank_d__Bacteria;p__Bacteroidota;c__Bacteroidia;o__Bacteroidales;f__Tannerellaceae;g__Parabacteroides;s__Parabacteroides_goldsteinii;ASV196	0	0	0	0	0	0	0	0	0	0	0	0	0	0	0	0	0	0	0	0	0	0	0	0
d__Bacteria;k__norank_d__Bacteria;p__Bacillota;c__Clostridia;o__Clostridia_UCG-014;f__norank_o__Clostridia_UCG-014;g__norank_o__Clostridia_UCG-014;s__unclassified_g__norank_o__Clostridia_UCG-014;ASV8158	0	0	0	0	0	0	0	0	0	0	0	0	0	0	0	0	0	0	0	0	0	0	0	0
d__Bacteria;k__norank_d__Bacteria;p__Bacteroidota;c__Bacteroidia;o__Bacteroidales;f__Muribaculaceae;g__norank_f__Muribaculaceae;s__uncultured_bacterium_f__Muribaculaceae;ASV2708	0	0	0	0	0	0	0.000113014	0	0	0	0	0	0	0	0	0	0	0	0	0	0	0	0	0
d__Bacteria;k__norank_d__Bacteria;p__Bacteroidota;c__Bacteroidia;o__Bacteroidales;f__Muribaculaceae;g__norank_f__Muribaculaceae;s__uncultured_bacterium_f__Muribaculaceae;ASV8284	0	0	0	0	0	0	0	0	0	0	0	0	0	0	0	0	0	0	0	0	0	0	0	0
d__Bacteria;k__norank_d__Bacteria;p__Bacteroidota;c__Bacteroidia;o__Bacteroidales;f__Prevotellaceae;g__norank_f__Prevotellaceae;s__uncultured_Bacteroidales_bacterium_f__Prevotellaceae;ASV11069	0	0	0	0	0	0	0	0.000281145	0	0	0	0	0	0	0	0	0	0	0	0	0	0	0	0
d__Bacteria;k__norank_d__Bacteria;p__Bacteroidota;c__Bacteroidia;o__Bacteroidales;f__Tannerellaceae;g__Parabacteroides;s__unclassified_g__Parabacteroides;ASV4078	0	0	0.000191631	0	0	0	0	0	0	0	0	0	0	0	0	0	0	0	0	0	0	0	0	0
d__Bacteria;k__norank_d__Bacteria;p__Bacteroidota;c__Bacteroidia;o__Bacteroidales;f__Rikenellaceae;g__Alistipes;s__uncultured_bacterium_g__Alistipes;ASV2531	0	0	0	0	0	0	0	0	0	0	0	0	0	0	0	0	0	0	0	0	0	0	0	0
d__Bacteria;k__norank_d__Bacteria;p__Bacillota;c__Clostridia;o__Lachnospirales;f__Lachnospiraceae;g__unclassified_f__Lachnospiraceae;s__unclassified_f__Lachnospiraceae;ASV8905	0	0	0	0	0	0	0	0	0	0	0	0	0	0	0	0	0	0	0	0	0	0	0	0
d__Bacteria;k__norank_d__Bacteria;p__Bacillota;c__Bacilli;o__Erysipelotrichales;f__Erysipelotrichaceae;g__Faecalitalea;s__unclassified_g__Faecalitalea;ASV5593	0	0	0	0	0	0	0	0	0	0	0.00688454	0	0	0	0	0	0	0	0	0	0	0	0	0
d__Bacteria;k__norank_d__Bacteria;p__Bacteroidota;c__Bacteroidia;o__Bacteroidales;f__unclassified_o__Bacteroidales;g__unclassified_o__Bacteroidales;s__unclassified_o__Bacteroidales;ASV5887	0	0	0	0	0	0	0	0	0	0	0	0	0	0	0	0	0	0	0	0	0	0	0	0
d__Bacteria;k__norank_d__Bacteria;p__Bacillota;c__Clostridia;o__Oscillospirales;f__Oscillospiraceae;g__unclassified_f__Oscillospiraceae;s__unclassified_f__Oscillospiraceae;ASV5771	0	0	0	0	0	0	0	0	0	0	8.16349e-05	0	0	0	0	0	0	0	0	0	0	0	0	0
d__Bacteria;k__norank_d__Bacteria;p__Bacteroidota;c__Bacteroidia;o__Bacteroidales;f__Muribaculaceae;g__norank_f__Muribaculaceae;s__unclassified_g__norank_f__Muribaculaceae;ASV8887	0	0	0	0	0	0	0	0	0	0	0	0	0	0	0	0	0	0	0	0	0	0	0	0
d__Bacteria;k__norank_d__Bacteria;p__Bacillota;c__Clostridia;o__Lachnospirales;f__Lachnospiraceae;g__unclassified_f__Lachnospiraceae;s__unclassified_f__Lachnospiraceae;ASV5627	0	0	0	0	0	0	0	0	0	0	0.000625867	0	0	0	0	0	0	0	0	0	0	0	0	0
d__Bacteria;k__norank_d__Bacteria;p__Bacillota;c__Clostridia;o__Oscillospirales;f__Oscillospiraceae;g__unclassified_f__Oscillospiraceae;s__unclassified_f__Oscillospiraceae;ASV10482	0	0	0	0	5.44336e-05	0	0	0	0	0	0	0	0	0	0	0	0	0	0	0	0	0	0	0
d__Bacteria;k__norank_d__Bacteria;p__Bacteroidota;c__Bacteroidia;o__Bacteroidales;f__Tannerellaceae;g__Parabacteroides;s__Parabacteroides_sp.;ASV306	0	0	0	0	0	0	0	0	0	0	0	0	0.00137134	0	0	0.00602773	0	0.000522167	0	0	0.000399805	0.000319656	0.000124663	0.00500039
d__Bacteria;k__norank_d__Bacteria;p__Bacillota;c__Clostridia;o__Oscillospirales;f__Ruminococcaceae;g__unclassified_f__Ruminococcaceae;s__unclassified_f__Ruminococcaceae;ASV7079	0	0	0	0	0	0	0	0	0	0.000725791	0	0	0	0	0	0	0	0	0	0	0	0	0	0
d__Bacteria;k__norank_d__Bacteria;p__Bacillota;c__Clostridia;o__Oscillospirales;f__Ruminococcaceae;g__Acutalibacter;s__unclassified_g__Acutalibacter;ASV1047	0	0	0.000359307	0.000230767	0	0.00066948	0	0.000562289	0.00175807	0	0	0.000370863	0.00227584	0	0.00142454	0.0011302	0.000971595	0.0032076	0.000874341	0.00205453	0.000710764	0.000435894	0.00194475	0.00213934
d__Bacteria;k__norank_d__Bacteria;p__Bacillota;c__Clostridia;o__Lachnospirales;f__Lachnospiraceae;g__unclassified_f__Lachnospiraceae;s__unclassified_f__Lachnospiraceae;ASV8017	0	0	0	0	0	8.73235e-05	0	0	0	0	0	0	0	0	0	0	0	0	0	0	0	0	0	0
d__Bacteria;k__norank_d__Bacteria;p__Bacteroidota;c__Bacteroidia;o__Bacteroidales;f__Prevotellaceae;g__norank_f__Prevotellaceae;s__uncultured_bacterium_f__Prevotellaceae;ASV4099	0	0	0.000143723	0	0	0	0	0	0	0	0	0	0	0	0	0	0	0	0	0	0	0	0	0
d__Bacteria;k__norank_d__Bacteria;p__unclassified_k__norank_d__Bacteria;c__unclassified_k__norank_d__Bacteria;o__unclassified_k__norank_d__Bacteria;f__unclassified_k__norank_d__Bacteria;g__unclassified_k__norank_d__Bacteria;s__unclassified_k__norank_d__Bacteria;ASV2772	0	0	0	0	0	0	5.65068e-05	0	0	0	0	0	0	0	0	0	0	0	0	0	0	0	0	0
d__Bacteria;k__norank_d__Bacteria;p__Bacillota;c__Clostridia;o__Clostridia_vadinBB60_group;f__norank_o__Clostridia_vadinBB60_group;g__norank_o__Clostridia_vadinBB60_group;s__unclassified_g__norank_o__Clostridia_vadinBB60_group;ASV2849	0	0	0	0	0	0	0	0	0	0	0	0	0	0	0	0	0	0	0	0	0.000399805	0	0	0
d__Bacteria;k__norank_d__Bacteria;p__Bacillota;c__Clostridia;o__Oscillospirales;f__Butyricicoccaceae;g__UCG-009;s__unclassified_g__UCG-009;ASV9322	0	0	0	0	0	0	0	0	0	0	0	0	0	0	0	0	0	0	0	5.55278e-05	0	0	0	0
d__Bacteria;k__norank_d__Bacteria;p__Bacillota;c__Clostridia;o__Oscillospirales;f__Oscillospiraceae;g__norank_f__Oscillospiraceae;s__uncultured_bacterium_f__Oscillospiraceae;ASV9946	0	0	0	0	0	0	0	0	0	0	0	0	0	0	0	0	0	0	0	0	0	0	0	5.15504e-05
d__Bacteria;k__norank_d__Bacteria;p__Bacillota;c__Clostridia;o__Clostridia_vadinBB60_group;f__norank_o__Clostridia_vadinBB60_group;g__norank_o__Clostridia_vadinBB60_group;s__uncultured_bacterium_o__Clostridia_vadinBB60_group;ASV7244	0	0	0	0	0	0	0	0	0	8.37451e-05	0	0	0	0	0	0	0	0	0	0	0	0	0	0
d__Bacteria;k__norank_d__Bacteria;p__Bacteroidota;c__Bacteroidia;o__Bacteroidales;f__Bacteroidaceae;g__Bacteroides;s__unclassified_g__Bacteroides;ASV1084	0	0	0	0	0	0	0	0	0	0	0	0.000247242	0	0	0	0	0	0	0	0	0	0	0	0
d__Bacteria;k__norank_d__Bacteria;p__Bacillota;c__Clostridia;o__Lachnospirales;f__Lachnospiraceae;g__[Eubacterium]_oxidoreducens_group;s__uncultured_bacterium_g__[Eubacterium]_oxidoreducens_group;ASV5312	0	0	0	0	0	0	0	0	0	0	0	0	0	0	0	0	0	0	0	0	0	0	0	0
d__Bacteria;k__norank_d__Bacteria;p__Bacteroidota;c__Bacteroidia;o__Bacteroidales;f__Rikenellaceae;g__Alistipes;s__unclassified_g__Alistipes;ASV5965	0	0	0	0	0	0	0	0	0	0	0	0	0	0	0	0	0	0	0	0	0	0	0	0
d__Bacteria;k__norank_d__Bacteria;p__Bacillota;c__Bacilli;o__unclassified_c__Bacilli;f__unclassified_c__Bacilli;g__unclassified_c__Bacilli;s__unclassified_c__Bacilli;ASV9967	0	0	0	0	0	0	0	0	0	0	0	0	0	0	0	0	0	0	0	0	0	0	0	0
d__Bacteria;k__norank_d__Bacteria;p__unclassified_k__norank_d__Bacteria;c__unclassified_k__norank_d__Bacteria;o__unclassified_k__norank_d__Bacteria;f__unclassified_k__norank_d__Bacteria;g__unclassified_k__norank_d__Bacteria;s__unclassified_k__norank_d__Bacteria;ASV5806	0	0	0	0	0	0	0	0	0	0	5.44232e-05	0	0	0	0	0	0	0	0	0	0	0	0	0
d__Bacteria;k__norank_d__Bacteria;p__Bacteroidota;c__Bacteroidia;o__Bacteroidales;f__Muribaculaceae;g__norank_f__Muribaculaceae;s__unclassified_g__norank_f__Muribaculaceae;ASV2655	0	0	0	0	0	0	0.000226027	0	0	0	0	0	0	0	0	0	0	0	0	0	0	0	0	0
d__Bacteria;k__norank_d__Bacteria;p__Bacillota;c__Clostridia;o__Oscillospirales;f__Oscillospiraceae;g__Colidextribacter;s__unclassified_g__Colidextribacter;ASV7665	0	0	0	0	0	0	0	0	0	0	0	0	0	0	0	0	0	0	0	0	0	0	0	0
d__Bacteria;k__norank_d__Bacteria;p__Bacillota;c__Clostridia;o__Lachnospirales;f__Lachnospiraceae;g__unclassified_f__Lachnospiraceae;s__unclassified_f__Lachnospiraceae;ASV6121	0	0	0	0	0	0	0	0	0	0	0	0	0	0	0	0	0	0	0	0	0	0	0	0
d__Bacteria;k__norank_d__Bacteria;p__Bacillota;c__Clostridia;o__Oscillospirales;f__Ruminococcaceae;g__unclassified_f__Ruminococcaceae;s__unclassified_f__Ruminococcaceae;ASV1958	0.000696002	0	0.00050303	0	0.000217734	0	8.47601e-05	0	0	0	0	0	0.000175065	0	0.00039987	0	0	0.00111893	0.000464494	0	0.00157701	0.000610252	0.000249327	0
d__Bacteria;k__norank_d__Bacteria;p__Bacillota;c__Clostridia;o__Oscillospirales;f__Ruminococcaceae;g__Fournierella;s__unclassified_g__Fournierella;ASV3710	0	0	0	0	0	0	0	0	0	0	0	0	0	0.000104134	0	0	0	0	0	0	0	0	0	0
d__Bacteria;k__norank_d__Bacteria;p__Bacteroidota;c__Bacteroidia;o__Bacteroidales;f__Muribaculaceae;g__norank_f__Muribaculaceae;s__uncultured_bacterium_f__Muribaculaceae;ASV7177	0	0	0	0	0	0	0	0	0	0.000139575	0	0	0	0	0	0	0	0	0	0	0	0	0	0
d__Bacteria;k__norank_d__Bacteria;p__Bacteroidota;c__Bacteroidia;o__Bacteroidales;f__Rikenellaceae;g__Rikenellaceae_RC9_gut_group;s__unclassified_g__Rikenellaceae_RC9_gut_group;ASV5872	0	0	0	0	0	0	0	0	0	0	0	0	0	0	0	0	0	0	0	0	0	0	0	0
d__Bacteria;k__norank_d__Bacteria;p__Bacillota;c__Clostridia;o__Oscillospirales;f__[Eubacterium]_coprostanoligenes_group;g__norank_f__[Eubacterium]_coprostanoligenes_group;s__unclassified_g__norank_f__[Eubacterium]_coprostanoligenes_group;ASV6595	0	0	0	0	0	0	0	0	0	0	0	0	0	0	0	0	0	0	0	0	0	0	0	0
d__Bacteria;k__norank_d__Bacteria;p__Bacteroidota;c__Bacteroidia;o__Bacteroidales;f__Bacteroidaceae;g__Bacteroides;s__unclassified_g__Bacteroides;ASV8084	0	0	0	0	0	5.82157e-05	0	0	0	0	0	0	0	0	0	0	0	0	0	0	0	0	0	0
d__Bacteria;k__norank_d__Bacteria;p__Bacillota;c__Clostridia;o__Clostridia_vadinBB60_group;f__norank_o__Clostridia_vadinBB60_group;g__norank_o__Clostridia_vadinBB60_group;s__uncultured_bacterium_o__Clostridia_vadinBB60_group;ASV5325	0	0	0	0	0.000217734	0	0	0	0	0	0	0	0	0	0	0	0	0	0	0	0	0	0	0
d__Bacteria;k__norank_d__Bacteria;p__Bacillota;c__Clostridia;o__Lachnospirales;f__Lachnospiraceae;g__unclassified_f__Lachnospiraceae;s__unclassified_f__Lachnospiraceae;ASV6976	0	0	0	0	0	0	0	0	0	0	0	0	0	0	0	0	0	0	0	0	0	0	0	0
d__Bacteria;k__norank_d__Bacteria;p__Bacteroidota;c__Bacteroidia;o__Bacteroidales;f__Bacteroidaceae;g__Bacteroides;s__unclassified_g__Bacteroides;ASV10086	0	0	0	0	0	0	0	0	0	0	0	0	0	0	0	0	0	0	0	0	0	0	0	0
d__Bacteria;k__norank_d__Bacteria;p__Bacillota;c__Clostridia;o__Lachnospirales;f__Lachnospiraceae;g__unclassified_f__Lachnospiraceae;s__unclassified_f__Lachnospiraceae;ASV9977	0	0	0	0	0	0	0	0	0	0	0	0	0	0	0	0	0	0	0	0	0	0	0	0
d__Bacteria;k__norank_d__Bacteria;p__Bacillota;c__Clostridia;o__Lachnospirales;f__Lachnospiraceae;g__unclassified_f__Lachnospiraceae;s__unclassified_f__Lachnospiraceae;ASV3393	0	0	0	0	0	0	0	0	0	0	0	0	0	0	0	0	0	0	0	0	0	0	0	0
d__Bacteria;k__norank_d__Bacteria;p__Bacillota;c__Clostridia;o__Oscillospirales;f__Butyricicoccaceae;g__UCG-009;s__unclassified_g__UCG-009;ASV9936	0	0	0	0	0	0	0	0	0	0	0	0	0	0	0	0	0	0	0	0	0	0	0	5.15504e-05
d__Bacteria;k__norank_d__Bacteria;p__Bacteroidota;c__Bacteroidia;o__Bacteroidales;f__Rikenellaceae;g__Alistipes;s__uncultured_bacterium_g__Alistipes;ASV3215	0	0	0	0	0	0	0	0	0	0	0	0	0	0	0	0	0	0	0	0	0	0	0	0
d__Bacteria;k__norank_d__Bacteria;p__Bacillota;c__Clostridia;o__Lachnospirales;f__Lachnospiraceae;g__unclassified_f__Lachnospiraceae;s__unclassified_f__Lachnospiraceae;ASV369	0	0	0	0	0	0	0	0	0	0	0	0	0	0	0	0	0.000342916	0	0	0	0.00048865	0.000203417	0.000224394	0
d__Bacteria;k__norank_d__Bacteria;p__Bacillota;c__Clostridia;o__Lachnospirales;f__Lachnospiraceae;g__unclassified_f__Lachnospiraceae;s__unclassified_f__Lachnospiraceae;ASV9398	0	0	0	0	0	0	0	0	0	0	0	0	0	0	0	0	0	0	0.000191262	0	0	0	0	0
d__Bacteria;k__norank_d__Bacteria;p__Bacillota;c__Clostridia;o__Clostridia_UCG-014;f__norank_o__Clostridia_UCG-014;g__norank_o__Clostridia_UCG-014;s__uncultured_bacterium_o__Clostridia_UCG-014;ASV3565	0	0	0	0	0	0	0	0	0	0	0	0	0	0	0	0	0	0	0	0	0	0	0	0
d__Bacteria;k__norank_d__Bacteria;p__Bacillota;c__Bacilli;o__Erysipelotrichales;f__Erysipelotrichaceae;g__Dubosiella;s__Dubosiella_newyorkensis;ASV8089	0	0	0	0	0	5.82157e-05	0	0	0	0	0	0	0	0	0	0	0	0	0	0	0	0	0	0
d__Bacteria;k__norank_d__Bacteria;p__Bacteroidota;c__Bacteroidia;o__Bacteroidales;f__Bacteroidaceae;g__Bacteroides;s__unclassified_g__Bacteroides;ASV9755	0	0	0	0	0	0	0	0	0	0	0	0	0	0	0	0	0	0	0	0	0	0	0	0.000335077
d__Bacteria;k__norank_d__Bacteria;p__Bacillota;c__Clostridia;o__Oscillospirales;f__UCG-010;g__norank_f__UCG-010;s__uncultured_bacterium_f__UCG-010;ASV4182	0	0	7.18615e-05	0	0	0	0	0	0	0	0	0	0	0	0	0	0	0	0	0	0	0	0	0
d__Bacteria;k__norank_d__Bacteria;p__Thermodesulfobacteriota;c__Desulfovibrionia;o__Desulfovibrionales;f__Desulfovibrionaceae;g__Desulfovibrio;s__unclassified_g__Desulfovibrio;ASV2512	0	0	0	0	0	0	0	0	0	0	0	0	0	0	0	0	0	0	0	0	0	0	0	0
d__Bacteria;k__norank_d__Bacteria;p__Bacteroidota;c__Bacteroidia;o__Bacteroidales;f__Marinifilaceae;g__Butyricimonas;s__unclassified_g__Butyricimonas;ASV8876	0	0	0	0	0	0	0	0	0	0	0	0	0	0	0	0	0	0	0	0	0	0	0	0
d__Bacteria;k__norank_d__Bacteria;p__Bacillota;c__Clostridia;o__Lachnospirales;f__Lachnospiraceae;g__unclassified_f__Lachnospiraceae;s__unclassified_f__Lachnospiraceae;ASV468	0	0	0	0	0	0	0	0	0	0	0.00612262	0.00114349	0	0.00226492	0	0.00105485	0	0	0	0	0.00064413	0	0.000847711	0
d__Bacteria;k__norank_d__Bacteria;p__Thermodesulfobacteriota;c__Desulfovibrionia;o__Desulfovibrionales;f__Desulfovibrionaceae;g__unclassified_f__Desulfovibrionaceae;s__unclassified_f__Desulfovibrionaceae;ASV2111	0	0	0	0	0	0	0	0	0	0	0	0	0	0	0	0	0	0	0	0	0	0	0	0
d__Bacteria;k__norank_d__Bacteria;p__Bacillota;c__Clostridia;o__unclassified_c__Clostridia;f__unclassified_c__Clostridia;g__unclassified_c__Clostridia;s__unclassified_c__Clostridia;ASV4619	0	0	0	0	0	0	0	0	0	0	0	0	0	0	0	0	0	0	0	0	0	0.000174358	0	0
d__Bacteria;k__norank_d__Bacteria;p__Bacteroidota;c__Bacteroidia;o__Bacteroidales;f__Muribaculaceae;g__norank_f__Muribaculaceae;s__uncultured_bacterium_f__Muribaculaceae;ASV643	0	0	0	0	0	0	0	0	0	0	0	0	0	0	0	0	0	0	0	0	0	0	0	0
d__Bacteria;k__norank_d__Bacteria;p__Bacteroidota;c__Bacteroidia;o__Bacteroidales;f__Rikenellaceae;g__Alistipes;s__uncultured_bacterium_g__Alistipes;ASV6149	0	0	0	0	0	0	0	0	0	0	0	0	0	0	0	0	0	0	0	0	0	0	0	0
d__Bacteria;k__norank_d__Bacteria;p__Bacillota;c__Clostridia;o__Peptostreptococcales-Tissierellales;f__Anaerovoracaceae;g__unclassified_f__Anaerovoracaceae;s__unclassified_f__Anaerovoracaceae;ASV7405	0	0	0	0	0	0	0	0	0	0	0	0	0	0	0	0	0	0	0	0	0	0	0	0
d__Bacteria;k__norank_d__Bacteria;p__Bacteroidota;c__Bacteroidia;o__Bacteroidales;f__Muribaculaceae;g__norank_f__Muribaculaceae;s__uncultured_bacterium_f__Muribaculaceae;ASV7885	0	0	0	0	0	0	0	0	0	0	0	0	0	0	0	0	0	0	0	0	0	0	0	0
d__Bacteria;k__norank_d__Bacteria;p__unclassified_k__norank_d__Bacteria;c__unclassified_k__norank_d__Bacteria;o__unclassified_k__norank_d__Bacteria;f__unclassified_k__norank_d__Bacteria;g__unclassified_k__norank_d__Bacteria;s__unclassified_k__norank_d__Bacteria;ASV1315	0	0	0	0	0	0	0	0	0	0	0	6.18104e-05	0	0	0	0	0	0	0	0	0	0	0	0
d__Bacteria;k__norank_d__Bacteria;p__Bacillota;c__Clostridia;o__Oscillospirales;f__Oscillospiraceae;g__unclassified_f__Oscillospiraceae;s__unclassified_f__Oscillospiraceae;ASV1638	0.000541335	0	0.000550938	0	0	0	0	0	0	0	0	0	0	0.000416536	0.000524829	0.000653004	0	0.000745953	0.000546463	0.000388695	0	0	0.000473721	0
d__Bacteria;k__norank_d__Bacteria;p__Actinomycetota;c__Coriobacteriia;o__Coriobacteriales;f__Atopobiaceae;g__Coriobacteriaceae_UCG-002;s__uncultured_bacterium_g__Coriobacteriaceae_UCG-002;ASV6721	0	0	0	0	0	0	0	0	0	0	0	0	0	0	0	0	0	0	0	0	0	0	0	0
d__Bacteria;k__norank_d__Bacteria;p__Bacillota;c__Clostridia;o__Lachnospirales;f__Lachnospiraceae;g__[Eubacterium]_oxidoreducens_group;s__uncultured_bacterium_g__[Eubacterium]_oxidoreducens_group;ASV1835	0	0	0	0	0	0	0	0	0	0	0	0	0	0	0	7.53466e-05	0	0	0	0	0	0	0	0
d__Bacteria;k__norank_d__Bacteria;p__Bacillota;c__Clostridia;o__unclassified_c__Clostridia;f__unclassified_c__Clostridia;g__unclassified_c__Clostridia;s__unclassified_c__Clostridia;ASV7934	0	0	0	0	0	0	0	0	0	0	0	0	0	0	0	0	0	0	0	0	0	0	0	0
d__Bacteria;k__norank_d__Bacteria;p__Bacillota;c__Clostridia;o__Oscillospirales;f__Oscillospiraceae;g__unclassified_f__Oscillospiraceae;s__unclassified_f__Oscillospiraceae;ASV1689	0	0	0	0	0	0	0	0	0	0	0	0	0	0	0	0.000276271	0	0	0	0	0	0	0	0
d__Bacteria;k__norank_d__Bacteria;p__Bacillota;c__Bacilli;o__Lactobacillales;f__Lactobacillaceae;g__Ligilactobacillus;s__unclassified_g__Ligilactobacillus;ASV1548	0	0	0	0	0	0	0	0	0	0	0	0	0	0	0	0	5.71527e-05	0	0	0	0	0	0	0
d__Bacteria;k__norank_d__Bacteria;p__Bacillota;c__Clostridia;o__Oscillospirales;f__Oscillospiraceae;g__unclassified_f__Oscillospiraceae;s__unclassified_f__Oscillospiraceae;ASV2875	0	0	0	0	0	0	0	0	0	0	0	0	0	0	0	0	0	0	0	0.000222111	0.000244325	0	0	0
d__Bacteria;k__norank_d__Bacteria;p__Bacillota;c__Clostridia;o__unclassified_c__Clostridia;f__unclassified_c__Clostridia;g__unclassified_c__Clostridia;s__unclassified_c__Clostridia;ASV4752	0	0	0	0	0	0	0	0	0	0	0	0	0	0	0	0	0	0	0	0	0	5.81193e-05	0	0
d__Bacteria;k__norank_d__Bacteria;p__Bacillota;c__Clostridia;o__unclassified_c__Clostridia;f__unclassified_c__Clostridia;g__unclassified_c__Clostridia;s__unclassified_c__Clostridia;ASV726	0	0	0	0	0	0	0	0	0	0	0	0	0	0	0	0	0	0	0	0	0	0	0	0
d__Bacteria;k__norank_d__Bacteria;p__Bacillota;c__Clostridia;o__Lachnospirales;f__Lachnospiraceae;g__unclassified_f__Lachnospiraceae;s__unclassified_f__Lachnospiraceae;ASV6163	0	0	0	0	0	0	0	0	0	0	0	0	0	0	0	0	0	0	0	0	0	0	0	0
d__Bacteria;k__norank_d__Bacteria;p__Bacillota;c__Bacilli;o__Erysipelotrichales;f__Erysipelotrichaceae;g__Dubosiella;s__uncultured_Erysipelotrichales_bacterium;ASV7459	0	0	0	0	0	0	0	0	0	0	0	0	0	0	0	0	0	0	0	0	0	0	0	0
d__Bacteria;k__norank_d__Bacteria;p__unclassified_k__norank_d__Bacteria;c__unclassified_k__norank_d__Bacteria;o__unclassified_k__norank_d__Bacteria;f__unclassified_k__norank_d__Bacteria;g__unclassified_k__norank_d__Bacteria;s__unclassified_k__norank_d__Bacteria;ASV7510	0	0	0	0	0	0	0	0	0	0	0	0	0	0	0	0	0	0	0	0	0	0	0	0
d__Bacteria;k__norank_d__Bacteria;p__Bacillota;c__Clostridia;o__Oscillospirales;f__Butyricicoccaceae;g__Agathobaculum;s__uncultured_bacterium_g__Agathobaculum;ASV2659	0	0	0	0	0	0	0.000197774	0	0.000198491	0.00016749	0	0	0	0	0	0	0	0.000273516	0.000300555	0.000360931	0	0	0.000199461	0.000618605
d__Bacteria;k__norank_d__Bacteria;p__Bacillota;c__Clostridia;o__Lachnospirales;f__Lachnospiraceae;g__Frisingicoccus;s__unclassified_g__Frisingicoccus;ASV57	0	0	0	0	0	0	0	0	0	0	0	0	0	0	0	0	0	0	0	0	0	0	0	0
d__Bacteria;k__norank_d__Bacteria;p__Bacillota;c__Clostridia;o__Oscillospirales;f__Oscillospiraceae;g__unclassified_f__Oscillospiraceae;s__unclassified_f__Oscillospiraceae;ASV10502	0	0	0	0	5.44336e-05	0	0	0	0	0	0	0	0	0	0	0	0	0	0	0	0	0	0	0
d__Bacteria;k__norank_d__Bacteria;p__Bacillota;c__Clostridia;o__Oscillospirales;f__Oscillospiraceae;g__norank_f__Oscillospiraceae;s__unclassified_g__norank_f__Oscillospiraceae;ASV3855	0	0	0	0	0	0	0	0	0	0	0	0	0	5.20671e-05	0	0	0	0	0	0	0	0	0	0
d__Bacteria;k__norank_d__Bacteria;p__Bacillota;c__Clostridia;o__Oscillospirales;f__Ruminococcaceae;g__Acutalibacter;s__uncultured_bacterium_g__Acutalibacter;ASV11503	0	0	0	0.000144229	0	0	0	0	0	0	0	0	0	0	0	0	0	0	0	0	0	0	0	0
d__Bacteria;k__norank_d__Bacteria;p__Bacteroidota;c__Bacteroidia;o__Bacteroidales;f__Tannerellaceae;g__Parabacteroides;s__unclassified_g__Parabacteroides;ASV2019	0	0	0	0	0	0	0	0	0	0	0	0	0	0	0	0	0	0	0	0	0	0	0	0
d__Bacteria;k__norank_d__Bacteria;p__Bacillota;c__Clostridia;o__Lachnospirales;f__Lachnospiraceae;g__unclassified_f__Lachnospiraceae;s__unclassified_f__Lachnospiraceae;ASV1688	0	0	0	0	0	0	0	0	0	0	0	0	0	0	0	0.000276271	0	0	0	0	0	0	0	0
d__Bacteria;k__norank_d__Bacteria;p__Bacillota;c__Clostridia;o__Lachnospirales;f__Lachnospiraceae;g__unclassified_f__Lachnospiraceae;s__unclassified_f__Lachnospiraceae;ASV2468	0	0	0	0.000259613	0	0	0	0	0.00090739	0.00697876	0	0	0	0	0	0	0	0	0	0	0	0	0	0
d__Bacteria;k__norank_d__Bacteria;p__Bacillota;c__Bacilli;o__RF39;f__norank_o__RF39;g__norank_o__RF39;s__uncultured_bacterium_o__RF39;ASV9855	0	0	0	0	0	0	0	0	0	0	0	0	0	0	0	0	0	0	0	0	0	0	0	0.000103101
d__Bacteria;k__norank_d__Bacteria;p__Bacteroidota;c__Bacteroidia;o__Bacteroidales;f__Prevotellaceae;g__norank_f__Prevotellaceae;s__uncultured_bacterium_f__Prevotellaceae;ASV5897	0	0	0	0	0	0	0	0	0	0	0	0	0	0	0	0	0	0	0	0	0	0	0	0
d__Bacteria;k__norank_d__Bacteria;p__Pseudomonadota;c__Alphaproteobacteria;o__Reyranellales;f__Reyranellaceae;g__Reyranella;s__unclassified_g__Reyranella;ASV4207	0	0	4.79076e-05	0	0	0	0	0	0	0	0	0	0	0	0	0	0	0	0	0	0	0	0	0
d__Bacteria;k__norank_d__Bacteria;p__Bacillota;c__Bacilli;o__Lactobacillales;f__Lactobacillaceae;g__Ligilactobacillus;s__unclassified_g__Ligilactobacillus;ASV1712	0	0	0	0	0	0	0	0	0	0	0	0	0	0	0	0.00022604	0	0	0	0	0	0	0	0
d__Bacteria;k__norank_d__Bacteria;p__Bacteroidota;c__Bacteroidia;o__Bacteroidales;f__Muribaculaceae;g__norank_f__Muribaculaceae;s__uncultured_Barnesiella_sp._f__Muribaculaceae;ASV6131	0	0	0	0	0	0	0	0	0	0	0	0	0	0	0	0	0	0	0	0	0	0	0	0
d__Bacteria;k__norank_d__Bacteria;p__Bacillota;c__unclassified_p__Bacillota;o__unclassified_p__Bacillota;f__unclassified_p__Bacillota;g__unclassified_p__Bacillota;s__unclassified_p__Bacillota;ASV11484	0	0	0	0.000173075	0	0	0	0	0	0	0	0	0	0	0	0	0	0	0	0	0	0	0	0
d__Bacteria;k__norank_d__Bacteria;p__Bacillota;c__Clostridia;o__Lachnospirales;f__Lachnospiraceae;g__unclassified_f__Lachnospiraceae;s__unclassified_f__Lachnospiraceae;ASV1509	0	0	0	0	0	0	0	0	0	0	0	0	0	0	0	0	8.5729e-05	0	0	0	0	0	0	0
d__Bacteria;k__norank_d__Bacteria;p__Bacillota;c__Clostridia;o__Lachnospirales;f__Lachnospiraceae;g__unclassified_f__Lachnospiraceae;s__unclassified_f__Lachnospiraceae;ASV9157	0	0	0	0	0	0	0	0	0	0	0	0	0	0	0	0	0	0	0	0.000249875	0	0	0	0
d__Bacteria;k__norank_d__Bacteria;p__Bacteroidota;c__Bacteroidia;o__Bacteroidales;f__Muribaculaceae;g__norank_f__Muribaculaceae;s__uncultured_bacterium_f__Muribaculaceae;ASV9918	0	0	0	0	0	0	0	0	0	0	0	0	0	0	0	0	0	0	0	0	0	0	0	5.15504e-05
d__Bacteria;k__norank_d__Bacteria;p__Bacillota;c__Clostridia;o__Lachnospirales;f__unclassified_o__Lachnospirales;g__unclassified_o__Lachnospirales;s__unclassified_o__Lachnospirales;ASV7916	0	0	0	0	0	0	0	0	0	0	0	0	0	0	0	0	0	0	0	0	0	0	0	0
d__Bacteria;k__norank_d__Bacteria;p__Bacteroidota;c__Bacteroidia;o__Bacteroidales;f__Muribaculaceae;g__norank_f__Muribaculaceae;s__uncultured_bacterium_f__Muribaculaceae;ASV7775	0	0	0	0	0	0	0	0	0	0	0	0	0.000904502	0	0	0	0	0	0	0	0	0	0	0
d__Bacteria;k__norank_d__Bacteria;p__Bacillota;c__Clostridia;o__unclassified_c__Clostridia;f__unclassified_c__Clostridia;g__unclassified_c__Clostridia;s__unclassified_c__Clostridia;ASV6496	0	0	0	0	0	0	0	0	0	0	0	0	0	0	0	0	0	0	0	0	0	0	0	0
d__Bacteria;k__norank_d__Bacteria;p__Bacillota;c__Clostridia;o__Oscillospirales;f__Oscillospiraceae;g__unclassified_f__Oscillospiraceae;s__unclassified_f__Oscillospiraceae;ASV9835	0	0	0	0	0	0	0	0	0	0	0	0	0	0	0	0	0	0	0	0	0	0	0	0.000103101
d__Bacteria;k__norank_d__Bacteria;p__Bacillota;c__Clostridia;o__Lachnospirales;f__Lachnospiraceae;g__unclassified_f__Lachnospiraceae;s__unclassified_f__Lachnospiraceae;ASV1729	0	0	0	0	0	0	0	0	0	0	0	0	0	0	0	0.000200924	0	0	0	0	0	0	0	0
d__Bacteria;k__norank_d__Bacteria;p__Bacillota;c__Bacilli;o__Lactobacillales;f__Enterococcaceae;g__Enterococcus;s__unclassified_g__Enterococcus;ASV1310	0	0	0	0	0	0	0	0	0	0	0	6.18104e-05	0	0	0	0	0	0	0	0	0	0	0	0
d__Bacteria;k__norank_d__Bacteria;p__unclassified_k__norank_d__Bacteria;c__unclassified_k__norank_d__Bacteria;o__unclassified_k__norank_d__Bacteria;f__unclassified_k__norank_d__Bacteria;g__unclassified_k__norank_d__Bacteria;s__unclassified_k__norank_d__Bacteria;ASV9070	0	0	0	0	0	0	0	0	0	0	0	0	0	0	0	0	0	0	0	0	0	0	0	0
d__Bacteria;k__norank_d__Bacteria;p__Actinomycetota;c__Coriobacteriia;o__Coriobacteriales;f__Eggerthellaceae;g__Adlercreutzia;s__unclassified_g__Adlercreutzia;ASV3987	0	0	0	0	0	0	0	0	0	0	0	0	0	0	0	0	0	0	0	0	0	0	0	0
d__Bacteria;k__norank_d__Bacteria;p__Bacteroidota;c__Bacteroidia;o__Bacteroidales;f__Bacteroidaceae;g__Bacteroides;s__unclassified_g__Bacteroides;ASV5787	0	0	0	0	0	0	0	0	0	0	8.16349e-05	0	0	0	0	0	0	0	0	0	0	0	0	0
d__Bacteria;k__norank_d__Bacteria;p__Bacillota;c__Clostridia;o__Lachnospirales;f__Lachnospiraceae;g__unclassified_f__Lachnospiraceae;s__unclassified_f__Lachnospiraceae;ASV10530	0	0	0	0	0	0	0	0	0.00076561	0	0	0	0	0	0	0	0	0	0	0	0	0	0	0
d__Bacteria;k__norank_d__Bacteria;p__Bacillota;c__Clostridia;o__Lachnospirales;f__Lachnospiraceae;g__unclassified_f__Lachnospiraceae;s__unclassified_f__Lachnospiraceae;ASV1972	0	0	0	0	0	0	0	0	0	0	0	0	0	0	0	0	0	0	0	0	0	0	0	0
d__Bacteria;k__norank_d__Bacteria;p__Bacillota;c__Clostridia;o__Clostridia_UCG-014;f__norank_o__Clostridia_UCG-014;g__norank_o__Clostridia_UCG-014;s__unclassified_g__norank_o__Clostridia_UCG-014;ASV10167	0	0	0	0	0	0	0	0	0	0	0	0	0	0	0.000149951	0	0	0	0	0	0	0	0	0
d__Bacteria;k__norank_d__Bacteria;p__Bacillota;c__Bacilli;o__Lactobacillales;f__Aerococcaceae;g__Facklamia;s__unclassified_g__Facklamia;ASV7833	0	0	0	0	0	0	0	0	0	0	0	0	0	0	0	0	0	0	0	0	0	0	0	0
d__Bacteria;k__norank_d__Bacteria;p__Bacillota;c__Bacilli;o__Erysipelotrichales;f__Erysipelatoclostridiaceae;g__Thomasclavelia;s__unclassified_g__Thomasclavelia;ASV1888	0	0	0	0	0	0	0	0	0	0	0	0	0	0	0	5.02311e-05	0	0	0	0	0	0	0	0
d__Bacteria;k__norank_d__Bacteria;p__Bacillota;c__Clostridia;o__Lachnospirales;f__Lachnospiraceae;g__unclassified_f__Lachnospiraceae;s__unclassified_f__Lachnospiraceae;ASV3064	0	0	0	0	0	0	0	0	0	0	0	0	0	0	0	0	0	0	0	0	6.66341e-05	0	0	0
d__Bacteria;k__norank_d__Bacteria;p__Bacillota;c__Clostridia;o__Lachnospirales;f__Lachnospiraceae;g__unclassified_f__Lachnospiraceae;s__unclassified_f__Lachnospiraceae;ASV3549	0	0	0	0	0	0	0	0	0	0	0	0	0	0	0	0	0	0	0	0	0	0	0	0
d__Bacteria;k__norank_d__Bacteria;p__Bacillota;c__Clostridia;o__Lachnospirales;f__Lachnospiraceae;g__unclassified_f__Lachnospiraceae;s__unclassified_f__Lachnospiraceae;ASV9480	0	0	0	0	0	0	0	0	0	0	0	0	0	0	0	0	0	0	8.19695e-05	0	0	0	0	0
d__Bacteria;k__norank_d__Bacteria;p__Bacillota;c__Bacilli;o__Erysipelotrichales;f__Erysipelotrichaceae;g__Allobaculum;s__uncultured_bacterium_g__Allobaculum;ASV3328	0	0	0	0	0	0	0	0	0	0	0	0	0	0	0	0	0	0	0	0	0	0	0	0
d__Bacteria;k__norank_d__Bacteria;p__Bacillota;c__Clostridia;o__Oscillospirales;f__Oscillospiraceae;g__NK4A214_group;s__unidentified_g__NK4A214_group;ASV4448	0	0	0	0	0	0	0	0	0	0	0	0	0	0	0	0	0	0	0	0	0	0	7.4798e-05	0
d__Bacteria;k__norank_d__Bacteria;p__Bacillota;c__Clostridia;o__Lachnospirales;f__Lachnospiraceae;g__Blautia;s__unidentified_g__Blautia;ASV178	0.00059289	0.000515612	0.00143723	0.00173075	0.000381035	0.000727696	0.000226027	0.000999625	0.001673	0.00050247	0.00198645	0.00101987	0.00046684	0	0.000974683	0.00188366	0.00100017	0.00865306	0.000355201	0.00274863	0.00106615	0.0013658	0.00154583	0.000438178
d__Bacteria;k__norank_d__Bacteria;p__Bacillota;c__Clostridia;o__Lachnospirales;f__Lachnospiraceae;g__unclassified_f__Lachnospiraceae;s__unclassified_f__Lachnospiraceae;ASV9731	0	0	0	0	0	0	0	0	0	0	0	0	0	0	0	0	0	0	0	0	0	0	0	0.000876356
d__Bacteria;k__norank_d__Bacteria;p__Bacteroidota;c__Bacteroidia;o__Bacteroidales;f__Bacteroidaceae;g__Bacteroides;s__unclassified_g__Bacteroides;ASV6227	0	0	0	0	0	0	0	0	0	0	0	0	0	0	0	0	0	0	0	0	0	0	0	0
d__Bacteria;k__norank_d__Bacteria;p__Verrucomicrobiota;c__Verrucomicrobiia;o__Verrucomicrobiales;f__Akkermansiaceae;g__Akkermansia;s__uncultured_bacterium_g__Akkermansia;ASV1192	0	0	0	0	0	0	0	0	0	0	0	9.27156e-05	0	0	0	0	0	0	0	0	0	0	0	0
d__Bacteria;k__norank_d__Bacteria;p__Bacteroidota;c__Bacteroidia;o__Bacteroidales;f__Tannerellaceae;g__Parabacteroides;s__unclassified_g__Parabacteroides;ASV10158	0	0	0	0	0	0	0	0	0	0	0	0	0	0	0.000174943	0	0	0	0	0	0	0	0	0
d__Bacteria;k__norank_d__Bacteria;p__Bacillota;c__Clostridia;o__Oscillospirales;f__Oscillospiraceae;g__norank_f__Oscillospiraceae;s__unclassified_g__norank_f__Oscillospiraceae;ASV2554	0	0	0	0	0	0	0	0	0	0	0	0	0	0	0	0	0	0	0	0	0	0	0	0
d__Bacteria;k__norank_d__Bacteria;p__Actinomycetota;c__Coriobacteriia;o__Coriobacteriales;f__Eggerthellaceae;g__Adlercreutzia;s__uncultured_bacterium_g__Adlercreutzia;ASV9376	0	0	0	0	0	0	0	0	0	0	0	0	0	0	0	0	0	0	0.000273232	0	0	0	0	0
d__Bacteria;k__norank_d__Bacteria;p__Bacillota;c__Clostridia;o__Lachnospirales;f__Lachnospiraceae;g__norank_f__Lachnospiraceae;s__unclassified_g__norank_f__Lachnospiraceae;ASV1796	0	0	0	0	0	0	0	0	0	0	0	0	0	0	0	0.000100462	0	0	0	0	0	0	0	0
d__Bacteria;k__norank_d__Bacteria;p__Bacillota;c__Clostridia;o__Oscillospirales;f__Butyricicoccaceae;g__UCG-009;s__uncultured_bacterium_g__UCG-009;ASV7931	0	0	0	0	0	0	0	0	0	0	0	0	0	0	0	0	0	0	0	0	0	0	0	0
d__Bacteria;k__norank_d__Bacteria;p__Bacteroidota;c__Bacteroidia;o__Bacteroidales;f__Bacteroidaceae;g__Bacteroides;s__unclassified_g__Bacteroides;ASV10284	0	0	0	0	0	0	0	0	0	0	0	0	0	0	4.99838e-05	0	0	0	0	0	0	0	0	0
d__Bacteria;k__norank_d__Bacteria;p__Bacteroidota;c__Bacteroidia;o__Bacteroidales;f__unclassified_o__Bacteroidales;g__unclassified_o__Bacteroidales;s__unclassified_o__Bacteroidales;ASV7213	0	0	0	0	0	0	0	0	0	0.00011166	0	0	0	0	0	0	0	0	0	0	0	0	0	0
d__Bacteria;k__norank_d__Bacteria;p__Bacteroidota;c__Bacteroidia;o__Bacteroidales;f__Muribaculaceae;g__norank_f__Muribaculaceae;s__uncultured_bacterium_f__Muribaculaceae;ASV9766	0	0	0	0	0	0	0	0	0	0	0	0	0	0	0	0	0	0	0	0	0	0	0	0.000283527
d__Bacteria;k__norank_d__Bacteria;p__Bacillota;c__Clostridia;o__Lachnospirales;f__Lachnospiraceae;g__unclassified_f__Lachnospiraceae;s__unclassified_f__Lachnospiraceae;ASV7015	0	0	0	0	0	0	0	0	0	0	0	0	0	0	0	0	0	0	0	0	0	0	0	0
d__Bacteria;k__norank_d__Bacteria;p__Bacteroidota;c__Bacteroidia;o__Bacteroidales;f__Muribaculaceae;g__norank_f__Muribaculaceae;s__uncultured_bacterium_f__Muribaculaceae;ASV10555	0	0	0	0	0	0	0	0	0.000340271	0	0	0	0	0	0	0	0	0	0	0	0	0	0	0
d__Bacteria;k__norank_d__Bacteria;p__Bacillota;c__unclassified_p__Bacillota;o__unclassified_p__Bacillota;f__unclassified_p__Bacillota;g__unclassified_p__Bacillota;s__unclassified_p__Bacillota;ASV1895	0	0	0	0	0	0	0	0	0	0	0	0	0	0	0	5.02311e-05	0	0	0	0	0	0	0	0
d__Bacteria;k__norank_d__Bacteria;p__Bacillota;c__Clostridia;o__Peptostreptococcales-Tissierellales;f__Peptostreptococcaceae;g__unclassified_f__Peptostreptococcaceae;s__unclassified_f__Peptostreptococcaceae;ASV3595	0	0	0	0	0	0	0	0	0	0	0	0	0	0.000494637	0	0	0	0	0	0	0	0	0	0
d__Bacteria;k__norank_d__Bacteria;p__Bacillota;c__Clostridia;o__Oscillospirales;f__Butyricicoccaceae;g__Agathobaculum;s__uncultured_bacterium_g__Agathobaculum;ASV2075	0	0	0	0	0	0	0	0	0	0	0	0	0	0	0	0	0	0	0	0	0	0	0	0
d__Bacteria;k__norank_d__Bacteria;p__Bacillota;c__Clostridia;o__Oscillospirales;f__Ruminococcaceae;g__Anaerotruncus;s__uncultured_bacterium_g__Anaerotruncus;ASV7200	0	0	0	0	0	0	0	0	0	0.00011166	0	0	0	0	0	0	0	0	0	0	0	0	0	0
d__Bacteria;k__norank_d__Bacteria;p__Bacillota;c__Clostridia;o__Oscillospirales;f__Oscillospiraceae;g__unclassified_f__Oscillospiraceae;s__unclassified_f__Oscillospiraceae;ASV9134	0	0	0	0	0	0	0	0	0	0	0	0	0	0	0	0	0	0	0	0.000666333	0	0	0	0
d__Bacteria;k__norank_d__Bacteria;p__Bacteroidota;c__Bacteroidia;o__Bacteroidales;f__Rikenellaceae;g__Alistipes;s__unclassified_g__Alistipes;ASV8167	0	0	0	0	0	0	0	0	0	0	0	0	0	0	0	0	0	0	0	0	0	0	0	0
d__Bacteria;k__norank_d__Bacteria;p__Bacillota;c__Clostridia;o__Monoglobales;f__Monoglobaceae;g__Monoglobus;s__unclassified_g__Monoglobus;ASV5647	0	0	0	0	0	0	0	0	0	0	0.000380963	0	0	0	0	0	0	0	0	0	0	0	0	0
d__Bacteria;k__norank_d__Bacteria;p__Bacillota;c__Clostridia;o__Peptostreptococcales-Tissierellales;f__Anaerovoracaceae;g__unclassified_f__Anaerovoracaceae;s__unclassified_f__Anaerovoracaceae;ASV6939	0	0	0	0	0	0	0	0	0	0	0	0	0	0	0	0	0	0	0	0	0	0	0	0
d__Bacteria;k__norank_d__Bacteria;p__Bacillota;c__Clostridia;o__Lachnospirales;f__Lachnospiraceae;g__unclassified_f__Lachnospiraceae;s__unclassified_f__Lachnospiraceae;ASV736	0	0	0	0	0	0	0	0	0	0	0	0	0	0	0	0	0	0	0	0	0	0	0	0
d__Bacteria;k__norank_d__Bacteria;p__Bacillota;c__Clostridia;o__Lachnospirales;f__Lachnospiraceae;g__unclassified_f__Lachnospiraceae;s__unclassified_f__Lachnospiraceae;ASV757	0	0	0	0	0	0	0	0	0	0	0	0	0	0	0	0	0	0	0	0	0	0	0	0
d__Bacteria;k__norank_d__Bacteria;p__unclassified_k__norank_d__Bacteria;c__unclassified_k__norank_d__Bacteria;o__unclassified_k__norank_d__Bacteria;f__unclassified_k__norank_d__Bacteria;g__unclassified_k__norank_d__Bacteria;s__unclassified_k__norank_d__Bacteria;ASV852	0	0	0	0	0	0	0	0	0	0	0	0	0	0	0	0	0	0	0	0	0	0	0	0
d__Bacteria;k__norank_d__Bacteria;p__Bacillota;c__Clostridia;o__Lachnospirales;f__Lachnospiraceae;g__unclassified_f__Lachnospiraceae;s__unclassified_f__Lachnospiraceae;ASV6247	0	0	0	0	0	0	0	0	0	0	0	0	0	0	0	0	0	0	0	0	0	0	0	0
d__Bacteria;k__norank_d__Bacteria;p__Bacillota;c__Clostridia;o__unclassified_c__Clostridia;f__unclassified_c__Clostridia;g__unclassified_c__Clostridia;s__unclassified_c__Clostridia;ASV5263	0	5.72902e-05	0	0	0	0	0	0	0	0	0	0	0	0	0	0	0	0	0	0	0	0	0	0
d__Bacteria;k__norank_d__Bacteria;p__Bacteroidota;c__Bacteroidia;o__Bacteroidales;f__Muribaculaceae;g__norank_f__Muribaculaceae;s__uncultured_bacterium_f__Muribaculaceae;ASV3681	0	0	0	0	0	0	0	0	0	0	0	0	0	0.000130168	0	0	0	0	0	0	0	0	0	0
d__Bacteria;k__norank_d__Bacteria;p__Bacillota;c__Clostridia;o__Lachnospirales;f__Lachnospiraceae;g__A2;s__uncultured_bacterium_g__A2;ASV3022	0	0	0	0	0	0	0	0	0	0	0	0	0	0	0	0	0	0	0	0	6.66341e-05	0	0	0
d__Bacteria;k__norank_d__Bacteria;p__Bacillota;c__Clostridia;o__Lachnospirales;f__Lachnospiraceae;g__unclassified_f__Lachnospiraceae;s__unclassified_f__Lachnospiraceae;ASV8517	0	0	0	0	0	0	0	0	0	0	0	0	0	0	0	0	0	4.97302e-05	0	0	0	0	0	0
d__Bacteria;k__norank_d__Bacteria;p__Bacillota;c__Clostridia;o__Clostridia_UCG-014;f__norank_o__Clostridia_UCG-014;g__norank_o__Clostridia_UCG-014;s__unclassified_g__norank_o__Clostridia_UCG-014;ASV10456	0	0	0	0	8.16504e-05	0	0	0	0	0	0	0	0	0	0	0	0	0	0	0	0	0	0	0
d__Bacteria;k__norank_d__Bacteria;p__Pseudomonadota;c__Alphaproteobacteria;o__Rhodospirillales;f__norank_o__Rhodospirillales;g__norank_o__Rhodospirillales;s__unclassified_g__norank_o__Rhodospirillales;ASV8078	0	0	0	0	0	5.82157e-05	0	0	0	0	0	0	0	0	0	0	0	0	0	0	0	0	0	0
d__Bacteria;k__norank_d__Bacteria;p__unclassified_k__norank_d__Bacteria;c__unclassified_k__norank_d__Bacteria;o__unclassified_k__norank_d__Bacteria;f__unclassified_k__norank_d__Bacteria;g__unclassified_k__norank_d__Bacteria;s__unclassified_k__norank_d__Bacteria;ASV1284	0	0	0	0	0	0	0	0	0	0	0	6.18104e-05	0	0	0	0	0	0	0	0	0	0	0	0
d__Bacteria;k__norank_d__Bacteria;p__Bacillota;c__Clostridia;o__unclassified_c__Clostridia;f__unclassified_c__Clostridia;g__unclassified_c__Clostridia;s__unclassified_c__Clostridia;ASV6089	0	0	0	0	0	0	0	0	0	0	0	0	0	0	0	0	0	0	0	0	0	0	0	0
d__Bacteria;k__norank_d__Bacteria;p__Bacillota;c__Clostridia;o__Lachnospirales;f__Lachnospiraceae;g__unclassified_f__Lachnospiraceae;s__unclassified_f__Lachnospiraceae;ASV3593	0	0	0	0	0	0	0	0	0	0	0	0	0	0.000520671	0	0	0	0	0	0	0	0	0	0
d__Bacteria;k__norank_d__Bacteria;p__Bacillota;c__Clostridia;o__Lachnospirales;f__Lachnospiraceae;g__Blautia;s__unclassified_g__Blautia;ASV9190	0	0	0	0	0	0	0	0	0	0	0	0	0	0	0	0	0	0	0	0.000138819	0	0	0	0
d__Bacteria;k__norank_d__Bacteria;p__Bacillota;c__Bacilli;o__RF39;f__norank_o__RF39;g__norank_o__RF39;s__uncultured_bacterium_o__RF39;ASV10694	0	0	0	0	0	0	0	0	8.50678e-05	0	0	0	0	0	0	0	0	0	0	0	0	0	0	0
d__Bacteria;k__norank_d__Bacteria;p__Bacillota;c__Clostridia;o__Clostridia_UCG-014;f__norank_o__Clostridia_UCG-014;g__norank_o__Clostridia_UCG-014;s__uncultured_bacterium_o__Clostridia_UCG-014;ASV10628	0	0	0	0	0	0	0	0	0.00014178	0	0	0	0	0	0	0	0	0	0	0	0	0	0	0
d__Bacteria;k__norank_d__Bacteria;p__Bacteroidota;c__Bacteroidia;o__Bacteroidales;f__Prevotellaceae;g__norank_f__Prevotellaceae;s__uncultured_Bacteroidales_bacterium_f__Prevotellaceae;ASV17	0.0090738	0.0236322	0.0361942	0.00692301	0.0231343	0.0133896	0.00635701	0.00955892	0.0525719	0	0.0460421	0	0.127155	0.000260335	0.00927199	0.0388537	0.029948	0.02673	0.0240444	0.0118829	0.000377593	0.00534697	0.00593398	0.048844
d__Bacteria;k__norank_d__Bacteria;p__Bacillota;c__Clostridia;o__Oscillospirales;f__Ruminococcaceae;g__norank_f__Ruminococcaceae;s__uncultured_bacterium_f__Ruminococcaceae;ASV5063	0	0	0	0	0	0	0	0	0	0	0	0	0	0	0	0	0	0	0	0	0	0	0	0
d__Bacteria;k__norank_d__Bacteria;p__Bacteroidota;c__Bacteroidia;o__Bacteroidales;f__Bacteroidaceae;g__Bacteroides;s__unclassified_g__Bacteroides;ASV7046	0	0	0	0	0	0	0	0	0	0	0	0	0	0	0	0	0	0	0	0	0	0	0	0
d__Bacteria;k__norank_d__Bacteria;p__Bacteroidota;c__Bacteroidia;o__Bacteroidales;f__Rikenellaceae;g__Alistipes;s__uncultured_bacterium_g__Alistipes;ASV9717	5.15557e-05	0	0	0	0	0	0	0	0	0	0	0	0	0	0	0	0	0	0	0	0	0	0	0
d__Bacteria;k__norank_d__Bacteria;p__Bacillota;c__Bacilli;o__Lactobacillales;f__Lactobacillaceae;g__Ligilactobacillus;s__unclassified_g__Ligilactobacillus;ASV9238	0	0	0	0	0	0	0	0	0	0	0	0	0	0	0	0	0	0	0	8.32917e-05	0	0	0	0
d__Bacteria;k__norank_d__Bacteria;p__Bacteroidota;c__Bacteroidia;o__Bacteroidales;f__Rikenellaceae;g__Alistipes;s__Alistipes_sp._cv1;ASV10578	0	0	0	0	0	0	0	0	0.000226847	0	0	0	0	0	0	0	0	0	0	0	0	0	0	0
d__Bacteria;k__norank_d__Bacteria;p__Bacteroidota;c__Bacteroidia;o__Bacteroidales;f__Bacteroidaceae;g__Bacteroides;s__unclassified_g__Bacteroides;ASV9621	0.000154667	0	0	0	0	0	0	0	0	0	0	0	0	0	0	0	0	0	0	0	0	0	0	0
d__Bacteria;k__norank_d__Bacteria;p__Bacillota;c__Clostridia;o__Lachnospirales;f__Lachnospiraceae;g__unclassified_f__Lachnospiraceae;s__unclassified_f__Lachnospiraceae;ASV5795	0	0	0	0	0	0	0	0	0	0	5.44232e-05	0	0	0	0	0	0	0	0	0	0	0	0	0
d__Bacteria;k__norank_d__Bacteria;p__Bacteroidota;c__Bacteroidia;o__Bacteroidales;f__Muribaculaceae;g__norank_f__Muribaculaceae;s__uncultured_bacterium_f__Muribaculaceae;ASV11416	0	0	0	0	0	0	0	0	0	0	0	0	5.8355e-05	0	0	0	0	0	0	0	0	0	0	0
d__Bacteria;k__norank_d__Bacteria;p__Bacteroidota;c__Bacteroidia;o__Bacteroidales;f__Rikenellaceae;g__Alistipes;s__uncultured_bacterium_g__Alistipes;ASV2200	0	0	0	0	0	0	0	0	0	0	0	0	0	0	0	0	0	0	0	0	0	0	0	0
d__Bacteria;k__norank_d__Bacteria;p__Bacteroidota;c__Bacteroidia;o__Bacteroidales;f__Rikenellaceae;g__Rikenellaceae_RC9_gut_group;s__unclassified_g__Rikenellaceae_RC9_gut_group;ASV9533	0	0	0	0	0	0	0	0	0	0	0	0	0	0	0	0	0	0	5.46463e-05	0	0	0	0	0
d__Bacteria;k__norank_d__Bacteria;p__Bacteroidota;c__Bacteroidia;o__Bacteroidales;f__Muribaculaceae;g__norank_f__Muribaculaceae;s__uncultured_bacterium_f__Muribaculaceae;ASV2022	0	0	0	0	0	0	0	0	0	0	0	0	0	0	0	0	0	0	0	0	0	0	0	0
d__Bacteria;k__norank_d__Bacteria;p__Bacillota;c__Clostridia;o__Lachnospirales;f__Lachnospiraceae;g__unclassified_f__Lachnospiraceae;s__unclassified_f__Lachnospiraceae;ASV406	0	0	0	0	0	0	0	0	0	0	0	0	0	0	0	0	0	0	0	0	0	0	0	0
d__Bacteria;k__norank_d__Bacteria;p__Bacillota;c__Clostridia;o__Lachnospirales;f__Lachnospiraceae;g__unclassified_f__Lachnospiraceae;s__unclassified_f__Lachnospiraceae;ASV7366	0	0	0	0	0	0	0	0	0	5.58301e-05	0	0	0	0	0	0	0	0	0	0	0	0	0	0
d__Bacteria;k__norank_d__Bacteria;p__Bacteroidota;c__Bacteroidia;o__Bacteroidales;f__unclassified_o__Bacteroidales;g__unclassified_o__Bacteroidales;s__unclassified_o__Bacteroidales;ASV6119	0	0	0	0	0	0	0	0	0	0	0	0	0	0	0	0	0	0	0	0	0	0	0	0
d__Bacteria;k__norank_d__Bacteria;p__Bacteroidota;c__Bacteroidia;o__Bacteroidales;f__Marinifilaceae;g__Odoribacter;s__unidentified_g__Odoribacter;ASV8481	0	0	0	0	0	0	0	0	0	0	0	0	0	0	0	0	0	7.45953e-05	0	0	0	0	0	0
d__Bacteria;k__norank_d__Bacteria;p__Bacteroidota;c__Bacteroidia;o__Bacteroidales;f__Rikenellaceae;g__Rikenellaceae_RC9_gut_group;s__uncultured_bacterium_g__Rikenellaceae_RC9_gut_group;ASV8681	0	0	0	0	0	0	0	0	0	0	0	0	0	0	0	0	0	0	0	0	0	0	0	0
d__Bacteria;k__norank_d__Bacteria;p__Bacillota;c__Bacilli;o__Erysipelotrichales;f__Erysipelatoclostridiaceae;g__Thomasclavelia;s__unclassified_g__Thomasclavelia;ASV1818	0	0	0	0	0	0	0	0	0	0	0	0	0	0	0	7.53466e-05	0	0	0	0	0	0	0	0
d__Bacteria;k__norank_d__Bacteria;p__Bacillota;c__Clostridia;o__Clostridia_vadinBB60_group;f__norank_o__Clostridia_vadinBB60_group;g__norank_o__Clostridia_vadinBB60_group;s__uncultured_bacterium_o__Clostridia_vadinBB60_group;ASV1191	0	0	0	0	0	0	0	0	0	0	0	9.27156e-05	0	0	0	0	0	0	0	0	0	0	0	0
d__Bacteria;k__norank_d__Bacteria;p__Bacillota;c__Clostridia;o__Lachnospirales;f__Lachnospiraceae;g__unclassified_f__Lachnospiraceae;s__unclassified_f__Lachnospiraceae;ASV10540	0	0	0	0	0	0	0	0	0.000510407	0	0	0	0	0	0	0	0	0	0	0	0	0	0	0
d__Bacteria;k__norank_d__Bacteria;p__Pseudomonadota;c__Gammaproteobacteria;o__Enterobacterales;f__Enterobacteriaceae;g__unclassified_f__Enterobacteriaceae;s__unclassified_f__Enterobacteriaceae;ASV260	0	0	0	0	0	0	0.00415325	0	0	0	0	0	0	0	0	0	0	0	0	0.000333167	0	0	0	0
d__Bacteria;k__norank_d__Bacteria;p__Bacteroidota;c__Bacteroidia;o__Bacteroidales;f__Marinifilaceae;g__Odoribacter;s__uncultured_bacterium_g__Odoribacter;ASV2447	0	0	0	0	0	0	0	0	0	0	0	0	0	0	0	0	0	0	0	0	0	0	0	0
d__Bacteria;k__norank_d__Bacteria;p__Cyanobacteriota;c__Vampirivibrionia;o__Gastranaerophilales;f__Gastranaerophilaceae;g__unclassified_f__Gastranaerophilaceae;s__unclassified_f__Gastranaerophilaceae;ASV6078	0	0	0	0	0	0	0	0	0	0	0	0	0	0	0	0	0	0	0	0	0	0	0	0
d__Bacteria;k__norank_d__Bacteria;p__Bacteroidota;c__Bacteroidia;o__Bacteroidales;f__Tannerellaceae;g__Parabacteroides;s__unclassified_g__Parabacteroides;ASV6155	0	0	0	0	0	0	0	0	0	0	0	0	0	0	0	0	0	0	0	0	0	0	0	0
d__Bacteria;k__norank_d__Bacteria;p__Bacillota;c__Clostridia;o__Clostridia_vadinBB60_group;f__norank_o__Clostridia_vadinBB60_group;g__norank_o__Clostridia_vadinBB60_group;s__uncultured_bacterium_o__Clostridia_vadinBB60_group;ASV3926	0	0	0	0	0	0	0	0	0	0	0	0	0	0	0	0	0	0	0	0	0	0	0	0
d__Bacteria;k__norank_d__Bacteria;p__Bacillota;c__Clostridia;o__Clostridia_UCG-014;f__norank_o__Clostridia_UCG-014;g__norank_o__Clostridia_UCG-014;s__uncultured_Clostridiales_bacterium_o__Clostridia_UCG-014;ASV280	0	0	0	0	0	0	0.00016952	0	0	0	0	0	0	0	0	0	0	0	0	0	0	0	0	0
d__Bacteria;k__norank_d__Bacteria;p__Bacteroidota;c__Bacteroidia;o__Bacteroidales;f__Muribaculaceae;g__norank_f__Muribaculaceae;s__uncultured_bacterium_f__Muribaculaceae;ASV10799	0	0	0	0	0	0	0	0	5.67118e-05	0	0	0	0	0	0	0	0	0	0	0	0	0	0	0
d__Bacteria;k__norank_d__Bacteria;p__Bacillota;c__Clostridia;o__Oscillospirales;f__Ruminococcaceae;g__Ruthenibacterium;s__uncultured_bacterium_g__Ruthenibacterium;ASV9962	0	0	0	0	0	0	0	0	0	0	0	0	0	0	0	0	0	0	0	0	0	0	0	5.15504e-05
d__Bacteria;k__norank_d__Bacteria;p__Bacillota;c__Clostridia;o__Clostridia_UCG-014;f__norank_o__Clostridia_UCG-014;g__norank_o__Clostridia_UCG-014;s__uncultured_bacterium_o__Clostridia_UCG-014;ASV829	0	0	0	0	0	0	0	0	0	0	0	0	0	0	0	0	0	0	0	0	0	0	0	0
d__Bacteria;k__norank_d__Bacteria;p__Bacillota;c__Clostridia;o__Oscillospirales;f__Oscillospiraceae;g__Colidextribacter;s__unclassified_g__Colidextribacter;ASV6419	0	0	0	0	0	0	0	0	0	0	0	0	0	0	0	0	0	0	0	0	0	0	0	0
d__Bacteria;k__norank_d__Bacteria;p__Bacteroidota;c__Bacteroidia;o__Bacteroidales;f__Rikenellaceae;g__Alistipes;s__unclassified_g__Alistipes;ASV10721	0	0	0	0	0	0	0	0	8.50678e-05	0	0	0	0	0	0	0	0	0	0	0	0	0	0	0
d__Bacteria;k__norank_d__Bacteria;p__unclassified_k__norank_d__Bacteria;c__unclassified_k__norank_d__Bacteria;o__unclassified_k__norank_d__Bacteria;f__unclassified_k__norank_d__Bacteria;g__unclassified_k__norank_d__Bacteria;s__unclassified_k__norank_d__Bacteria;ASV2413	0	0	0	0	0	0	0	0	0	0	0	0	0	0	0	0	0	0	0	0	0	0	0	0
d__Bacteria;k__norank_d__Bacteria;p__Cyanobacteriota;c__Vampirivibrionia;o__Gastranaerophilales;f__Gastranaerophilaceae;g__CAG-196;s__unclassified_g__CAG-196;ASV1200	0	0	0	0	0	0	0	0	0	0	0	9.27156e-05	0	0	0	0	0	0	0	0	0	0	0	0
d__Bacteria;k__norank_d__Bacteria;p__Bacillota;c__Clostridia;o__unclassified_c__Clostridia;f__unclassified_c__Clostridia;g__unclassified_c__Clostridia;s__unclassified_c__Clostridia;ASV6672	0	0	0	0	0	0	0	0	0	0	0	0	0	0	0	0	0	0	0	0	0	0	0	0
d__Bacteria;k__norank_d__Bacteria;p__Bacillota;c__Clostridia;o__Clostridia_UCG-014;f__norank_o__Clostridia_UCG-014;g__norank_o__Clostridia_UCG-014;s__unclassified_g__norank_o__Clostridia_UCG-014;ASV4624	0	0	0	0	0	0	0	0	0	0	0	0	0	0	0	0	0	0	0	0	0	0.000174358	0	0
d__Bacteria;k__norank_d__Bacteria;p__Bacteroidota;c__Bacteroidia;o__Bacteroidales;f__Muribaculaceae;g__norank_f__Muribaculaceae;s__uncultured_bacterium_f__Muribaculaceae;ASV2923	0	0	0	0	0	0	0	0	0	0	0	0	0	0	0	0	0	0	0	0	0.000133268	0	0	0
d__Bacteria;k__norank_d__Bacteria;p__Bacillota;c__Clostridia;o__Lachnospirales;f__Lachnospiraceae;g__unclassified_f__Lachnospiraceae;s__unclassified_f__Lachnospiraceae;ASV5374	0	0	0	0	0	0	0	0	0	0	0	0	0	0	0	0	0	0	0	0	0	0	0	0
d__Bacteria;k__norank_d__Bacteria;p__Bacillota;c__Clostridia;o__Lachnospirales;f__Lachnospiraceae;g__unclassified_f__Lachnospiraceae;s__unclassified_f__Lachnospiraceae;ASV603	0	0	0	0	0	0	0	0	0	0	0	0	0	0	0	0	0	0	0	0	0	0	0	0
d__Bacteria;k__norank_d__Bacteria;p__Bacteroidota;c__Bacteroidia;o__Bacteroidales;f__Muribaculaceae;g__norank_f__Muribaculaceae;s__unclassified_g__norank_f__Muribaculaceae;ASV88	0	0.000515612	0.000359307	0	0	0.000116431	0	0	0	0	0	0.000432673	0.000320952	0	0.000299903	0.000301386	0.000485798	0.000447572	0	0	0	0	0	0
d__Bacteria;k__norank_d__Bacteria;p__Bacteroidota;c__Bacteroidia;o__Bacteroidales;f__Bacteroidaceae;g__Bacteroides;s__unclassified_g__Bacteroides;ASV10950	0	0	0	0	0	0	0	0	0	0	0	0	0	0	0	0	0	0	0	0	0	0	0	0
d__Bacteria;k__norank_d__Bacteria;p__Bacteroidota;c__Bacteroidia;o__Bacteroidales;f__Marinifilaceae;g__Odoribacter;s__uncultured_bacterium_g__Odoribacter;ASV4387	0	0	0	0	0	0	0	0	0	0	0	0	0	0	0	0	0	0	0	0	0	0	9.97307e-05	0
d__Bacteria;k__norank_d__Bacteria;p__Bacillota;c__Clostridia;o__Lachnospirales;f__Lachnospiraceae;g__unclassified_f__Lachnospiraceae;s__unclassified_f__Lachnospiraceae;ASV526	0	0	0	0	0	0	0.000367294	0	0	0	0	0	0.000204242	0	0.000674781	0	0	0.00564438	0.000655756	0	0	0.000697431	0	0.00064438
d__Bacteria;k__norank_d__Bacteria;p__Bacteroidota;c__Bacteroidia;o__Bacteroidales;f__Muribaculaceae;g__norank_f__Muribaculaceae;s__uncultured_bacterium_f__Muribaculaceae;ASV11468	0	0	0	0.000230767	0	0	0	0	0	0	0	0	0	0	0	0	0	0	0	0	0	0	0	0
d__Bacteria;k__norank_d__Bacteria;p__Bacteroidota;c__Bacteroidia;o__Bacteroidales;f__Muribaculaceae;g__norank_f__Muribaculaceae;s__uncultured_bacterium_f__Muribaculaceae;ASV3703	0	0	0	0	0	0	0	0	0	0	0	0	0	0.000104134	0	0	0	0	0	0	0	0	0	0
d__Bacteria;k__norank_d__Bacteria;p__Bacteroidota;c__Bacteroidia;o__Bacteroidales;f__unclassified_o__Bacteroidales;g__unclassified_o__Bacteroidales;s__unclassified_o__Bacteroidales;ASV2304	0	0	0	0	0	0	0	0	0	0	0	0	0	0	0	0	0	0	0	0	0	0	0	0
d__Bacteria;k__norank_d__Bacteria;p__Bacillota;c__Clostridia;o__Clostridia_UCG-014;f__norank_o__Clostridia_UCG-014;g__norank_o__Clostridia_UCG-014;s__uncultured_bacterium_o__Clostridia_UCG-014;ASV1792	0	0	0	0	0	0	0	0	0	0	0	0	0	0	0	0.000100462	0	0	0	0	0	0	0	0
d__Bacteria;k__norank_d__Bacteria;p__Bacillota;c__Clostridia;o__Oscillospirales;f__Oscillospiraceae;g__norank_f__Oscillospiraceae;s__unclassified_g__norank_f__Oscillospiraceae;ASV2132	0	0	0	0	0	0	0	0	0	0	0	0	0	0	0	0	0	0	0	0	0	0	0	0
d__Bacteria;k__norank_d__Bacteria;p__Bacillota;c__Clostridia;o__Oscillospirales;f__Oscillospiraceae;g__unclassified_f__Oscillospiraceae;s__unclassified_f__Oscillospiraceae;ASV4866	0	0	0	0	0	0	0	0	0	0	0	0	0	0	0	0	0	0	0	0	0	0	0	0
d__Bacteria;k__norank_d__Bacteria;p__Bacillota;c__Clostridia;o__Lachnospirales;f__Lachnospiraceae;g__Faecalimonas;s__uncultured_bacterium_g__Faecalimonas;ASV9014	0	0	0	0	0	0	0	0	0	0	0	0	0	0	0	0	0	0	0	0	0	0	0	0
d__Bacteria;k__norank_d__Bacteria;p__Bacillota;c__Bacilli;o__Erysipelotrichales;f__Erysipelotrichaceae;g__Dubosiella;s__uncultured_Erysipelotrichales_bacterium;ASV5460	0	0	0	0	0	0	0	0	0	0	0	0	0	0	0	0	0	0	0	0	0	0	0	0
d__Bacteria;k__norank_d__Bacteria;p__Bacillota;c__Clostridia;o__Lachnospirales;f__Lachnospiraceae;g__Lachnospiraceae_FCS020_group;s__unclassified_g__Lachnospiraceae_FCS020_group;ASV132	0	0	0	0	0	0	0.000226027	0	0	0	0	0.000618104	0	0	0	0.000577657	0	0	0	0	0.000955089	0.000668371	0.000598384	0
d__Bacteria;k__norank_d__Bacteria;p__Bacteroidota;c__Bacteroidia;o__Bacteroidales;f__Rikenellaceae;g__Alistipes;s__unclassified_g__Alistipes;ASV7961	0	0	0	0	0	0.000291078	0	0	0	0	0	0	0	0	0	0	0	0	0	0	0	0	0	0
d__Bacteria;k__norank_d__Bacteria;p__Bacteroidota;c__Bacteroidia;o__Bacteroidales;f__Muribaculaceae;g__norank_f__Muribaculaceae;s__uncultured_bacterium_f__Muribaculaceae;ASV8034	0	0	0	0	0	8.73235e-05	0	0	0	0	0	0	0	0	0	0	0	0	0	0	0	0	0	0
d__Bacteria;k__norank_d__Bacteria;p__Bacillota;c__Clostridia;o__Peptococcales;f__Peptococcaceae;g__norank_f__Peptococcaceae;s__uncultured_bacterium_f__Peptococcaceae;ASV2528	0	0	0	0	0	0	0	0	0	0	0	0	0	0	0	0	0	0	0	0	0	0	0	0
d__Bacteria;k__norank_d__Bacteria;p__Bacillota;c__Clostridia;o__Clostridia_vadinBB60_group;f__norank_o__Clostridia_vadinBB60_group;g__norank_o__Clostridia_vadinBB60_group;s__unclassified_g__norank_o__Clostridia_vadinBB60_group;ASV3647	0	0	0	0	0	0	0	0	0	0	0.000217693	0	0	0.000208268	0	0	0	0	0	0	0	0	0	0
d__Bacteria;k__norank_d__Bacteria;p__Bacillota;c__Clostridia;o__Oscillospirales;f__Oscillospiraceae;g__unclassified_f__Oscillospiraceae;s__unclassified_f__Oscillospiraceae;ASV1624	0	0	0	0	0	0	0	0	0	0	0	0	0	0	0	0.00168274	0	0	0	0	0	0	0	0
d__Bacteria;k__norank_d__Bacteria;p__Bacillota;c__Clostridia;o__Oscillospirales;f__Oscillospiraceae;g__unclassified_f__Oscillospiraceae;s__unclassified_f__Oscillospiraceae;ASV98	0.00121156	0.000945288	0.000479076	0.000749993	0.00492624	0.000291078	0.00180822	0.000249906	0.000822322	0	0.000544232	0.000927156	0.00128381	0.00249922	0.00599805	0.00246132	0.00140024	0.00141731	0.000765048	0.000943972	0.000377593	0.00177264	0.00206941	0.0113669
d__Bacteria;k__norank_d__Bacteria;p__Bacillota;c__Clostridia;o__Lachnospirales;f__Lachnospiraceae;g__Lachnospiraceae_NK4A136_group;s__uncultured_Clostridiales_bacterium_g__Lachnospiraceae_NK4A136_group;ASV8131	0	0	0	0	0	0	0	0	0	0	0	0	0	0	0	0	0	0	0	0	0	0	0	0
d__Bacteria;k__norank_d__Bacteria;p__Bacillota;c__Clostridia;o__Lachnospirales;f__unclassified_o__Lachnospirales;g__unclassified_o__Lachnospirales;s__unclassified_o__Lachnospirales;ASV1806	0	0	0	0	0	0	0	0	0	0	0	0	0	0	0	0.000100462	0	0	0	0	0	0	0	0
d__Bacteria;k__norank_d__Bacteria;p__Bacillota;c__Clostridia;o__Lachnospirales;f__Lachnospiraceae;g__unclassified_f__Lachnospiraceae;s__unclassified_f__Lachnospiraceae;ASV8896	0	0	0	0	0	0	0	0	0	0	0	0	0	0	0	0	0	0	0	0	0	0	0	0
d__Bacteria;k__norank_d__Bacteria;p__Bacteroidota;c__Bacteroidia;o__Bacteroidales;f__Bacteroidaceae;g__Bacteroides;s__unclassified_g__Bacteroides;ASV4714	0	0	0	0	0	0	0	0	0	0	0	0	0	0	0	0	0	0	0	0	0	8.71789e-05	0	0
d__Bacteria;k__norank_d__Bacteria;p__Bacteroidota;c__Bacteroidia;o__Bacteroidales;f__unclassified_o__Bacteroidales;g__unclassified_o__Bacteroidales;s__unclassified_o__Bacteroidales;ASV4040	0	0	0.000335353	0	0	0	0	0	0	0	0	0	0	0	0	0	0	0	0	0	0	0	0	0
d__Bacteria;k__norank_d__Bacteria;p__Bacteroidota;c__Bacteroidia;o__Bacteroidales;f__unclassified_o__Bacteroidales;g__unclassified_o__Bacteroidales;s__unclassified_o__Bacteroidales;ASV317	0	0	0	0	0	0	0	0	0	0	0	0	0	0	0	0	0	0	0	0	0	0	0	0
d__Bacteria;k__norank_d__Bacteria;p__Bacillota;c__Clostridia;o__unclassified_c__Clostridia;f__unclassified_c__Clostridia;g__unclassified_c__Clostridia;s__unclassified_c__Clostridia;ASV7614	0	0	0	0	0	0	0	0	0	0	0	0	0	0	0	0	0	0	0	0	0	0	0	0
d__Bacteria;k__norank_d__Bacteria;p__Bacteroidota;c__Bacteroidia;o__Bacteroidales;f__Prevotellaceae;g__Prevotellaceae_UCG-003;s__uncultured_bacterium_g__Prevotellaceae_UCG-003;ASV1113	0	0	0	0	0	0	0	0	0	0	0	0.000216336	0	0	0	0	0	0	0	0	0	0	0	0
d__Bacteria;k__norank_d__Bacteria;p__Bacillota;c__Clostridia;o__Oscillospirales;f__Ruminococcaceae;g__Anaerotruncus;s__unclassified_g__Anaerotruncus;ASV10146	0	0	0	0	0	0	0	0	0	0	0	0	0	0	0.000224927	0	0	0	0	0	0	0	0	0
d__Bacteria;k__norank_d__Bacteria;p__Bacillota;c__Clostridia;o__Lachnospirales;f__Lachnospiraceae;g__unclassified_f__Lachnospiraceae;s__unclassified_f__Lachnospiraceae;ASV7192	0	0	0	0	0	0	0	0	0	0.000139575	0	0	0	0	0	0	0	0	0	0	0	0	0	0
d__Bacteria;k__norank_d__Bacteria;p__Bacteroidota;c__Bacteroidia;o__Bacteroidales;f__Muribaculaceae;g__norank_f__Muribaculaceae;s__uncultured_bacterium_f__Muribaculaceae;ASV966	0	0	0	0	0	0	0	0	0	0	0.00125173	0.0011744	0	0.00122358	0	0	0	0	0.000901664	0	0	0	0	0
d__Bacteria;k__norank_d__Bacteria;p__Cyanobacteriota;c__Vampirivibrionia;o__Gastranaerophilales;f__Gastranaerophilaceae;g__Zag_111;s__Candidatus_Gastranaerophilales_bacterium_Zag_111;ASV10056	0	0	0	0	0	0	0	0	0	0	0	0	0	0	0	0	0	0	0	0	0	0	0	0
d__Bacteria;k__norank_d__Bacteria;p__Bacillota;c__Clostridia;o__Peptococcales;f__Peptococcaceae;g__Peptococcus;s__uncultured_bacterium_g__Peptococcus;ASV202	0.000438223	0.000200516	0.000335353	0.000778839	0.000272168	0.000116431	0.000282534	0.000343621	0.000567118	0.00039081	0	0.000834441	0.000291775	0.000390503	0.000474846	0.000602773	0.000742985	0	0.000464494	0.000583042	0.00131047	0.000464954	0.00064825	0.00064438
d__Bacteria;k__norank_d__Bacteria;p__Bacillota;c__Clostridia;o__Lachnospirales;f__Lachnospiraceae;g__norank_f__Lachnospiraceae;s__unclassified_g__norank_f__Lachnospiraceae;ASV4359	0	0	0	0	0	0	0	0	0	0	0	0	0	0	0	0	0	0	0	0	0	0	0.000124663	0
d__Bacteria;k__norank_d__Bacteria;p__Bacteroidota;c__Bacteroidia;o__Bacteroidales;f__Bacteroidaceae;g__Bacteroides;s__unclassified_g__Bacteroides;ASV1127	0	0	0	0	0	0	0	0	0	0	0	0.000185431	0	0	0	0	0	0	0	0	0	0	0	0
d__Bacteria;k__norank_d__Bacteria;p__Bacillota;c__Clostridia;o__Oscillospirales;f__unclassified_o__Oscillospirales;g__unclassified_o__Oscillospirales;s__unclassified_o__Oscillospirales;ASV4761	0	0	0	0	0	0	0	0	0	0	0	0	0	0	0	0	0	0	0	0	0	5.81193e-05	0	0
d__Bacteria;k__norank_d__Bacteria;p__Bacillota;c__Clostridia;o__Lachnospirales;f__Lachnospiraceae;g__unclassified_f__Lachnospiraceae;s__unclassified_f__Lachnospiraceae;ASV8678	0	0	0	0	0	0	0	0	0	0	0	0	0	0	0	0	0	0	0	0	0	0	0	0
d__Bacteria;k__norank_d__Bacteria;p__Bacillota;c__Clostridia;o__Lachnospirales;f__Lachnospiraceae;g__unclassified_f__Lachnospiraceae;s__unclassified_f__Lachnospiraceae;ASV4269	0	0	4.79076e-05	0	0	0	0	0	0	0	0	0	0	0	0	0	0	0	0	0	0	0	0	0
d__Bacteria;k__norank_d__Bacteria;p__Bacteroidota;c__Bacteroidia;o__unclassified_c__Bacteroidia;f__unclassified_c__Bacteroidia;g__unclassified_c__Bacteroidia;s__unclassified_c__Bacteroidia;ASV4216	0	0	4.79076e-05	0	0	0	0	0	0	0	0	0	0	0	0	0	0	0	0	0	0	0	0	0
d__Bacteria;k__norank_d__Bacteria;p__Bacillota;c__Clostridia;o__Lachnospirales;f__Lachnospiraceae;g__Lachnospiraceae_NK4A136_group;s__unclassified_g__Lachnospiraceae_NK4A136_group;ASV2602	0	0	0	0	0	0	0.000791095	0	0	0	0	0	0	0	0	0	0	0	0	0	0	0	0	0
d__Bacteria;k__norank_d__Bacteria;p__Bacillota;c__Clostridia;o__Oscillospirales;f__Ruminococcaceae;g__Acutalibacter;s__uncultured_bacterium_g__Acutalibacter;ASV3184	0	0	0	0	0	0	0	0	0	0	0	0	0	0	0	0	0	0	0	0	0	0	0	0
d__Bacteria;k__norank_d__Bacteria;p__Thermodesulfobacteriota;c__Desulfovibrionia;o__Desulfovibrionales;f__Desulfovibrionaceae;g__Desulfovibrio;s__unclassified_g__Desulfovibrio;ASV3803	0	0	0	0	0	0	0	0	0	0	0	0	0	5.20671e-05	0	0	0	0	0	0	0	0	0	0
d__Bacteria;k__norank_d__Bacteria;p__Bacteroidota;c__Bacteroidia;o__Bacteroidales;f__Bacteroidaceae;g__Bacteroides;s__unclassified_g__Bacteroides;ASV2513	0	0	0	0	0	0	0	0	0	0	0	0	0	0	0	0	0	0	0	0	0	0	0	0
d__Bacteria;k__norank_d__Bacteria;p__Bacteroidota;c__Bacteroidia;o__Bacteroidales;f__unclassified_o__Bacteroidales;g__unclassified_o__Bacteroidales;s__unclassified_o__Bacteroidales;ASV8396	0	0	0	0	0	0	0	0	0	0	0	0	0	0	0	0	0	0.000174056	0	0	0	0	0	0
d__Bacteria;k__norank_d__Bacteria;p__Campylobacterota;c__Campylobacteria;o__Campylobacterales;f__Helicobacteraceae;g__Helicobacter;s__unclassified_g__Helicobacter;ASV6455	0	0	0	0	0	0	0	0	0	0	0	0	0	0	0	0	0	0	0	0	0	0	0	0
d__Bacteria;k__norank_d__Bacteria;p__Bacillota;c__Clostridia;o__Oscillospirales;f__Ruminococcaceae;g__Candidatus_Soleaferrea;s__uncultured_bacterium_g__Candidatus_Soleaferrea;ASV5446	0	0	0	0	0	0	0	0	0	0	0	0	0	0	0	0	0	0	0	0	0	0	0	0
d__Bacteria;k__norank_d__Bacteria;p__Bacteroidota;c__Bacteroidia;o__Bacteroidales;f__Marinifilaceae;g__Butyricimonas;s__uncultured_bacterium_g__Butyricimonas;ASV5631	0.000412446	0	0	0	0	0.000349294	0	0	0	0	0.000571444	0	0	0	0	0	0	0	0	0	0	0	0	0.000128876
d__Bacteria;k__norank_d__Bacteria;p__Bacillota;c__Bacilli;o__Erysipelotrichales;f__Erysipelotrichaceae;g__Dubosiella;s__Dubosiella_newyorkensis;ASV8765	0	0	0	0	0	0	0	0	0	0	0	0	0	0	0	0	0	0	0	0	0	0	0	0
d__Bacteria;k__norank_d__Bacteria;p__Bacillota;c__Bacilli;o__Erysipelotrichales;f__Erysipelotrichaceae;g__Dubosiella;s__uncultured_Erysipelotrichales_bacterium;ASV10025	0	0	0	0	0	0	0	0	0	0	0	0	0	0	0	0	0	0	0	0	0	0	0	0
d__Bacteria;k__norank_d__Bacteria;p__Bacteroidota;c__Bacteroidia;o__Bacteroidales;f__Muribaculaceae;g__norank_f__Muribaculaceae;s__uncultured_bacterium_f__Muribaculaceae;ASV5227	0	8.59353e-05	0	0	0	0	0	0	0	0	0	0	0	0	0	0	0	0	0	0	0	0	0	0
d__Bacteria;k__norank_d__Bacteria;p__Bacteroidota;c__Bacteroidia;o__Bacteroidales;f__Prevotellaceae;g__norank_f__Prevotellaceae;s__uncultured_bacterium_f__Prevotellaceae;ASV5267	0	5.72902e-05	0	0	0	0	0	0	0	0	0	0	0	0	0	0	0	0	0	0	0	0	0	0
d__Bacteria;k__norank_d__Bacteria;p__Bacillota;c__Bacilli;o__RF39;f__norank_o__RF39;g__norank_o__RF39;s__uncultured_bacterium_o__RF39;ASV2023	0	0	0	0	0	0	0	0	0	0	0	0	0	0	0	0	0	0	0	0	0	0	0	0
d__Bacteria;k__norank_d__Bacteria;p__Bacillota;c__Clostridia;o__Clostridia_UCG-014;f__norank_o__Clostridia_UCG-014;g__norank_o__Clostridia_UCG-014;s__unclassified_g__norank_o__Clostridia_UCG-014;ASV4410	0	0	0	0	0	0	0	0	0	0	0	0	0	0	0	0	0	0	0	0	0	0	7.4798e-05	0
d__Bacteria;k__norank_d__Bacteria;p__Bacillota;c__Clostridia;o__Monoglobales;f__Monoglobaceae;g__Monoglobus;s__unclassified_g__Monoglobus;ASV11116	0	0	0	0	0	0	0	0.000156191	0	0	0	0	0	0	0	0	0	0	0	0	0	0	0	0
d__Bacteria;k__norank_d__Bacteria;p__Bacillota;c__Bacilli;o__Erysipelotrichales;f__Erysipelotrichaceae;g__Faecalibaculum;s__uncultured_bacterium_g__Faecalibaculum;ASV2181	0	0	0	0	0	0	0	0	0	0	0	0	0	0	0	0	0	0	0	0	0	0	0	0
d__Bacteria;k__norank_d__Bacteria;p__Bacillota;c__Clostridia;o__Lachnospirales;f__Lachnospiraceae;g__ASF356;s__unclassified_g__ASF356;ASV8125	0	0	0	0	0	0	0	0	0	0	0	0	0	0	0	0	0	0	0	0	0	0	0	0
d__Bacteria;k__norank_d__Bacteria;p__Bacillota;c__Clostridia;o__Oscillospirales;f__Oscillospiraceae;g__unclassified_f__Oscillospiraceae;s__unclassified_f__Oscillospiraceae;ASV8019	0	0	0	0	0	8.73235e-05	0	0	0	0	0	0	0	0	0	0	0	0	0	0	0	0	0	0
d__Bacteria;k__norank_d__Bacteria;p__unclassified_k__norank_d__Bacteria;c__unclassified_k__norank_d__Bacteria;o__unclassified_k__norank_d__Bacteria;f__unclassified_k__norank_d__Bacteria;g__unclassified_k__norank_d__Bacteria;s__unclassified_k__norank_d__Bacteria;ASV3928	0	0	0	0	0	0	0	0	0	0	0	0	0	0	0	0	0	0	0	0	0	0	0	0
d__Bacteria;k__norank_d__Bacteria;p__Bacillota;c__Clostridia;o__Lachnospirales;f__Lachnospiraceae;g__unclassified_f__Lachnospiraceae;s__unclassified_f__Lachnospiraceae;ASV6122	0	0	0	0	0	0	0	0	0	0	0	0	0	0	0	0	0	0	0	0	0	0	0	0
d__Bacteria;k__norank_d__Bacteria;p__Bacteroidota;c__Bacteroidia;o__Bacteroidales;f__Muribaculaceae;g__norank_f__Muribaculaceae;s__unclassified_g__norank_f__Muribaculaceae;ASV11409	0	0	0	0	0	0	0	0	0	0	0	0	5.8355e-05	0	0	0	0	0	0	0	0	0	0	0
d__Bacteria;k__norank_d__Bacteria;p__Actinomycetota;c__Coriobacteriia;o__Coriobacteriales;f__Eggerthellaceae;g__Adlercreutzia;s__uncultured_bacterium_g__Adlercreutzia;ASV1553	0	0	0	0	0	0	0	0	0	0	0	0	0	0	0	0	5.71527e-05	0	0	0	0	0	0	0
d__Bacteria;k__norank_d__Bacteria;p__Bacteroidota;c__Bacteroidia;o__Bacteroidales;f__Rikenellaceae;g__Alistipes;s__uncultured_bacterium_g__Alistipes;ASV10238	0	0	0	0	0	0	0	0	0	0	0	0	0	0	7.49756e-05	0	0	0	0	0	0	0	0	0
d__Bacteria;k__norank_d__Bacteria;p__Bacillota;c__Bacilli;o__Lactobacillales;f__Enterococcaceae;g__Enterococcus;s__unclassified_g__Enterococcus;ASV11369	0	0	0	0	0	0	0	0	0	0	0	0	5.8355e-05	0	0	0	0	0	0	0	0	0	0	0
d__Bacteria;k__norank_d__Bacteria;p__Bacillota;c__Clostridia;o__Oscillospirales;f__Oscillospiraceae;g__unclassified_f__Oscillospiraceae;s__unclassified_f__Oscillospiraceae;ASV2986	0	0	0	0	0	0	0	0	0	0	0	0	0	0	0	0	0	0	0	0	8.88455e-05	0	0	0
d__Bacteria;k__norank_d__Bacteria;p__Bacillota;c__Clostridia;o__Oscillospirales;f__[Eubacterium]_coprostanoligenes_group;g__norank_f__[Eubacterium]_coprostanoligenes_group;s__uncultured_bacterium_f__[Eubacterium]_coprostanoligenes_group;ASV2251	0	0	0	0	0	0	0	0	0	0	0	0	0	0	0	0	0	0	0	0	0	0	0	0
d__Bacteria;k__norank_d__Bacteria;p__Bacillota;c__Clostridia;o__Lachnospirales;f__Lachnospiraceae;g__norank_f__Lachnospiraceae;s__Clostridium_sp._Culture-54;ASV4568	0	0	0	0	0	0	0	0	0	0	0	0	0	0	0	0	0	0	0	0	0	0.000348716	0	0
d__Bacteria;k__norank_d__Bacteria;p__Bacteroidota;c__Bacteroidia;o__Bacteroidales;f__Muribaculaceae;g__norank_f__Muribaculaceae;s__unclassified_g__norank_f__Muribaculaceae;ASV7273	0	0	0	0	0	0	0	0	0	8.37451e-05	0	0	0	0	0	0	0	0	0	0	0	0	0	0
d__Bacteria;k__norank_d__Bacteria;p__Bacteroidota;c__Bacteroidia;o__Bacteroidales;f__Rikenellaceae;g__Alistipes;s__uncultured_bacterium_g__Alistipes;ASV9121	0	0	0	0	0	0	0	0	0	0	0	0	0	0	0	0	0	0	0	0	0	0	0	0
d__Bacteria;k__norank_d__Bacteria;p__Bacteroidota;c__Bacteroidia;o__Bacteroidales;f__Muribaculaceae;g__norank_f__Muribaculaceae;s__uncultured_bacterium_f__Muribaculaceae;ASV8998	0	0	0	0	0	0	0	0	0	0	0	0	0	0	0	0	0	0	0	0	0	0	0	0
d__Bacteria;k__norank_d__Bacteria;p__Bacillota;c__Clostridia;o__Clostridia_UCG-014;f__norank_o__Clostridia_UCG-014;g__norank_o__Clostridia_UCG-014;s__uncultured_bacterium_o__Clostridia_UCG-014;ASV3166	0	0	0	0	0	0	0	0	0	0	0	0	0	0	0	0	0	0	0	0	0	0	0	0
d__Bacteria;k__norank_d__Bacteria;p__Bacillota;c__Clostridia;o__Peptostreptococcales-Tissierellales;f__Anaerovoracaceae;g__Family_XIII_UCG-001;s__uncultured_bacterium_g__Family_XIII_UCG-001;ASV7617	0	0	0	0	0	0	0	0	0	0	0	0	0	0	0	0	0	0	0	0	0	0	0	0
d__Bacteria;k__norank_d__Bacteria;p__Bacillota;c__Clostridia;o__Lachnospirales;f__Lachnospiraceae;g__unclassified_f__Lachnospiraceae;s__unclassified_f__Lachnospiraceae;ASV10994	0	0	0	0	0	0	0	0	0	0	0	0	0	0	0	0	0	0	0	0	0	0	0	0
d__Bacteria;k__norank_d__Bacteria;p__Campylobacterota;c__Campylobacteria;o__Campylobacterales;f__Helicobacteraceae;g__Helicobacter;s__unclassified_g__Helicobacter;ASV1535	0	0	0	0	0	0	0	0	0	0	0	0	0	0	0	0	8.5729e-05	0	0	0	0	0	0	0
d__Bacteria;k__norank_d__Bacteria;p__Bacillota;c__Clostridia;o__Lachnospirales;f__Lachnospiraceae;g__Lachnospiraceae_NC2004_group;s__uncultured_bacterium_g__Lachnospiraceae_NC2004_group;ASV399	0	0	0	0	0	0	0	0	0	0	0	0	0	0	0	0	0	0	0	0	0	0	0	0
d__Bacteria;k__norank_d__Bacteria;p__Bacillota;c__Clostridia;o__Peptococcales;f__Peptococcaceae;g__norank_f__Peptococcaceae;s__unidentified_f__Peptococcaceae;ASV1097	0	0	0	0	0	0	0	0	0	0	0	0.000216336	0	0	0	0	0	0	0	0	0	0	0	0
d__Bacteria;k__norank_d__Bacteria;p__Bacteroidota;c__Bacteroidia;o__Bacteroidales;f__Muribaculaceae;g__norank_f__Muribaculaceae;s__uncultured_bacterium_f__Muribaculaceae;ASV6241	0	0	0	0	0	0	0	0	0	0	0	0	0	0	0	0	0	0	0	0	0	0	0	0
d__Bacteria;k__norank_d__Bacteria;p__Actinomycetota;c__Coriobacteriia;o__Coriobacteriales;f__Eggerthellaceae;g__unclassified_f__Eggerthellaceae;s__unclassified_f__Eggerthellaceae;ASV3796	0	0	0	0	0	0	0	0	0	0	0	0	0	5.20671e-05	0	0	0	0	0	0	0	0	0	0
d__Bacteria;k__norank_d__Bacteria;p__Bacillota;c__Clostridia;o__Oscillospirales;f__Oscillospiraceae;g__unclassified_f__Oscillospiraceae;s__unclassified_f__Oscillospiraceae;ASV6706	0	0	0	0	0	0	0	0	0	0	0	0	0	0	0	0	0	0	0	0	0	0	0	0
d__Bacteria;k__norank_d__Bacteria;p__Bacillota;c__Clostridia;o__Peptostreptococcales-Tissierellales;f__Peptostreptococcaceae;g__unclassified_f__Peptostreptococcaceae;s__unclassified_f__Peptostreptococcaceae;ASV3821	0	0	0	0	0	0	0	0	0	0	0	0	0	5.20671e-05	0	0	0	0	0	0	0	0	0	0
d__Bacteria;k__norank_d__Bacteria;p__Bacillota;c__Bacilli;o__Erysipelotrichales;f__Erysipelotrichaceae;g__Turicibacter;s__uncultured_bacterium_g__Turicibacter;ASV587	0	0.00011458	0	0	0	0	0.00107363	0.00324878	8.50678e-05	0.00122826	0	0	0	0.00393106	0.000949691	0	0.00285763	0.000323246	0.000710402	0.000666333	0	0.00075555	0.00211928	0.000386628
d__Bacteria;k__norank_d__Bacteria;p__Bacteroidota;c__Bacteroidia;o__Bacteroidales;f__unclassified_o__Bacteroidales;g__unclassified_o__Bacteroidales;s__unclassified_o__Bacteroidales;ASV10732	0	0	0	0	0	0	0	0	5.67118e-05	0	0	0	0	0	0	0	0	0	0	0	0	0	0	0
d__Bacteria;k__norank_d__Bacteria;p__Bacteroidota;c__Bacteroidia;o__Bacteroidales;f__Rikenellaceae;g__Alistipes;s__uncultured_bacterium_g__Alistipes;ASV5468	0	0	0	0	0	0	0	0	0	0	0	0	0	0	0	0	0	0	0	0	0	0	0	0
d__Bacteria;k__norank_d__Bacteria;p__Bacillota;c__Clostridia;o__Lachnospirales;f__Lachnospiraceae;g__unclassified_f__Lachnospiraceae;s__unclassified_f__Lachnospiraceae;ASV2013	0	0	0	0	0	0	0	0	0	0	0	0	0	0	0	0	0	0.000522167	0	0	0	0	0	0
d__Bacteria;k__norank_d__Bacteria;p__Bacillota;c__Clostridia;o__Clostridia_UCG-014;f__norank_o__Clostridia_UCG-014;g__norank_o__Clostridia_UCG-014;s__unclassified_g__norank_o__Clostridia_UCG-014;ASV3598	0	0	0	0	0	0	0	0	0	0.00281942	0	0	0	0.00044257	0	0	0	0	0	0	0	0.00212135	0	0
d__Bacteria;k__norank_d__Bacteria;p__Bacillota;c__unclassified_p__Bacillota;o__unclassified_p__Bacillota;f__unclassified_p__Bacillota;g__unclassified_p__Bacillota;s__unclassified_p__Bacillota;ASV11502	0	0	0	0.000144229	0	0	0	0	0	0	0	0	0	0	0	0	0	0	0	0	0	0	0	0
d__Bacteria;k__norank_d__Bacteria;p__Bacillota;c__Clostridia;o__Lachnospirales;f__Lachnospiraceae;g__unclassified_f__Lachnospiraceae;s__unclassified_f__Lachnospiraceae;ASV5732	0	0	0	0	0	0	0	0	0	0	0.000108846	0	0	0	0	0	0	0	0	0	0	0	0	0
d__Bacteria;k__norank_d__Bacteria;p__Bacteroidota;c__Bacteroidia;o__Bacteroidales;f__Rikenellaceae;g__Alistipes;s__unclassified_g__Alistipes;ASV5079	0	0.000458321	0	0.000115384	0.00187796	0.000232863	0	0	0	0	0	0	0	0	0	0	0	0	0	0	0	0	0	7.73256e-05
d__Bacteria;k__norank_d__Bacteria;p__Bacteroidota;c__Bacteroidia;o__Bacteroidales;f__unclassified_o__Bacteroidales;g__unclassified_o__Bacteroidales;s__unclassified_o__Bacteroidales;ASV8751	0	0	0	0	0	0	0	0	0	0	0	0	0	0	0	0	0	0	0	0	0	0	0	0
d__Bacteria;k__norank_d__Bacteria;p__unclassified_k__norank_d__Bacteria;c__unclassified_k__norank_d__Bacteria;o__unclassified_k__norank_d__Bacteria;f__unclassified_k__norank_d__Bacteria;g__unclassified_k__norank_d__Bacteria;s__unclassified_k__norank_d__Bacteria;ASV7437	0	0	0	0	0	0	0	0	0	0	0	0	0	0	0	0	0	0	0	0	0	0	0	0
d__Bacteria;k__norank_d__Bacteria;p__Bacteroidota;c__Bacteroidia;o__Bacteroidales;f__Muribaculaceae;g__norank_f__Muribaculaceae;s__uncultured_bacterium_f__Muribaculaceae;ASV1099	0	0	0	0	0	0	0	0	0	0	0	0.000216336	0	0	0	0	0	0	0	0	0	0	0	0
d__Bacteria;k__norank_d__Bacteria;p__Bacillota;c__Clostridia;o__Lachnospirales;f__Lachnospiraceae;g__unclassified_f__Lachnospiraceae;s__unclassified_f__Lachnospiraceae;ASV6962	0	0	0	0	0	0	0	0	0	0	0	0	0	0	0	0	0	0	0	0	0	0	0	0
d__Bacteria;k__norank_d__Bacteria;p__Bacillota;c__Bacilli;o__RF39;f__norank_o__RF39;g__norank_o__RF39;s__uncultured_bacterium_o__RF39;ASV5212	0	8.59353e-05	0	0	0	0	0	0	0	0	0	0	0	0	0	0	0	0	0	0	0	0	0	0
d__Bacteria;k__norank_d__Bacteria;p__Bacteroidota;c__Bacteroidia;o__Bacteroidales;f__Muribaculaceae;g__norank_f__Muribaculaceae;s__uncultured_bacterium_f__Muribaculaceae;ASV3564	0	0	0	0	0	0	0	0	0	0	0	0	0	0	0	0	0	0	0	0	0	0	0	0
d__Bacteria;k__norank_d__Bacteria;p__Bacteroidota;c__Bacteroidia;o__Bacteroidales;f__Bacteroidaceae;g__Bacteroides;s__unclassified_g__Bacteroides;ASV1439	0	0	0	0	0	0	0	0	0	0	0	0	0	0	0	0	0.000171458	0	0	0	0	0	0	0
d__Bacteria;k__norank_d__Bacteria;p__Bacillota;c__Clostridia;o__Lachnospirales;f__Lachnospiraceae;g__Roseburia;s__unclassified_g__Roseburia;ASV10520	0	0	0	0	0	0	0	0	0.00158793	0	0	0	0	0	0	0	0	0	0	0	0	0	0	0
d__Bacteria;k__norank_d__Bacteria;p__Bacteroidota;c__Bacteroidia;o__Bacteroidales;f__Muribaculaceae;g__norank_f__Muribaculaceae;s__uncultured_bacterium_f__Muribaculaceae;ASV4106	0	0	0.000143723	0	0	0	0	0	0	0	0	0	0	0	0	0	0	0	0	0	0	0	0	0
d__Bacteria;k__norank_d__Bacteria;p__Bacillota;c__Clostridia;o__Oscillospirales;f__Oscillospiraceae;g__unclassified_f__Oscillospiraceae;s__unclassified_f__Oscillospiraceae;ASV7551	0	0	0	0	0	0	0	0	0	0	0	0	0	0	0	0	0	0	0	0	0	0	0	0
d__Bacteria;k__norank_d__Bacteria;p__Bacillota;c__Clostridia;o__Lachnospirales;f__Lachnospiraceae;g__Lachnospiraceae_NK4A136_group;s__unclassified_g__Lachnospiraceae_NK4A136_group;ASV117	0	0	0	0	0	0	0	0	0	0	0.0025851	0	0	0	0	0	0	0	0	0	0	0	0	0
d__Bacteria;k__norank_d__Bacteria;p__Bacillota;c__Clostridia;o__unclassified_c__Clostridia;f__unclassified_c__Clostridia;g__unclassified_c__Clostridia;s__unclassified_c__Clostridia;ASV569	0	0	0	0	0	0	0	0	0	0	0	0	0	0	0	0	0	0	0	0	0	0	0	0
d__Bacteria;k__norank_d__Bacteria;p__Bacillota;c__Clostridia;o__Lachnospirales;f__Lachnospiraceae;g__Lachnospiraceae_NK4A136_group;s__unclassified_g__Lachnospiraceae_NK4A136_group;ASV9331	0	0	0	0	0	0	0	0	0	0	0	0	0	0	0	0	0	0	0	5.55278e-05	0	0	0	0
d__Bacteria;k__norank_d__Bacteria;p__Bacillota;c__Bacilli;o__Lactobacillales;f__Streptococcaceae;g__Lactococcus;s__unclassified_g__Lactococcus;ASV2811	0	0	0	0	0	0	0	0.000468574	0.000793966	0.000251235	0	0	0	0	0	0	0	0	0.0380065	0.0483092	0.012505	0.0482971	0.0541787	0.0244349
d__Bacteria;k__norank_d__Bacteria;p__Bacteroidota;c__Bacteroidia;o__Bacteroidales;f__Muribaculaceae;g__norank_f__Muribaculaceae;s__uncultured_bacterium_f__Muribaculaceae;ASV3660	0	0	0	0	0	0	0	0	0	0	0	0	0	0.000182235	0	0	0	0	0	0	0	0	0	0
d__Bacteria;k__norank_d__Bacteria;p__Actinomycetota;c__Coriobacteriia;o__Coriobacteriales;f__Eggerthellaceae;g__Adlercreutzia;s__uncultured_bacterium_g__Adlercreutzia;ASV4726	0	0	0	0	0	0	0	0	0	0	0	0	0	0	0	0	0	0	0	0	0	8.71789e-05	0	0
d__Bacteria;k__norank_d__Bacteria;p__Bacillota;c__Clostridia;o__Lachnospirales;f__Lachnospiraceae;g__unclassified_f__Lachnospiraceae;s__unclassified_f__Lachnospiraceae;ASV10362	0	0	0	0	0.000163301	0	0	0	0	0	0	0	0	0	0	0	0	0	0	0	0	0	0	0
d__Bacteria;k__norank_d__Bacteria;p__Bacillota;c__Clostridia;o__Oscillospirales;f__Ruminococcaceae;g__unclassified_f__Ruminococcaceae;s__unclassified_f__Ruminococcaceae;ASV9377	0	0	0	0	0	0	0	0	0	0	0	0	0	0	0	0	0	0	0.000245908	0	0	0	0	0
d__Bacteria;k__norank_d__Bacteria;p__Bacillota;c__Clostridia;o__Peptostreptococcales-Tissierellales;f__Peptostreptococcaceae;g__unclassified_f__Peptostreptococcaceae;s__unclassified_f__Peptostreptococcaceae;ASV11506	0	0	0	0.000144229	0	0	0	0	0	0	0	0	0	0	0	0	0	0	0	0	0	0	0	0
d__Bacteria;k__norank_d__Bacteria;p__Bacteroidota;c__Bacteroidia;o__Bacteroidales;f__Muribaculaceae;g__norank_f__Muribaculaceae;s__uncultured_bacterium_f__Muribaculaceae;ASV10641	0	0	0	0	0	0	0	0	0.000113424	0	0	0	0	0	0	0	0	0	0	0	0	0	0	0
d__Bacteria;k__norank_d__Bacteria;p__Bacillota;c__Clostridia;o__unclassified_c__Clostridia;f__unclassified_c__Clostridia;g__unclassified_c__Clostridia;s__unclassified_c__Clostridia;ASV7870	0	0	0	0	0	0	0	0	0	0	0	0	0	0	0	0	0	0	0	0	0	0	0	0
d__Bacteria;k__norank_d__Bacteria;p__Bacillota;c__Clostridia;o__Clostridia_UCG-014;f__norank_o__Clostridia_UCG-014;g__norank_o__Clostridia_UCG-014;s__unclassified_g__norank_o__Clostridia_UCG-014;ASV1626	0	0	0	0	0.000136084	0	0.000593321	0	0	0	0	0	0	0	0	0.00160739	0	0	0	0	0	0	0	0
d__Bacteria;k__norank_d__Bacteria;p__Bacillota;c__Clostridia;o__Oscillospirales;f__Oscillospiraceae;g__Intestinimonas;s__unclassified_g__Intestinimonas;ASV2818	0	0	0	0	0	0	0	0	0	0	0	0	0	0	0	0	0	0	0	0	0.00179912	0	0	0
d__Bacteria;k__norank_d__Bacteria;p__Bacteroidota;c__Bacteroidia;o__Bacteroidales;f__Muribaculaceae;g__norank_f__Muribaculaceae;s__unclassified_g__norank_f__Muribaculaceae;ASV5916	0	0	0	0	0	0	0	0	0	0	0	0	0	0	0	0	0	0	0	0	0	0	0	0
d__Bacteria;k__norank_d__Bacteria;p__Bacteroidota;c__Bacteroidia;o__Bacteroidales;f__Muribaculaceae;g__norank_f__Muribaculaceae;s__uncultured_bacterium_f__Muribaculaceae;ASV2410	0	0	0	0	0	0	0	0	0	0	0	0	0	0	0	0	0	0	0	0	0	0	0	0
d__Bacteria;k__norank_d__Bacteria;p__Bacteroidota;c__Bacteroidia;o__Bacteroidales;f__unclassified_o__Bacteroidales;g__unclassified_o__Bacteroidales;s__unclassified_o__Bacteroidales;ASV1398	0	0	0	0	0	0	0	0	0	0	0	0	0	0	0	0	0.00031434	0	0	0	0	0	0	0
d__Bacteria;k__norank_d__Bacteria;p__Bacillota;c__Clostridia;o__Lachnospirales;f__Lachnospiraceae;g__Lachnospiraceae_NK4A136_group;s__unclassified_g__Lachnospiraceae_NK4A136_group;ASV6322	0	0	0	0	0	0	0	0	0	0	0	0	0	0	0	0	0	0	0	0	0	0	0	0
d__Bacteria;k__norank_d__Bacteria;p__Bacillota;c__Clostridia;o__Lachnospirales;f__Lachnospiraceae;g__unclassified_f__Lachnospiraceae;s__unclassified_f__Lachnospiraceae;ASV4522	0	0	0	0	0	0	0	0	0	0	0	0	0	0	0	0	0	0	0	0	0	0	4.98654e-05	0
d__Bacteria;k__norank_d__Bacteria;p__Thermodesulfobacteriota;c__Desulfovibrionia;o__Desulfovibrionales;f__Desulfovibrionaceae;g__Desulfovibrio;s__uncultured_bacterium_g__Desulfovibrio;ASV328	0	0	0	0	0	0	0	0	0	0	0	0	0	0	0	0	0	0	0	0	0	0	0	0
d__Bacteria;k__norank_d__Bacteria;p__Bacillota;c__Clostridia;o__Lachnospirales;f__Lachnospiraceae;g__unclassified_f__Lachnospiraceae;s__unclassified_f__Lachnospiraceae;ASV9594	0.00059289	0	0	0	0	0	0	0	0	0	0	0	0	0	0	0	0	0	0	0	0	0	0	0
d__Bacteria;k__norank_d__Bacteria;p__unclassified_k__norank_d__Bacteria;c__unclassified_k__norank_d__Bacteria;o__unclassified_k__norank_d__Bacteria;f__unclassified_k__norank_d__Bacteria;g__unclassified_k__norank_d__Bacteria;s__unclassified_k__norank_d__Bacteria;ASV2984	0	0	0	0	0	0	0	0	0	0	0	0	0	0	0	0	0	0	0	0	8.88455e-05	0	0	0
d__Bacteria;k__norank_d__Bacteria;p__Bacteroidota;c__Bacteroidia;o__Bacteroidales;f__Bacteroidaceae;g__Bacteroides;s__unclassified_g__Bacteroides;ASV9991	0	0	0	0	0	0	0	0	0	0	0	0	0	0	0	0	0	0	0	0	0	0	0	0
d__Bacteria;k__norank_d__Bacteria;p__Bacillota;c__Clostridia;o__Oscillospirales;f__Oscillospiraceae;g__Colidextribacter;s__unclassified_g__Colidextribacter;ASV1623	0	0	0	0	0	0	0	0	0	0	0	0	0	0	0	0.00173297	0	0	0.000546463	0	0	0	0	0
d__Bacteria;k__norank_d__Bacteria;p__Bacillota;c__Clostridia;o__Oscillospirales;f__Oscillospiraceae;g__Oscillibacter;s__uncultured_bacterium_g__Oscillibacter;ASV4950	0	0	0	0	0	0	0	0	0	0	0	0	0	0	0	0	0	0	0	0	0	0	0	0
d__Bacteria;k__norank_d__Bacteria;p__Deferribacterota;c__Deferribacteres;o__Deferribacterales;f__Deferribacteraceae;g__Mucispirillum;s__Mucispirillum_schaedleri;ASV9597	0.000386668	0	0	0	0	0	0	0	0	0	0	0	0	0	0	0	0	0	0	0	0	0	0	0
d__Bacteria;k__norank_d__Bacteria;p__Bacillota;c__Clostridia;o__Lachnospirales;f__Lachnospiraceae;g__[Eubacterium]_oxidoreducens_group;s__uncultured_bacterium_g__[Eubacterium]_oxidoreducens_group;ASV10335	0	0	0	0	0.000272168	0	0	0	0	0	0	0	0	0	0	0	0	0	0	0	0	0	0	0
d__Bacteria;k__norank_d__Bacteria;p__Thermodesulfobacteriota;c__Desulfovibrionia;o__Desulfovibrionales;f__Desulfovibrionaceae;g__Desulfovibrio;s__unclassified_g__Desulfovibrio;ASV10695	0	0	0	0	0	0	0	0	8.50678e-05	0	0	0	0	0	0	0	0	0	0	0	0	0	0	0
d__Bacteria;k__norank_d__Bacteria;p__Bacillota;c__Bacilli;o__Lactobacillales;f__Streptococcaceae;g__Lactococcus;s__unclassified_g__Lactococcus;ASV4016	0	0	0	0	0	0	0	0	0	0	0	0	0	0	0	0	0	0	0	0	0	0	0	0
d__Bacteria;k__norank_d__Bacteria;p__Bacteroidota;c__Bacteroidia;o__Bacteroidales;f__Rikenellaceae;g__Alistipes;s__uncultured_bacterium_g__Alistipes;ASV6300	0	0	0	0	0	0	0	0	0	0	0	0	0	0	0	0	0	0	0	0	0	0	0	0
d__Bacteria;k__norank_d__Bacteria;p__Bacteroidota;c__Bacteroidia;o__Bacteroidales;f__Muribaculaceae;g__norank_f__Muribaculaceae;s__uncultured_bacterium_f__Muribaculaceae;ASV5461	0	0	0	0	0	0	0	0	0	0	0	0	0	0	0	0	0	0	0	0	0	0	0	0
d__Bacteria;k__norank_d__Bacteria;p__Bacteroidota;c__Bacteroidia;o__Bacteroidales;f__Marinifilaceae;g__Odoribacter;s__unidentified_g__Odoribacter;ASV7801	0	0	0	0	0	0	0	0	0	0	0	0	0	0	0	0	0	0	0	0	0	0	0	0
d__Bacteria;k__norank_d__Bacteria;p__Bacillota;c__Clostridia;o__Lachnospirales;f__Lachnospiraceae;g__Mediterraneibacter;s__uncultured_bacterium_g__Mediterraneibacter;ASV5590	0	0	0	0	0	0	0	0	0	0	0.0180685	0	0	0	0	0	0	0	0	0	0	0	0	0
d__Bacteria;k__norank_d__Bacteria;p__unclassified_k__norank_d__Bacteria;c__unclassified_k__norank_d__Bacteria;o__unclassified_k__norank_d__Bacteria;f__unclassified_k__norank_d__Bacteria;g__unclassified_k__norank_d__Bacteria;s__unclassified_k__norank_d__Bacteria;ASV8882	0	0	0	0	0	0	0	0	0	0	0	0	0	0	0	0	0	0	0	0	0	0	0	0
d__Bacteria;k__norank_d__Bacteria;p__Bacillota;c__Clostridia;o__Oscillospirales;f__Oscillospiraceae;g__unclassified_f__Oscillospiraceae;s__unclassified_f__Oscillospiraceae;ASV8478	0	0	0	0	0	0	0	0	0	0	0	0	0	0	0	0	0	7.45953e-05	0	0	0	0	0	0
d__Bacteria;k__norank_d__Bacteria;p__Bacillota;c__Clostridia;o__unclassified_c__Clostridia;f__unclassified_c__Clostridia;g__unclassified_c__Clostridia;s__unclassified_c__Clostridia;ASV6014	0	0	0	0	0	0	0	0	0	0	0	0	0	0	0	0	0	0	0	0	0	0	0	0
d__Bacteria;k__norank_d__Bacteria;p__Bacteroidota;c__Bacteroidia;o__Bacteroidales;f__Bacteroidaceae;g__Bacteroides;s__unclassified_g__Bacteroides;ASV4047	0	0	0.0003114	0	0	0	0	0	0	0	0	0	0	0	0	0	0	0	0	0	0	0	0	0
d__Bacteria;k__norank_d__Bacteria;p__Bacillota;c__Clostridia;o__Clostridia_vadinBB60_group;f__norank_o__Clostridia_vadinBB60_group;g__norank_o__Clostridia_vadinBB60_group;s__uncultured_bacterium_o__Clostridia_vadinBB60_group;ASV4601	0	0	0	0	0	0	0	0	0	0	0	0	0	0	0	0	0	0	0	0	0	0.000232477	0	0
d__Bacteria;k__norank_d__Bacteria;p__Bacillota;c__Bacilli;o__Lactobacillales;f__unclassified_o__Lactobacillales;g__unclassified_o__Lactobacillales;s__unclassified_o__Lactobacillales;ASV9867	0	0	0	0	0	0	0	0	0	0	0	0	0	0	0	0	0	0	0	0	0	0	0	7.73256e-05
d__Bacteria;k__norank_d__Bacteria;p__Bacillota;c__Clostridia;o__Lachnospirales;f__Lachnospiraceae;g__norank_f__Lachnospiraceae;s__uncultured_bacterium_f__Lachnospiraceae;ASV9572	0	0	0	0	0	0	0	0	0	0	0	0	0	0	0	0	0	0	5.46463e-05	0	0	0	0	0
d__Bacteria;k__norank_d__Bacteria;p__Bacillota;c__Bacilli;o__Erysipelotrichales;f__Erysipelotrichaceae;g__Dubosiella;s__uncultured_Erysipelotrichales_bacterium;ASV9637	0.000103111	0	0	0	0	0	0	0	0	0	0	0	0	0	0	0	0	0	0	0	0	0	0	0
d__Bacteria;k__norank_d__Bacteria;p__Bacillota;c__Clostridia;o__Lachnospirales;f__Lachnospiraceae;g__unclassified_f__Lachnospiraceae;s__unclassified_f__Lachnospiraceae;ASV11489	0	0	0	0.000173075	0	0	0	0	0	0	0	0	0	0	0	0	0	0	0	0	0	0	0	0
d__Bacteria;k__norank_d__Bacteria;p__Bacillota;c__Clostridia;o__Lachnospirales;f__Lachnospiraceae;g__Blautia;s__unclassified_g__Blautia;ASV4745	0	0	0	0	0	0	0	0	0	0	0	0	0	0	0	0	0	0	0	0	0	5.81193e-05	0	0
d__Bacteria;k__norank_d__Bacteria;p__Bacillota;c__Clostridia;o__Peptostreptococcales-Tissierellales;f__Anaerovoracaceae;g__Anaerovorax;s__uncultured_bacterium_g__Anaerovorax;ASV11201	0	0	0	0	0	0	0	6.24766e-05	0	0	0	0	0	0	0	0	0	0	0	0	0	0	0	0
d__Bacteria;k__norank_d__Bacteria;p__Bacillota;c__Clostridia;o__Lachnospirales;f__Lachnospiraceae;g__unclassified_f__Lachnospiraceae;s__unclassified_f__Lachnospiraceae;ASV1334	0	0.00183329	0	0	0	0.00154272	0	0	0	0	0	0	0	0	0	0	0.00557238	0	0	0	0	0	0.00191982	0
d__Bacteria;k__norank_d__Bacteria;p__Bacillota;c__Clostridia;o__Lachnospirales;f__Lachnospiraceae;g__Blautia;s__Lachnospiraceae_bacterium_28-4;ASV4344	0	0	0	0	0	0	0	0	0	0	0	0	0	0	0	0	0	0	0	0	0	0	0.000149596	0
d__Bacteria;k__norank_d__Bacteria;p__Bacillota;c__Clostridia;o__Lachnospirales;f__Lachnospiraceae;g__Lachnoclostridium;s__unclassified_g__Lachnoclostridium;ASV4347	0	0	0	0	0	0	0	0	0	0	0	0	0	0	0	0	0	0	0	0	0	0	0.000149596	0
d__Bacteria;k__norank_d__Bacteria;p__Bacteroidota;c__Bacteroidia;o__Bacteroidales;f__Muribaculaceae;g__norank_f__Muribaculaceae;s__uncultured_bacterium_f__Muribaculaceae;ASV3385	0	0	0	0	0	0	0	0	0	0.0237836	0	0	0	0	0	0	0	0	0	0	0	0	0	0
d__Bacteria;k__norank_d__Bacteria;p__Bacillota;c__Clostridia;o__Oscillospirales;f__Ruminococcaceae;g__Harryflintia;s__uncultured_bacterium_g__Harryflintia;ASV7888	0	0	0	0	0	0	0	0	0	0	0	0	0	0	0	0	0	0	0	0	0	0	0	0
d__Bacteria;k__norank_d__Bacteria;p__Bacteroidota;c__Bacteroidia;o__Bacteroidales;f__Muribaculaceae;g__norank_f__Muribaculaceae;s__unclassified_g__norank_f__Muribaculaceae;ASV11440	0	0	0	0.000346151	0	0	0	0	0	0	0	0	0	0	0	0	0	0	0	0	0	0	0	0
d__Bacteria;k__norank_d__Bacteria;p__Bacteroidota;c__Bacteroidia;o__Bacteroidales;f__Muribaculaceae;g__norank_f__Muribaculaceae;s__uncultured_bacterium_f__Muribaculaceae;ASV2469	0	0	0	0	0	0	0	0	0	0	0	0	0	0	0	0	0	0	0	0	0	0	0	0
d__Bacteria;k__norank_d__Bacteria;p__Bacillota;c__Clostridia;o__Clostridia_UCG-014;f__norank_o__Clostridia_UCG-014;g__norank_o__Clostridia_UCG-014;s__unclassified_g__norank_o__Clostridia_UCG-014;ASV11147	0	0	0	0	0	0	0	0.000124953	0	0	0	0	0	0	0	0	0	0	0	0	0	0	0	0
d__Bacteria;k__norank_d__Bacteria;p__Bacillota;c__Clostridia;o__Lachnospirales;f__Lachnospiraceae;g__unclassified_f__Lachnospiraceae;s__unclassified_f__Lachnospiraceae;ASV11271	0	0	0	0	0	0	0	0	0	0	0	0	0.000320952	0	0	0	0	0	0	0	0	0	0	0
d__Bacteria;k__norank_d__Bacteria;p__Bacillota;c__Clostridia;o__Peptostreptococcales-Tissierellales;f__Anaerovoracaceae;g__norank_f__Anaerovoracaceae;s__uncultured_bacterium_f__Anaerovoracaceae;ASV10237	0	0	0	0	0	0	0	0	0	0	0	0	0	0	7.49756e-05	0	0	0	0	0	0	0	0	0
d__Bacteria;k__norank_d__Bacteria;p__Bacteroidota;c__Bacteroidia;o__Bacteroidales;f__Muribaculaceae;g__norank_f__Muribaculaceae;s__uncultured_bacterium_f__Muribaculaceae;ASV10354	0	0	0	0	0.000190518	0	0	0	0	0	0	0	0	0	0	0	0	0	0	0	0	0	0	0
d__Bacteria;k__norank_d__Bacteria;p__Bacteroidota;c__Bacteroidia;o__Bacteroidales;f__Marinifilaceae;g__Odoribacter;s__uncultured_bacterium_g__Odoribacter;ASV4782	0	0	0	0	0	0	0	0	0	0	0	0	0	0	0	0	0	0	0	0	0	5.81193e-05	0	0
d__Bacteria;k__norank_d__Bacteria;p__Bacteroidota;c__Bacteroidia;o__Bacteroidales;f__Rikenellaceae;g__Alistipes;s__uncultured_bacterium_g__Alistipes;ASV9655	7.73335e-05	0	0	0	0	0	0	0	0	0	0	0	0	0	0	0	0	0	0	0	0	0	0	0
d__Bacteria;k__norank_d__Bacteria;p__Bacillota;c__Clostridia;o__unclassified_c__Clostridia;f__unclassified_c__Clostridia;g__unclassified_c__Clostridia;s__unclassified_c__Clostridia;ASV5660	0	0	0	0	0	0	0	0	0	0	0.000299328	0	0	0	0	0	0	0	0	0	0	0	0	0
d__Bacteria;k__norank_d__Bacteria;p__Bacteroidota;c__Bacteroidia;o__Bacteroidales;f__unclassified_o__Bacteroidales;g__unclassified_o__Bacteroidales;s__unclassified_o__Bacteroidales;ASV5407	0	0	0	0	0	0	0	0	0	0	0	0	0	0	0	0	0	0	0	0	0	0	0	0
d__Bacteria;k__norank_d__Bacteria;p__Bacteroidota;c__Bacteroidia;o__Bacteroidales;f__Muribaculaceae;g__norank_f__Muribaculaceae;s__uncultured_bacterium_f__Muribaculaceae;ASV5557	0	0	0	0	0	0	0	0	0	0	0	0	0	0	0	0	0	0	0	0	0	0	0	0
d__Bacteria;k__norank_d__Bacteria;p__Bacteroidota;c__Bacteroidia;o__Bacteroidales;f__Rikenellaceae;g__Alistipes;s__uncultured_bacterium_g__Alistipes;ASV3314	0	0	0	0	0	0	0	0	0	0	0	0	0	0	0	0	0	0	0	0	0	0	0	0
d__Bacteria;k__norank_d__Bacteria;p__Bacteroidota;c__Bacteroidia;o__Bacteroidales;f__Bacteroidaceae;g__Bacteroides;s__unclassified_g__Bacteroides;ASV9413	0	0	0	0	0	0	0	0	0	0	0	0	0	0	0	0	0	0	0.000163939	0	0	0	0	0
d__Bacteria;k__norank_d__Bacteria;p__unclassified_k__norank_d__Bacteria;c__unclassified_k__norank_d__Bacteria;o__unclassified_k__norank_d__Bacteria;f__unclassified_k__norank_d__Bacteria;g__unclassified_k__norank_d__Bacteria;s__unclassified_k__norank_d__Bacteria;ASV9226	0	0	0	0	0	0	0	0	0	0	0	0	0	0	0	0	0	0	0	8.32917e-05	0	0	0	0
d__Bacteria;k__norank_d__Bacteria;p__Bacillota;c__Clostridia;o__Lachnospirales;f__Lachnospiraceae;g__unclassified_f__Lachnospiraceae;s__unclassified_f__Lachnospiraceae;ASV4884	0	0	0	0	0	0	0	0	0	0	0	0	0	0	0	0	0	0	0	0	0	0	0	0
d__Bacteria;k__norank_d__Bacteria;p__unclassified_k__norank_d__Bacteria;c__unclassified_k__norank_d__Bacteria;o__unclassified_k__norank_d__Bacteria;f__unclassified_k__norank_d__Bacteria;g__unclassified_k__norank_d__Bacteria;s__unclassified_k__norank_d__Bacteria;ASV9486	0	0	0	0	0	0	0	0	0	0	0	0	0	0	0	0	0	0	8.19695e-05	0	0	0	0	0
d__Bacteria;k__norank_d__Bacteria;p__Bacillota;c__Clostridia;o__Lachnospirales;f__Lachnospiraceae;g__[Eubacterium]_ruminantium_group;s__uncultured_bacterium_g__[Eubacterium]_ruminantium_group;ASV1068	0	0	0	0	0	0	0	0	0	0	0	0.000278147	0	0	0	0	0	0	0	0	0	0	0	0
d__Bacteria;k__norank_d__Bacteria;p__Bacillota;c__Clostridia;o__Oscillospirales;f__[Eubacterium]_coprostanoligenes_group;g__norank_f__[Eubacterium]_coprostanoligenes_group;s__uncultured_bacterium_f__[Eubacterium]_coprostanoligenes_group;ASV9903	0	0	0	0	0	0	0	0	0	0	0	0	0	0	0	0	0	0	0	0	0	0	0	5.15504e-05
d__Bacteria;k__norank_d__Bacteria;p__Bacillota;c__Clostridia;o__unclassified_c__Clostridia;f__unclassified_c__Clostridia;g__unclassified_c__Clostridia;s__unclassified_c__Clostridia;ASV1985	0	0	0	0	0	0	0	0	0	0	0	0	0	0	0	0	0	0	0	0	0	0	0	0
d__Bacteria;k__norank_d__Bacteria;p__Bacillota;c__Bacilli;o__Erysipelotrichales;f__Erysipelotrichaceae;g__Dubosiella;s__Dubosiella_newyorkensis;ASV5573	0	0	0	0	0	0	0	0	0	0	0	0	0	0	0	0	0	0	0	0	0	0	0	0
d__Bacteria;k__norank_d__Bacteria;p__Bacillota;c__Clostridia;o__Lachnospirales;f__Lachnospiraceae;g__unclassified_f__Lachnospiraceae;s__unclassified_f__Lachnospiraceae;ASV8979	0	0	0	0	0	0	0	0	0	0	0	0	0	0	0	0	0	0	0	0	0	0	0	0
d__Bacteria;k__norank_d__Bacteria;p__Bacillota;c__Clostridia;o__Lachnospirales;f__Lachnospiraceae;g__norank_f__Lachnospiraceae;s__Clostridiales_bacterium_Marseille-P5551;ASV47	0	0	0	0	0	0	0	0	0	0	0	0	0	0	0	0	0	0	0	0	0	0	0	0
d__Bacteria;k__norank_d__Bacteria;p__Bacillota;c__Clostridia;o__Lachnospirales;f__Lachnospiraceae;g__Blautia;s__unclassified_g__Blautia;ASV10418	0	0	0	0	0.000108867	0	0	0	0	0	0	0	0	0	0	0	0	0	0	0	0	0	0	0
d__Bacteria;k__norank_d__Bacteria;p__Bacillota;c__Clostridia;o__Oscillospirales;f__Ruminococcaceae;g__Ruminococcus;s__unclassified_g__Ruminococcus;ASV10712	0	0	0	0	0	0	0	0	8.50678e-05	0	0	0	0	0	0	0	0	0	0	0	0	0	0	0
d__Bacteria;k__norank_d__Bacteria;p__Bacteroidota;c__Bacteroidia;o__Bacteroidales;f__Marinifilaceae;g__Odoribacter;s__uncultured_bacterium_g__Odoribacter;ASV10199	0	0	0	0	0	0	0	0	0	0	0	0	0	0	9.99675e-05	0	0	0	0	0	0	0	0	0
d__Bacteria;k__norank_d__Bacteria;p__Bacillota;c__Bacilli;o__Erysipelotrichales;f__Erysipelotrichaceae;g__Faecalibaculum;s__uncultured_bacterium_g__Faecalibaculum;ASV4274	0	0	4.79076e-05	0	0	0	0	0	0	0	0	0	0	0	0	0	0	0	0	0	0	0	0	0
d__Bacteria;k__norank_d__Bacteria;p__Bacillota;c__Clostridia;o__Clostridia_UCG-014;f__norank_o__Clostridia_UCG-014;g__norank_o__Clostridia_UCG-014;s__uncultured_bacterium_o__Clostridia_UCG-014;ASV8871	0	0	0	0	0	0	0	0	0	0	0	0	0	0	0	0	0	0	0	0	0	0	0	0
d__Bacteria;k__norank_d__Bacteria;p__Pseudomonadota;c__Alphaproteobacteria;o__Rhodospirillales;f__norank_o__Rhodospirillales;g__norank_o__Rhodospirillales;s__uncultured_Alphaproteobacteria_bacterium_o__Rhodospirillales;ASV10757	0	0	0	0	0	0	0	0	5.67118e-05	0	0	0	0	0	0	0	0	0	0	0	0	0	0	0
d__Bacteria;k__norank_d__Bacteria;p__Bacillota;c__Clostridia;o__Clostridia_UCG-014;f__norank_o__Clostridia_UCG-014;g__norank_o__Clostridia_UCG-014;s__uncultured_bacterium_o__Clostridia_UCG-014;ASV11319	0	0	0	0	0	0	0	0	0	0	0	0	0.00011671	0	0	0	0	0	0	0	0	0	0	0
d__Bacteria;k__norank_d__Bacteria;p__Bacteroidota;c__Bacteroidia;o__Bacteroidales;f__Muribaculaceae;g__norank_f__Muribaculaceae;s__uncultured_bacterium_f__Muribaculaceae;ASV1551	0	0	0	0	0	0	0	0	0	0	0	0	0	0	0	0	5.71527e-05	0	0	0	0	0	0	0
d__Bacteria;k__norank_d__Bacteria;p__Bacillota;c__Bacilli;o__Lactobacillales;f__Lactobacillaceae;g__Ligilactobacillus;s__unclassified_g__Ligilactobacillus;ASV2488	0	0	0	0	0	0	0	0	0	0	0	0	0	0	0	0	0	0	0	0	0	0	0	0
d__Bacteria;k__norank_d__Bacteria;p__Bacillota;c__Clostridia;o__Lachnospirales;f__Lachnospiraceae;g__unclassified_f__Lachnospiraceae;s__unclassified_f__Lachnospiraceae;ASV1956	0	5.72902e-05	0.000407215	0	0.000381035	0	0	0	0	0	0	0	0	0	0.000124959	0	0	0	0	0	0	0.000377775	0.000174529	0
d__Bacteria;k__norank_d__Bacteria;p__unclassified_k__norank_d__Bacteria;c__unclassified_k__norank_d__Bacteria;o__unclassified_k__norank_d__Bacteria;f__unclassified_k__norank_d__Bacteria;g__unclassified_k__norank_d__Bacteria;s__unclassified_k__norank_d__Bacteria;ASV7818	0	0	0	0	0	0	0	0	0	0	0	0	0	0	0	0	0	0	0	0	0	0	0	0
d__Bacteria;k__norank_d__Bacteria;p__unclassified_k__norank_d__Bacteria;c__unclassified_k__norank_d__Bacteria;o__unclassified_k__norank_d__Bacteria;f__unclassified_k__norank_d__Bacteria;g__unclassified_k__norank_d__Bacteria;s__unclassified_k__norank_d__Bacteria;ASV4450	0	0	0	0	0	0	0	0	0	0	0	0	0	0	0	0	0	0	0	0	0	0	4.98654e-05	0
d__Bacteria;k__norank_d__Bacteria;p__Thermodesulfobacteriota;c__Desulfovibrionia;o__Desulfovibrionales;f__Desulfovibrionaceae;g__Desulfovibrio;s__uncultured_bacterium_g__Desulfovibrio;ASV1393	0	0	0	0	0	0	0	0	0	0	0.00201366	0	0	0	0	0	0.00031434	0	0	0	0	0	0	0
d__Bacteria;k__norank_d__Bacteria;p__Bacteroidota;c__Bacteroidia;o__Bacteroidales;f__Muribaculaceae;g__norank_f__Muribaculaceae;s__uncultured_bacterium_f__Muribaculaceae;ASV11110	0	0	0	0	0	0	0	0.00018743	0	0	0	0	0	0	0	0	0	0	0	0	0	0	0	0
d__Bacteria;k__norank_d__Bacteria;p__Bacillota;c__Clostridia;o__Lachnospirales;f__Lachnospiraceae;g__unclassified_f__Lachnospiraceae;s__unclassified_f__Lachnospiraceae;ASV3570	0	0	0	0	0	0	0	0	0	0	0	0	0	0.00200458	0	0	0	0	0	0	0	0	0	0
d__Bacteria;k__norank_d__Bacteria;p__Bacillota;c__Clostridia;o__Lachnospirales;f__Lachnospiraceae;g__unclassified_f__Lachnospiraceae;s__unclassified_f__Lachnospiraceae;ASV45	0	0	0	0	0	0	0	0	0	0	0	0	0	0	0.00192437	0.00138135	0	0.0184996	0	0	0	0	0	0
d__Bacteria;k__norank_d__Bacteria;p__Bacteroidota;c__Bacteroidia;o__Bacteroidales;f__Bacteroidaceae;g__Bacteroides;s__unclassified_g__Bacteroides;ASV2822	0	0	0	0	0	0	0	0	0.0036012	0	0.00168712	0	0	0	0	0	0	0.00236219	0	0	0.00139932	0	0	0
d__Bacteria;k__norank_d__Bacteria;p__Bacillota;c__Clostridia;o__Lachnospirales;f__Lachnospiraceae;g__unclassified_f__Lachnospiraceae;s__unclassified_f__Lachnospiraceae;ASV2859	0	0	0	0	0	0	0	0	0	0	0	0	0	0	0	0	0	0	0	0	0.000355382	0	0	0
d__Bacteria;k__norank_d__Bacteria;p__Bacillota;c__Clostridia;o__Clostridia_UCG-014;f__norank_o__Clostridia_UCG-014;g__norank_o__Clostridia_UCG-014;s__uncultured_bacterium_o__Clostridia_UCG-014;ASV9205	0	0	0	0	0	0	0	0	0	0	0	0	0	0	0	0	0	0	0	0.000111056	0	0	0	0
d__Bacteria;k__norank_d__Bacteria;p__Actinomycetota;c__Coriobacteriia;o__Coriobacteriales;f__unclassified_o__Coriobacteriales;g__unclassified_o__Coriobacteriales;s__unclassified_o__Coriobacteriales;ASV10978	0	0	0	0	0	0	0	0	0	0	0	0	0	0	0	0	0	0	0	0	0	0	0	0
d__Bacteria;k__norank_d__Bacteria;p__Bacillota;c__Bacilli;o__Lactobacillales;f__Lactobacillaceae;g__Ligilactobacillus;s__unclassified_g__Ligilactobacillus;ASV6065	0	0	0	0	0	0	0	0	0	0	0	0	0	0	0	0	0	0	0	0	0	0	0	0
d__Bacteria;k__norank_d__Bacteria;p__Bacillota;c__Bacilli;o__Bacillales;f__Bacillaceae;g__Litchfieldia;s__Lactobacillus_vaginalis_g__Litchfieldia;ASV3487	0	0	0	0	0	0	0	0	0	0	0	0	0	0	0	0	0	0	0	0	0	0	0	0
d__Bacteria;k__norank_d__Bacteria;p__Bacillota;c__Bacilli;o__Lactobacillales;f__Lactobacillaceae;g__Ligilactobacillus;s__unclassified_g__Ligilactobacillus;ASV3997	0	0	0	0	0	0	0	0	0	0	0	0	0	0	0	0	0	0	0	0	0	0	0	0
d__Bacteria;k__norank_d__Bacteria;p__Bacillota;c__unclassified_p__Bacillota;o__unclassified_p__Bacillota;f__unclassified_p__Bacillota;g__unclassified_p__Bacillota;s__unclassified_p__Bacillota;ASV7520	0	0	0	0	0	0	0	0	0	0	0	0	0	0	0	0	0	0	0	0	0	0	0	0
d__Bacteria;k__norank_d__Bacteria;p__Bacillota;c__Bacilli;o__Lactobacillales;f__Enterococcaceae;g__Enterococcus;s__unclassified_g__Enterococcus;ASV4981	0	0	0	0	0	0	0	0	0	0	0	0	0	0	0	0	0	0	0	0	0	0	0	0
d__Bacteria;k__norank_d__Bacteria;p__Bacillota;c__Clostridia;o__Lachnospirales;f__Lachnospiraceae;g__unclassified_f__Lachnospiraceae;s__unclassified_f__Lachnospiraceae;ASV5673	0	0	0	0	0	0	0	0	0	0	0.000244905	0	0	0	0	0	0	0	0	0	0	0	0	0
d__Bacteria;k__norank_d__Bacteria;p__Bacteroidota;c__Bacteroidia;o__Bacteroidales;f__Muribaculaceae;g__norank_f__Muribaculaceae;s__uncultured_bacterium_f__Muribaculaceae;ASV3443	0	0	0	0	0	0	0	0	0	0	0	0	0	0	0	0	0	0	0	0	0	0	0	0
d__Bacteria;k__norank_d__Bacteria;p__Bacillota;c__Clostridia;o__Oscillospirales;f__Oscillospiraceae;g__unclassified_f__Oscillospiraceae;s__unclassified_f__Oscillospiraceae;ASV3092	0	0	0	0	0	0	0	0	0	0	0	0	0	0	0	0	0	0	0	0	4.44227e-05	0	0	0
d__Bacteria;k__norank_d__Bacteria;p__Bacteroidota;c__Bacteroidia;o__Bacteroidales;f__Bacteroidaceae;g__Bacteroides;s__unclassified_g__Bacteroides;ASV2236	0	0	0	0	0	0	0	0	0	0	0	0	0	0	0	0	0	0	0	0	0	0	0	0
d__Bacteria;k__norank_d__Bacteria;p__Bacillota;c__Clostridia;o__Clostridia_UCG-014;f__norank_o__Clostridia_UCG-014;g__norank_o__Clostridia_UCG-014;s__uncultured_bacterium_o__Clostridia_UCG-014;ASV4677	0	0	0	0	0	0	0	0	0	0	0	0	0	0	0	0	0	0	0	0	0	0.000116239	0	0
d__Bacteria;k__norank_d__Bacteria;p__Bacteroidota;c__Bacteroidia;o__Bacteroidales;f__Muribaculaceae;g__norank_f__Muribaculaceae;s__uncultured_bacterium_f__Muribaculaceae;ASV9058	0	0	0	0	0	0	0	0	0	0	0	0	0	0	0	0	0	0	0	0	0	0	0	0
d__Bacteria;k__norank_d__Bacteria;p__Bacteroidota;c__Bacteroidia;o__Bacteroidales;f__Muribaculaceae;g__norank_f__Muribaculaceae;s__uncultured_bacterium_f__Muribaculaceae;ASV3716	0	0	0	0	0	0	0	0	0	0	0	0	0	0.000104134	0	0	0	0	0	0	0	0	0	0
d__Bacteria;k__norank_d__Bacteria;p__Bacteroidota;c__Bacteroidia;o__Bacteroidales;f__Marinifilaceae;g__Odoribacter;s__uncultured_bacterium_g__Odoribacter;ASV2587	0	0	0	0	0	0	0	0	0	0	0	0	0	0	0	0	0	0	0	0	0	0	0	0
d__Bacteria;k__norank_d__Bacteria;p__Bacillota;c__Clostridia;o__Oscillospirales;f__Oscillospiraceae;g__Oscillibacter;s__Clostridiales_bacterium_CIEAF_021;ASV4354	0	0	0	0	0	0	0	0	0	0	0	0	0	0	0	0	0	0	0	0	0	0	0.000124663	0
d__Bacteria;k__norank_d__Bacteria;p__Bacteroidota;c__Bacteroidia;o__Bacteroidales;f__unclassified_o__Bacteroidales;g__unclassified_o__Bacteroidales;s__unclassified_o__Bacteroidales;ASV6901	0	0	0	0	0	0	0	0	0	0	0	0	0	0	0	0	0	0	0	0	0	0	0	0
d__Bacteria;k__norank_d__Bacteria;p__Bacillota;c__Clostridia;o__Clostridia_vadinBB60_group;f__norank_o__Clostridia_vadinBB60_group;g__norank_o__Clostridia_vadinBB60_group;s__uncultured_bacterium_o__Clostridia_vadinBB60_group;ASV562	0	0	0	0	0	0	0	0	0.000510407	0	0	0	0	0	0	0	0	0	0	0	0	0.000203417	0.000174529	0
d__Bacteria;k__norank_d__Bacteria;p__Thermodesulfobacteriota;c__Desulfovibrionia;o__Desulfovibrionales;f__Desulfovibrionaceae;g__norank_f__Desulfovibrionaceae;s__uncultured_Desulfovibrionales_bacterium_f__Desulfovibrionaceae;ASV6376	0	0	0	0	0	0	0	0	0	0	0	0	0	0	0	0	0	0	0	0	0	0	0	0
d__Bacteria;k__norank_d__Bacteria;p__Bacillota;c__Bacilli;o__Bacillales;f__Bacillaceae;g__Litchfieldia;s__Lactobacillus_vaginalis_g__Litchfieldia;ASV1812	0	0	0	0	0	0	0	0	0	0	0	0	0	0	0	7.53466e-05	0	0	0	0	0	0	0	0
d__Bacteria;k__norank_d__Bacteria;p__Bacteroidota;c__Bacteroidia;o__Bacteroidales;f__Prevotellaceae;g__norank_f__Prevotellaceae;s__unclassified_g__norank_f__Prevotellaceae;ASV7667	0	0	0	0	0	0	0	0	0	0	0	0	0	0	0	0	0	0	0	0	0	0	0	0
d__Bacteria;k__norank_d__Bacteria;p__Bacteroidota;c__Bacteroidia;o__Bacteroidales;f__Muribaculaceae;g__norank_f__Muribaculaceae;s__uncultured_bacterium_f__Muribaculaceae;ASV6448	0	0	0	0	0	0	0	0	0	0	0	0	0	0	0	0	0	0	0	0	0	0	0	0
d__Bacteria;k__norank_d__Bacteria;p__Bacillota;c__Clostridia;o__Lachnospirales;f__Lachnospiraceae;g__Lachnospiraceae_NK4A136_group;s__unclassified_g__Lachnospiraceae_NK4A136_group;ASV4300	0	0	0	0	0	0	0	0	0	0	0	0	0	0	0	0	0	0	0	0	0	0	0.000324125	0
d__Bacteria;k__norank_d__Bacteria;p__Bacteroidota;c__Bacteroidia;o__Bacteroidales;f__Bacteroidaceae;g__Bacteroides;s__unclassified_g__Bacteroides;ASV4045	0	0	0.0003114	0	0	0	0	0	0	0	0	0	0	0	0	0	0	0	0	0	0	0	0	0
d__Bacteria;k__norank_d__Bacteria;p__Bacillota;c__Clostridia;o__Lachnospirales;f__Lachnospiraceae;g__Blautia;s__unclassified_g__Blautia;ASV7289	0	0	0	0	0	0	0	0	0	8.37451e-05	0	0	0	0	0	0	0	0	0	0	0	0	0	0
d__Bacteria;k__norank_d__Bacteria;p__Bacillota;c__Clostridia;o__Peptostreptococcales-Tissierellales;f__Anaerovoracaceae;g__Family_XIII_AD3011_group;s__unclassified_g__Family_XIII_AD3011_group;ASV130	0	0	7.18615e-05	8.65376e-05	0	0	0	0	0	0.000362895	0.000789137	0	0	0.000234302	0.000224927	0	0	0	0	0.000277639	0	0.000232477	0.000149596	0.000360853
d__Bacteria;k__norank_d__Bacteria;p__Bacteroidota;c__Bacteroidia;o__Bacteroidales;f__Bacteroidaceae;g__Bacteroides;s__unclassified_g__Bacteroides;ASV9878	0	0	0	0	0	0	0	0	0	0	0	0	0	0	0	0	0	0	0	0	0	0	0	7.73256e-05
d__Bacteria;k__norank_d__Bacteria;p__Bacillota;c__Clostridia;o__Clostridia_UCG-014;f__norank_o__Clostridia_UCG-014;g__norank_o__Clostridia_UCG-014;s__unidentified_o__Clostridia_UCG-014;ASV90	0	0	0	0	0	0	0	0	0.00172971	0	0	0	0	0	0	0	0	0	0	0.0033872	0	0	0	0
d__Bacteria;k__norank_d__Bacteria;p__Bacillota;c__Clostridia;o__Clostridia_UCG-014;f__norank_o__Clostridia_UCG-014;g__norank_o__Clostridia_UCG-014;s__unclassified_g__norank_o__Clostridia_UCG-014;ASV204	0	0	0	0	0	0	0	0	0.0026371	0.00385227	0.000462598	0	0.0011671	0	0.000674781	0.00107997	0	0	0	0	0.000932877	0.00110427	0	0.00100523
d__Bacteria;k__norank_d__Bacteria;p__Bacteroidota;c__Bacteroidia;o__Bacteroidales;f__Bacteroidaceae;g__Bacteroides;s__unclassified_g__Bacteroides;ASV10127	0	0	0	0	0	0	0	0	0	0	0	0	0	0	0.000424862	0	0	0	0	0	0	0	0	0
d__Bacteria;k__norank_d__Bacteria;p__Pseudomonadota;c__Gammaproteobacteria;o__Burkholderiales;f__Sutterellaceae;g__Turicimonas;s__Turicimonas_muris;ASV5842	0	0	0	0	0	0	0	0	0	0	5.44232e-05	0	0	0	0	0	0	0	0	0	0	0	0	0
d__Bacteria;k__norank_d__Bacteria;p__Bacillota;c__Clostridia;o__Peptostreptococcales-Tissierellales;f__Anaerovoracaceae;g__Family_XIII_UCG-001;s__uncultured_bacterium_g__Family_XIII_UCG-001;ASV10651	0	0	0	0	0	0	0	0	0.000113424	0	0	0	0	0	0	0	0	0	0	0	0	0	0	0
d__Bacteria;k__norank_d__Bacteria;p__Bacteroidota;c__Bacteroidia;o__Bacteroidales;f__Muribaculaceae;g__norank_f__Muribaculaceae;s__uncultured_bacterium_f__Muribaculaceae;ASV4390	0	0	0	0	0	0	0	0	0	0	0	0	0	0	0	0	0	0	0	0	0	0	9.97307e-05	0
d__Bacteria;k__norank_d__Bacteria;p__Bacillota;c__Clostridia;o__Oscillospirales;f__Oscillospiraceae;g__unclassified_f__Oscillospiraceae;s__unclassified_f__Oscillospiraceae;ASV488	0	0	0	0	0	0	0	0	0	0	0	0	0	0	0	0	0	0	0	0	0	0	0	0
d__Bacteria;k__norank_d__Bacteria;p__Bacteroidota;c__Bacteroidia;o__Bacteroidales;f__Bacteroidaceae;g__Bacteroides;s__unclassified_g__Bacteroides;ASV4641	0	0	0	0	0	0	0	0	0	0	0	0	0	0	0	0	0	0	0	0	0	0.000145298	0	0
d__Bacteria;k__norank_d__Bacteria;p__unclassified_k__norank_d__Bacteria;c__unclassified_k__norank_d__Bacteria;o__unclassified_k__norank_d__Bacteria;f__unclassified_k__norank_d__Bacteria;g__unclassified_k__norank_d__Bacteria;s__unclassified_k__norank_d__Bacteria;ASV1215	0	0	0	0	0	0	0	0	0	0	0	9.27156e-05	0	0	0	0	0	0	0	0	0	0	0	0
d__Bacteria;k__norank_d__Bacteria;p__Bacillota;c__Clostridia;o__Lachnospirales;f__Lachnospiraceae;g__unclassified_f__Lachnospiraceae;s__unclassified_f__Lachnospiraceae;ASV9981	0	0	0	0	0	0	0	0	0	0	0	0	0	0	0	0	0	0	0	0	0	0	0	0
d__Bacteria;k__norank_d__Bacteria;p__Bacillota;c__Clostridia;o__Lachnospirales;f__Lachnospiraceae;g__unclassified_f__Lachnospiraceae;s__unclassified_f__Lachnospiraceae;ASV9299	0	0	0	0	0	0	0	0	0	0	0	0	0	0	0	0	0	0	0	5.55278e-05	0	0	0	0
d__Bacteria;k__norank_d__Bacteria;p__Bacillota;c__Clostridia;o__Oscillospirales;f__Butyricicoccaceae;g__Agathobaculum;s__uncultured_bacterium_g__Agathobaculum;ASV8055	0	0	0	0	0	5.82157e-05	0	0	0	0	0	0	0	0	0	0	0	0	0	0	0	0	0	0
d__Bacteria;k__norank_d__Bacteria;p__Bacteroidota;c__Bacteroidia;o__Bacteroidales;f__Muribaculaceae;g__norank_f__Muribaculaceae;s__uncultured_bacterium_f__Muribaculaceae;ASV766	0	0	0	0	0	0	0	0	0	0	0	0	0	0	0	0	0	0	0	0	0	0	0	0
d__Bacteria;k__norank_d__Bacteria;p__Bacillota;c__Clostridia;o__Lachnospirales;f__Lachnospiraceae;g__unclassified_f__Lachnospiraceae;s__unclassified_f__Lachnospiraceae;ASV6280	0	0	0	0	0	0	0	0	0	0	0	0	0	0	0	0	0	0	0	0	0	0	0	0
d__Bacteria;k__norank_d__Bacteria;p__Bacillota;c__Clostridia;o__Lachnospirales;f__Lachnospiraceae;g__unclassified_f__Lachnospiraceae;s__unclassified_f__Lachnospiraceae;ASV6460	0	0	0	0	0	0	0	0	0	0	0	0	0	0	0	0	0	0	0	0	0	0	0	0
d__Bacteria;k__norank_d__Bacteria;p__Bacillota;c__Clostridia;o__Peptostreptococcales-Tissierellales;f__Peptostreptococcaceae;g__Romboutsia;s__unclassified_g__Romboutsia;ASV1477	0	0	0	0	0	0	0	0	0	0	0	0	0	0	0	0	0.000114305	0	0	0	0	0	0	0
d__Bacteria;k__norank_d__Bacteria;p__Bacillota;c__Clostridia;o__Lachnospirales;f__Lachnospiraceae;g__unclassified_f__Lachnospiraceae;s__unclassified_f__Lachnospiraceae;ASV3056	0	0	0	0	0	0	0	0	0	0	0	0	0	0	0	0	0	0	0	0	6.66341e-05	0	0	0
d__Bacteria;k__norank_d__Bacteria;p__Bacteroidota;c__Bacteroidia;o__Bacteroidales;f__Muribaculaceae;g__norank_f__Muribaculaceae;s__uncultured_bacterium_f__Muribaculaceae;ASV7992	0	0	0	0	0	0.000174647	0	0	0	0	0	0	0	0	0	0	0	0	0	0	0	0	0	0
d__Bacteria;k__norank_d__Bacteria;p__Bacillota;c__Bacilli;o__Erysipelotrichales;f__Erysipelotrichaceae;g__Dubosiella;s__uncultured_Erysipelotrichales_bacterium;ASV8823	0	0	0	0	0	0	0	0	0	0	0	0	0	0	0	0	0	0	0	0	0	0	0	0
d__Bacteria;k__norank_d__Bacteria;p__Thermodesulfobacteriota;c__Desulfovibrionia;o__Desulfovibrionales;f__Desulfovibrionaceae;g__Desulfovibrio;s__uncultured_bacterium_g__Desulfovibrio;ASV7856	0	0	0	0	0	0	0	0	0	0	0	0	0	0	0	0	0	0	0	0	0	0	0	0
d__Bacteria;k__norank_d__Bacteria;p__Bacillota;c__Bacilli;o__Erysipelotrichales;f__Erysipelotrichaceae;g__Dubosiella;s__uncultured_Erysipelotrichales_bacterium;ASV8030	0	0	0	0	0	8.73235e-05	0	0	0	0	0	0	0	0	0	0	0	0	0	0	0	0	0	0
d__Bacteria;k__norank_d__Bacteria;p__Bacillota;c__Clostridia;o__Oscillospirales;f__Ruminococcaceae;g__Acutalibacter;s__uncultured_bacterium_g__Acutalibacter;ASV2278	0	0	0	0	0	0	0	0	0	0	0	0	0	0	0	0	0	0	0	0	4.44227e-05	0	0	0
d__Bacteria;k__norank_d__Bacteria;p__Bacillota;c__Clostridia;o__unclassified_c__Clostridia;f__unclassified_c__Clostridia;g__unclassified_c__Clostridia;s__unclassified_c__Clostridia;ASV1954	0	0	0	0	0	0	0	0	0	0	0	0	0	0	0	0	0	0	0	0	0	0	0	0
d__Bacteria;k__norank_d__Bacteria;p__Bacteroidota;c__Bacteroidia;o__Bacteroidales;f__Muribaculaceae;g__norank_f__Muribaculaceae;s__uncultured_bacterium_f__Muribaculaceae;ASV2387	0	0	0	0	0	0	0	0	0	0	0	0	0	0	0	0	0	0	0	0	0	0	0	0
d__Bacteria;k__norank_d__Bacteria;p__Bacillota;c__Bacilli;o__Lactobacillales;f__Lactobacillaceae;g__unclassified_f__Lactobacillaceae;s__unclassified_f__Lactobacillaceae;ASV4215	0	0	4.79076e-05	0	0	0	0	0	0	0	0	0	0	0	0	0	0	0	0	0	0	0	0	0
d__Bacteria;k__norank_d__Bacteria;p__Bacillota;c__Clostridia;o__unclassified_c__Clostridia;f__unclassified_c__Clostridia;g__unclassified_c__Clostridia;s__unclassified_c__Clostridia;ASV9528	0	0	0	0	0	0	0	0	0	0	0	0	0	0	0	0	0	0	5.46463e-05	0	0	0	0	0
d__Bacteria;k__norank_d__Bacteria;p__Bacillota;c__Bacilli;o__Erysipelotrichales;f__Erysipelatoclostridiaceae;g__UCG-004;s__uncultured_bacterium_g__UCG-004;ASV10217	0	0	0	0	0	0	0	0	0	0	0	0	0	0	7.49756e-05	0	0	0	0	0	0	0	0	0
d__Bacteria;k__norank_d__Bacteria;p__Bacillota;c__Bacilli;o__Lactobacillales;f__Lactobacillaceae;g__Ligilactobacillus;s__unclassified_g__Ligilactobacillus;ASV5216	0	8.59353e-05	0	0	0	0	0	0	0	0	0	0	0	0	0	0	0	0	0	0	0	0	0	0
d__Bacteria;k__norank_d__Bacteria;p__Bacteroidota;c__Bacteroidia;o__unclassified_c__Bacteroidia;f__unclassified_c__Bacteroidia;g__unclassified_c__Bacteroidia;s__unclassified_c__Bacteroidia;ASV4969	0	0	0	0	0	0	0	0	0	0	0	0	0	0	0	0	0	0	0	0	0	0	0	0
d__Bacteria;k__norank_d__Bacteria;p__Bacillota;c__Clostridia;o__Clostridia_UCG-014;f__norank_o__Clostridia_UCG-014;g__norank_o__Clostridia_UCG-014;s__uncultured_bacterium_o__Clostridia_UCG-014;ASV9987	0	0	0	0	0	0	0	0	0	0	0	0	0	0	0	0	0	0	0	0	0	0	0	0
d__Bacteria;k__norank_d__Bacteria;p__Bacillota;c__Clostridia;o__Lachnospirales;f__Lachnospiraceae;g__unclassified_f__Lachnospiraceae;s__unclassified_f__Lachnospiraceae;ASV5622	0	0	0	0	0	0	0	0	0	0	0.000707502	0	0	0	0	0	0	0	0.000765048	0	0	0	0	0
d__Bacteria;k__norank_d__Bacteria;p__Bacillota;c__Clostridia;o__Peptostreptococcales-Tissierellales;f__Peptostreptococcaceae;g__unclassified_f__Peptostreptococcaceae;s__unclassified_f__Peptostreptococcaceae;ASV11580	0	0	0	5.76918e-05	0	0	0	0	0	0	0	0	0	0	0	0	0	0	0	0	0	0	0	0
d__Bacteria;k__norank_d__Bacteria;p__Bacillota;c__Clostridia;o__Lachnospirales;f__Lachnospiraceae;g__unclassified_f__Lachnospiraceae;s__unclassified_f__Lachnospiraceae;ASV5451	0	0	0	0	0	0	0	0	0	0	0	0	0	0	0	0	0	0	0	0	0	0	0	0
d__Bacteria;k__norank_d__Bacteria;p__Bacillota;c__Bacilli;o__Erysipelotrichales;f__Erysipelotrichaceae;g__Turicibacter;s__unclassified_g__Turicibacter;ASV3688	0	0	0	0	0	0	0	0	0	0	0	0	0	0.000130168	0	0	0	0	0	0	0	0	0	0
d__Bacteria;k__norank_d__Bacteria;p__Pseudomonadota;c__Alphaproteobacteria;o__Rhodospirillales;f__norank_o__Rhodospirillales;g__norank_o__Rhodospirillales;s__Azospirillum_sp._47_25;ASV5316	0	0	0	0	0	0	0	0	0	0	0	0	0	0	0	0	0	0	0	0	0	0	0	0
d__Bacteria;k__norank_d__Bacteria;p__Bacteroidota;c__Bacteroidia;o__Bacteroidales;f__Rikenellaceae;g__Alistipes;s__uncultured_bacterium_g__Alistipes;ASV7494	0	0	0	0	0	0	0	0	0	0	0	0	0	0	0	0	0	0	0	0	0	0	0	0
d__Bacteria;k__norank_d__Bacteria;p__Bacillota;c__Clostridia;o__unclassified_c__Clostridia;f__unclassified_c__Clostridia;g__unclassified_c__Clostridia;s__unclassified_c__Clostridia;ASV2535	0	0	0	0	0	0	0	0	0	0	0	0	0	0	0	0	0	0	0	0	0	0	0	0
d__Bacteria;k__norank_d__Bacteria;p__Bacillota;c__Bacilli;o__Erysipelotrichales;f__Erysipelotrichaceae;g__Dubosiella;s__uncultured_Erysipelotrichales_bacterium;ASV3355	0	0	0	0	0	0	0	0	0	0	0	0	0	0	0	0	0	0	0	0	0	0	0	0
d__Bacteria;k__norank_d__Bacteria;p__unclassified_k__norank_d__Bacteria;c__unclassified_k__norank_d__Bacteria;o__unclassified_k__norank_d__Bacteria;f__unclassified_k__norank_d__Bacteria;g__unclassified_k__norank_d__Bacteria;s__unclassified_k__norank_d__Bacteria;ASV2881	0	0	0	0	0	0	0	0	0	0	0	0	0	0	0	0	0	0	0	0	0.000222114	0	0	0
d__Bacteria;k__norank_d__Bacteria;p__Bacillota;c__Clostridia;o__Oscillospirales;f__Oscillospiraceae;g__unclassified_f__Oscillospiraceae;s__unclassified_f__Oscillospiraceae;ASV482	0.0031449	0.00174735	0.00162886	0.00542302	0	0.000960559	0.00135616	0.00262402	0	0	0	0	0	0	0.000549821	0.00180832	0.00522947	0.000944874	0	0.00116608	0.00188797	0.00101709	0.00820285	0
d__Bacteria;k__norank_d__Bacteria;p__Bacillota;c__Clostridia;o__Oscillospirales;f__Oscillospiraceae;g__unclassified_f__Oscillospiraceae;s__unclassified_f__Oscillospiraceae;ASV4413	0	0	0	0	0	0	0	0	0	0	0	0	0	0	0	0	0	0	0	0	0	0	7.4798e-05	0
d__Bacteria;k__norank_d__Bacteria;p__Bacillota;c__Clostridia;o__Lachnospirales;f__Lachnospiraceae;g__[Eubacterium]_oxidoreducens_group;s__uncultured_bacterium_g__[Eubacterium]_oxidoreducens_group;ASV600	0	0	0	0	0	0	0	0	0	0	0	0	0	0	0	0	0	0	0	0	0	0	0	0
d__Bacteria;k__norank_d__Bacteria;p__Bacillota;c__Clostridia;o__Lachnospirales;f__Lachnospiraceae;g__unclassified_f__Lachnospiraceae;s__unclassified_f__Lachnospiraceae;ASV10829	0	0	0	0	0	0	0	0	0	0	0	0	0	0	0	0	0	0	0	0	0	0	0	0
d__Bacteria;k__norank_d__Bacteria;p__Bacillota;c__Clostridia;o__Oscillospirales;f__[Eubacterium]_coprostanoligenes_group;g__norank_f__[Eubacterium]_coprostanoligenes_group;s__uncultured_bacterium_f__[Eubacterium]_coprostanoligenes_group;ASV8304	0	0	0	0	0	0	0	0	0	0	0	0	0	0	0	0	0	0	0	0	0	0	0	0
d__Bacteria;k__norank_d__Bacteria;p__Bacillota;c__Bacilli;o__Erysipelotrichales;f__Erysipelotrichaceae;g__Faecalibaculum;s__uncultured_bacterium_g__Faecalibaculum;ASV3269	0	0	0	0	0	0	0	0	0	0	0	0	0	0	0	0	0	0	0	0	0	0	0	0
d__Bacteria;k__norank_d__Bacteria;p__Pseudomonadota;c__Alphaproteobacteria;o__Hyphomicrobiales;f__Xanthobacteraceae;g__unclassified_f__Xanthobacteraceae;s__unclassified_f__Xanthobacteraceae;ASV5459	0	0	0	0	0	0	0	0	0	0	0	0	0	0	0	0	0	0	0	0	0	0	0	0
d__Bacteria;k__norank_d__Bacteria;p__Bacillota;c__Bacilli;o__Erysipelotrichales;f__Erysipelotrichaceae;g__Dubosiella;s__Dubosiella_newyorkensis;ASV7972	0	0	0	0	0	0.000232863	0	0	0	0	0	0	0	0	0	0	0	0	0	0	0	0	0	0
d__Bacteria;k__norank_d__Bacteria;p__Bacillota;c__Clostridia;o__unclassified_c__Clostridia;f__unclassified_c__Clostridia;g__unclassified_c__Clostridia;s__unclassified_c__Clostridia;ASV6752	0	0	0	0	0	0	0	0	0	0	0	0	0	0	0	0	0	0	0	0	0	0	0	0
d__Bacteria;k__norank_d__Bacteria;p__Bacteroidota;c__Bacteroidia;o__Bacteroidales;f__Muribaculaceae;g__norank_f__Muribaculaceae;s__uncultured_bacterium_f__Muribaculaceae;ASV11236	0	0	0	0	0	0	0	6.24766e-05	0	0	0	0	0	0	0	0	0	0	0	0	0	0	0	0
d__Bacteria;k__norank_d__Bacteria;p__Bacteroidota;c__Bacteroidia;o__Bacteroidales;f__Rikenellaceae;g__Alistipes;s__uncultured_bacterium_g__Alistipes;ASV9072	0	0	0	0	0	0	0	0	0	0	0	0	0	0	0	0	0	0	0	0	0	0	0	0
d__Bacteria;k__norank_d__Bacteria;p__Bacillota;c__Clostridia;o__Lachnospirales;f__Lachnospiraceae;g__Blautia;s__unclassified_g__Blautia;ASV9420	0	0	0	0	0	0	0	0	0	0	0	0	0	0	0	0	0	0	0.000163939	0	0	0	0	0
d__Bacteria;k__norank_d__Bacteria;p__Bacillota;c__Clostridia;o__Oscillospirales;f__UCG-010;g__norank_f__UCG-010;s__uncultured_bacterium_f__UCG-010;ASV2106	0	0	0	0	0	0	0	0	0	0	0	0	0	0	0	0	0	0	0	0	0	0	0	0
d__Bacteria;k__norank_d__Bacteria;p__Bacteroidota;c__Bacteroidia;o__Bacteroidales;f__Muribaculaceae;g__norank_f__Muribaculaceae;s__uncultured_bacterium_f__Muribaculaceae;ASV10758	0	0	0	0	0	0	0	0	5.67118e-05	0	0	0	0	0	0	0	0	0	0	0	0	0	0	0
d__Bacteria;k__norank_d__Bacteria;p__Bacillota;c__Clostridia;o__Lachnospirales;f__Lachnospiraceae;g__unclassified_f__Lachnospiraceae;s__unclassified_f__Lachnospiraceae;ASV5182	0	0.00011458	0	0	0	0	0	0	0	0	0	0	0	0	0	0	0	0	0	0	0	0	0	0
d__Bacteria;k__norank_d__Bacteria;p__Bacteroidota;c__Bacteroidia;o__Bacteroidales;f__Tannerellaceae;g__Parabacteroides;s__unclassified_g__Parabacteroides;ASV8452	0	0	0	0	0	0	0	0	0	0	0	0	0	0	0	0	0	9.94604e-05	0	0	0	0	0	0
d__Bacteria;k__norank_d__Bacteria;p__Bacillota;c__Clostridia;o__Clostridia_UCG-014;f__norank_o__Clostridia_UCG-014;g__norank_o__Clostridia_UCG-014;s__unclassified_g__norank_o__Clostridia_UCG-014;ASV4535	0	0	0	0	0	0	0	0	0	0	0	0	0	0	0	0	0	0	0	0	0	0.000871789	0	0
d__Bacteria;k__norank_d__Bacteria;p__Bacillota;c__Clostridia;o__unclassified_c__Clostridia;f__unclassified_c__Clostridia;g__unclassified_c__Clostridia;s__unclassified_c__Clostridia;ASV2136	0	0	0	0	0	0	0	0	0	0	0	0	0	0	0	0	0	0	0	0	0	0	0	0
d__Bacteria;k__norank_d__Bacteria;p__Bacteroidota;c__Bacteroidia;o__Bacteroidales;f__Rikenellaceae;g__Rikenella;s__uncultured_bacterium_g__Rikenella;ASV9506	0	0	0	0	0	0	0	0	0	0	0	0	0	0	0	0	0	0	8.19695e-05	0	0	0	0	0
d__Bacteria;k__norank_d__Bacteria;p__Bacillota;c__Clostridia;o__Oscillospirales;f__Oscillospiraceae;g__UCG-005;s__uncultured_Clostridiales_bacterium_g__UCG-005;ASV7137	0	0	0	0	0	0	0	0	0	0.000195405	0	0	0	0	0	0	0	0	0	0	0	0	0	0
d__Bacteria;k__norank_d__Bacteria;p__Bacillota;c__Clostridia;o__Clostridia_UCG-014;f__norank_o__Clostridia_UCG-014;g__norank_o__Clostridia_UCG-014;s__unclassified_g__norank_o__Clostridia_UCG-014;ASV5456	0	0	0	0	0	0	0	0	0	0	0	0	0	0	0	0	0	0	0	0	0	0	0	0
d__Bacteria;k__norank_d__Bacteria;p__Bacillota;c__Bacilli;o__Erysipelotrichales;f__Erysipelotrichaceae;g__Dubosiella;s__uncultured_bacterium_g__Dubosiella;ASV1340	0	0.00303638	0.00426378	0	0	0.0055596	0.00463355	0.00284268	0	0	0	0	0	0.00161408	0	0	0.0026576	0	0	0	0	0	0	0
d__Bacteria;k__norank_d__Bacteria;p__Bacteroidota;c__Bacteroidia;o__Bacteroidales;f__Muribaculaceae;g__norank_f__Muribaculaceae;s__uncultured_bacterium_f__Muribaculaceae;ASV3764	0	0	0	0	0	0	0	0	0	0	0	0	0	7.81006e-05	0	0	0	0	0	0	0	0	0	0
d__Bacteria;k__norank_d__Bacteria;p__Bacillota;c__Clostridia;o__Oscillospirales;f__Oscillospiraceae;g__norank_f__Oscillospiraceae;s__unclassified_g__norank_f__Oscillospiraceae;ASV6614	0	0	0	0	0	0	0	0	0	0	0	0	0	0	0	0	0	0	0	0	0	0	0	0
d__Bacteria;k__norank_d__Bacteria;p__Bacillota;c__Bacilli;o__unclassified_c__Bacilli;f__unclassified_c__Bacilli;g__unclassified_c__Bacilli;s__unclassified_c__Bacilli;ASV2394	0	0	0	0	0	0	0	0	0	0	0	0	0	0	0	0	0	0	0	0	0	0	0	0
d__Bacteria;k__norank_d__Bacteria;p__Bacillota;c__Clostridia;o__Clostridia_UCG-014;f__norank_o__Clostridia_UCG-014;g__norank_o__Clostridia_UCG-014;s__unclassified_g__norank_o__Clostridia_UCG-014;ASV5120	0	0.000229161	0	0	0	0	0	0	0	0	0	0	0	0	0	0	0	0	0	0	0	0	0	0
d__Bacteria;k__norank_d__Bacteria;p__Bacillota;c__Bacilli;o__RF39;f__norank_o__RF39;g__norank_o__RF39;s__uncultured_Lachnospiraceae_bacterium_o__RF39;ASV10542	0	0	0	0	0	0	0	0	0.000482051	0	0	0	0	0	0	0	0	0	0	0	0	0	0	0
d__Bacteria;k__norank_d__Bacteria;p__Bacteroidota;c__Bacteroidia;o__Bacteroidales;f__Muribaculaceae;g__norank_f__Muribaculaceae;s__uncultured_bacterium_f__Muribaculaceae;ASV1227	0	0	0	0	0	0	0	0	0	0	0	9.27156e-05	0	0	0	0	0	0	0	0	0	0	0	0
d__Bacteria;k__norank_d__Bacteria;p__Bacillota;c__Clostridia;o__Oscillospirales;f__Oscillospiraceae;g__norank_f__Oscillospiraceae;s__unclassified_g__norank_f__Oscillospiraceae;ASV8907	0	0	0	0	0	0	0	0	0	0	0	0	0	0	0	0	0	0	0	0	0	0	0	0
d__Bacteria;k__norank_d__Bacteria;p__Bacillota;c__Clostridia;o__Clostridia_UCG-014;f__norank_o__Clostridia_UCG-014;g__norank_o__Clostridia_UCG-014;s__unclassified_g__norank_o__Clostridia_UCG-014;ASV1957	0	0	0	0	0	0	0	0	0	0	0	0	0	0	0	0	0	0	0	0	0	0	0	0
d__Bacteria;k__norank_d__Bacteria;p__Bacillota;c__Bacilli;o__Erysipelotrichales;f__Erysipelatoclostridiaceae;g__Thomasclavelia;s__unclassified_g__Thomasclavelia;ASV1778	0	0	0	0	0	0	0	0	0	0	0	0	0	0	0	0.000100462	0	0	0	0	0	0	0	0
d__Bacteria;k__norank_d__Bacteria;p__Bacillota;c__Clostridia;o__Lachnospirales;f__Lachnospiraceae;g__unclassified_f__Lachnospiraceae;s__unclassified_f__Lachnospiraceae;ASV447	0	0	0	0.00115384	0	0	0	0	0	0	0	0	0	0	0	0	0	0	0	0	0	0	0.000897577	0
d__Bacteria;k__norank_d__Bacteria;p__Bacillota;c__Clostridia;o__Clostridia_UCG-014;f__norank_o__Clostridia_UCG-014;g__norank_o__Clostridia_UCG-014;s__unclassified_g__norank_o__Clostridia_UCG-014;ASV3883	0	0	0	0	0	0	0	0	0	0	0	0	0	0	0	0	0	0	0	0	0	0	0	0
d__Bacteria;k__norank_d__Bacteria;p__Bacillota;c__Clostridia;o__Oscillospirales;f__Oscillospiraceae;g__Oscillibacter;s__unclassified_g__Oscillibacter;ASV4335	0	0	0	0	0	0	0	0	0	0	0	0	0	0	0	0	0	0	0	0	0	0	0.000174529	0
d__Bacteria;k__norank_d__Bacteria;p__Bacteroidota;c__Bacteroidia;o__Bacteroidales;f__Muribaculaceae;g__norank_f__Muribaculaceae;s__uncultured_bacterium_f__Muribaculaceae;ASV8215	0	0	0	0	0	0	0	0	0	0	0	0	0	0	0	0	0	0	0	0	0	0	0	0
d__Bacteria;k__norank_d__Bacteria;p__Bacillota;c__Bacilli;o__Erysipelotrichales;f__Erysipelotrichaceae;g__Dubosiella;s__uncultured_Erysipelotrichales_bacterium;ASV3672	0	0	0	0	0	0	0	0	0	0	0	0	0	0.000156201	0	0	0	0	0	0	0	0	0	0
d__Bacteria;k__norank_d__Bacteria;p__Bacillota;c__Bacilli;o__Lactobacillales;f__Enterococcaceae;g__Enterococcus;s__unclassified_g__Enterococcus;ASV5016	0	0	0	0	0	0	0	0	0	0	0	0	0	0	0	0	0	0	0	0	0	0	0	0
d__Bacteria;k__norank_d__Bacteria;p__Bacillota;c__Clostridia;o__Lachnospirales;f__Lachnospiraceae;g__unclassified_f__Lachnospiraceae;s__unclassified_f__Lachnospiraceae;ASV1839	0	0	0	0	0	0	0	0	0	0	0	0	0	0	0	7.53466e-05	0	0	0	0	0	0	0	0
d__Bacteria;k__norank_d__Bacteria;p__Bacteroidota;c__Bacteroidia;o__Bacteroidales;f__Rikenellaceae;g__Rikenellaceae_RC9_gut_group;s__unclassified_g__Rikenellaceae_RC9_gut_group;ASV4100	0	0	0.000143723	0	0	0	0	0	0	0	0	0	0	0	0	0	0	0	0	0	0	0	0	0
d__Bacteria;k__norank_d__Bacteria;p__Bacteroidota;c__Bacteroidia;o__Bacteroidales;f__Muribaculaceae;g__norank_f__Muribaculaceae;s__uncultured_bacterium_f__Muribaculaceae;ASV7576	0	0	0	0	0	0	0	0	0	0	0	0	0	0	0	0	0	0	0	0	0	0	0	0
d__Bacteria;k__norank_d__Bacteria;p__Bacteroidota;c__Bacteroidia;o__Bacteroidales;f__Bacteroidaceae;g__Bacteroides;s__unclassified_g__Bacteroides;ASV5193	0	0.00011458	0	0	0	0	0	0	0	0	0	0	0	0	0	0	0	0	0	0	0	0	0	0
d__Bacteria;k__norank_d__Bacteria;p__Bacillota;c__Clostridia;o__Lachnospirales;f__Lachnospiraceae;g__unclassified_f__Lachnospiraceae;s__unclassified_f__Lachnospiraceae;ASV10085	0	0	0	0	0	0	0	0	0	0	0	0	0	0	0	0	0	0	0	0	0	0	0	0
d__Bacteria;k__norank_d__Bacteria;p__Bacillota;c__Bacilli;o__Erysipelotrichales;f__Erysipelotrichaceae;g__norank_f__Erysipelotrichaceae;s__unidentified_f__Erysipelotrichaceae;ASV8497	0	0	0	0	0	0	0	0	0	0	0	0	0	0	0	0	0	4.97302e-05	0	0	0	0	0	0
d__Bacteria;k__norank_d__Bacteria;p__Bacillota;c__Bacilli;o__Erysipelotrichales;f__Erysipelotrichaceae;g__Faecalibaculum;s__uncultured_bacterium_g__Faecalibaculum;ASV8814	0	0	0	0	0	0	0	0	0	0	0	0	0	0	0	0	0	0	0	0	0	0	0	0
d__Bacteria;k__norank_d__Bacteria;p__Bacillota;c__Clostridia;o__Clostridia_UCG-014;f__norank_o__Clostridia_UCG-014;g__norank_o__Clostridia_UCG-014;s__uncultured_bacterium_o__Clostridia_UCG-014;ASV9806	0	0	0	0	0	0	0	0	0	0	0	0	0	0	0	0	0	0	0	0	0	0	0	0.000154651
d__Bacteria;k__norank_d__Bacteria;p__Bacteroidota;c__Bacteroidia;o__Bacteroidales;f__Muribaculaceae;g__norank_f__Muribaculaceae;s__uncultured_bacterium_f__Muribaculaceae;ASV8581	0	0	0	0	0	0	0	0	0	0	0	0	0	0	0	0	0	0	0	0	0	0	0	0
d__Bacteria;k__norank_d__Bacteria;p__Bacillota;c__Bacilli;o__unclassified_c__Bacilli;f__unclassified_c__Bacilli;g__unclassified_c__Bacilli;s__unclassified_c__Bacilli;ASV9790	0	0	0	0	0	0	0	0	0	0	0	0	0	0	0	0	0	0	0	0	0	0	0	0.000180426
d__Bacteria;k__norank_d__Bacteria;p__Bacillota;c__Clostridia;o__Lachnospirales;f__Lachnospiraceae;g__Lachnospiraceae_UCG-004;s__unclassified_g__Lachnospiraceae_UCG-004;ASV722	0	0	0	0	0	0	0	0	0	0	0	0	0	0	0	0	0	0	0	0	0	0	0	0
d__Bacteria;k__norank_d__Bacteria;p__Bacteroidota;c__Bacteroidia;o__Bacteroidales;f__Muribaculaceae;g__norank_f__Muribaculaceae;s__uncultured_bacterium_f__Muribaculaceae;ASV2017	0	0	0	0	0	0	0	0	0	0	0	0	0	0	0	0	0	0	0	0	0	0	0	0
d__Bacteria;k__norank_d__Bacteria;p__Bacillota;c__Clostridia;o__Lachnospirales;f__Lachnospiraceae;g__unclassified_f__Lachnospiraceae;s__unclassified_f__Lachnospiraceae;ASV6458	0	0	0	0	0	0	0	0	0	0	0	0	0	0	0	0	0	0	0	0	0	0	0	0
d__Bacteria;k__norank_d__Bacteria;p__Bacillota;c__Clostridia;o__Oscillospirales;f__unclassified_o__Oscillospirales;g__unclassified_o__Oscillospirales;s__unclassified_o__Oscillospirales;ASV5798	0	0	0	0	0	0	0	0	0	0	5.44232e-05	0	0	0	0	0	0	0	0	0	0	0	0	0
d__Bacteria;k__norank_d__Bacteria;p__Bacillota;c__Clostridia;o__Oscillospirales;f__[Eubacterium]_coprostanoligenes_group;g__norank_f__[Eubacterium]_coprostanoligenes_group;s__uncultured_bacterium_f__[Eubacterium]_coprostanoligenes_group;ASV6463	0	0	0	0	0	0	0	0	0	0	0	0	0	0	0	0	0	0	0	0	0	0	0	0
d__Bacteria;k__norank_d__Bacteria;p__Bacillota;c__Clostridia;o__unclassified_c__Clostridia;f__unclassified_c__Clostridia;g__unclassified_c__Clostridia;s__unclassified_c__Clostridia;ASV3820	0	0	0	0	0	0	0	0	0	0	0	0	0	5.20671e-05	0	0	0	0	0	0	0	0	0	0
d__Bacteria;k__norank_d__Bacteria;p__Bacteroidota;c__Bacteroidia;o__Bacteroidales;f__Rikenellaceae;g__Alistipes;s__uncultured_bacterium_g__Alistipes;ASV305	0	0	0	0	0	0	0	0	0	0	0	0	0	0	0	0	0	0	0	0	0	0	0	0
d__Bacteria;k__norank_d__Bacteria;p__Thermodesulfobacteriota;c__Desulfovibrionia;o__Desulfovibrionales;f__Desulfovibrionaceae;g__unclassified_f__Desulfovibrionaceae;s__unclassified_f__Desulfovibrionaceae;ASV2277	0	0	0	0	0	0	0	0	0	0	0	0	0	0	0	0	0	0	0	0	0	0	0	0
d__Bacteria;k__norank_d__Bacteria;p__unclassified_k__norank_d__Bacteria;c__unclassified_k__norank_d__Bacteria;o__unclassified_k__norank_d__Bacteria;f__unclassified_k__norank_d__Bacteria;g__unclassified_k__norank_d__Bacteria;s__unclassified_k__norank_d__Bacteria;ASV7743	0	0	0	0	0	0	0	0	0	0	0	0	0	0	0	0	0	0	0	0	0	0	0	0
d__Bacteria;k__norank_d__Bacteria;p__Bacillota;c__Clostridia;o__Lachnospirales;f__Lachnospiraceae;g__unclassified_f__Lachnospiraceae;s__unclassified_f__Lachnospiraceae;ASV10110	0	0	0	0	0	0	0	0	0	0	0	0	0	0	0	0	0	0	0	0	0	0	0	0
d__Bacteria;k__norank_d__Bacteria;p__Bacillota;c__Clostridia;o__Lachnospirales;f__Lachnospiraceae;g__unclassified_f__Lachnospiraceae;s__unclassified_f__Lachnospiraceae;ASV6436	0	0	0	0	0	0	0	0	0	0	0	0	0	0	0	0	0	0	0	0	0	0	0	0
d__Bacteria;k__norank_d__Bacteria;p__Bacillota;c__Clostridia;o__Lachnospirales;f__Lachnospiraceae;g__unclassified_f__Lachnospiraceae;s__unclassified_f__Lachnospiraceae;ASV6776	0	0	0	0	0	0	0	0	0	0	0	0	0	0	0	0	0	0	0	0	0	0	0	0
d__Bacteria;k__norank_d__Bacteria;p__Bacillota;c__Bacilli;o__Erysipelotrichales;f__Erysipelotrichaceae;g__Dubosiella;s__Dubosiella_newyorkensis;ASV4275	0	0	4.79076e-05	0	0	0	0	0	0	0	0	0	0	0	0	0	0	0	0	0	0	0	0	0
d__Bacteria;k__norank_d__Bacteria;p__Bacillota;c__Clostridia;o__Lachnospirales;f__Lachnospiraceae;g__unclassified_f__Lachnospiraceae;s__unclassified_f__Lachnospiraceae;ASV3813	0	0	0	0	0	0	0	0	0	0	0	0	0	5.20671e-05	0	0	0	0	0	0	0	0	0	0
d__Bacteria;k__norank_d__Bacteria;p__Bacteroidota;c__Bacteroidia;o__Bacteroidales;f__Tannerellaceae;g__Parabacteroides;s__unclassified_g__Parabacteroides;ASV10856	0	0	0	0	0	0	0	0	0	0	0	0	0	0	0	0	0	0	0	0	0	0	0	0
d__Bacteria;k__norank_d__Bacteria;p__Bacillota;c__Clostridia;o__Lachnospirales;f__Lachnospiraceae;g__norank_f__Lachnospiraceae;s__unclassified_g__norank_f__Lachnospiraceae;ASV11204	0	0	0	0	0	0	0	6.24766e-05	0	0	0	0	0	0	0	0	0	0	0	0	0	0	0	0
d__Bacteria;k__norank_d__Bacteria;p__Actinomycetota;c__Coriobacteriia;o__Coriobacteriales;f__Eggerthellaceae;g__Adlercreutzia;s__uncultured_bacterium_g__Adlercreutzia;ASV3133	0	0	0	0	0	0	0	0	0	0	0	0	0	0	0	0	0	0	0	0	0	0	0	0
d__Bacteria;k__norank_d__Bacteria;p__Bacteroidota;c__Bacteroidia;o__Bacteroidales;f__Bacteroidaceae;g__Bacteroides;s__unclassified_g__Bacteroides;ASV8993	0	0	0	0	0	0	0	0	0	0	0	0	0	0	0	0	0	0	0	0	0	0	0	0
d__Bacteria;k__norank_d__Bacteria;p__Bacillota;c__Bacilli;o__Bacillales;f__Planococcaceae;g__Sporosarcina;s__Sporosarcina_pasteurii;ASV3795	0	0	0	0	0	0	0	0	0	0	0	0	0	5.20671e-05	0	0	0	0	0	0	0	0.000435894	0	0.00069593
d__Bacteria;k__norank_d__Bacteria;p__Bacillota;c__Clostridia;o__Lachnospirales;f__Lachnospiraceae;g__unclassified_f__Lachnospiraceae;s__unclassified_f__Lachnospiraceae;ASV3292	0	0	0	0	0	0	0	0	0	0	0	0	0	0	0	0	0	0	0	0	0	0	0	0
d__Bacteria;k__norank_d__Bacteria;p__Pseudomonadota;c__Gammaproteobacteria;o__Burkholderiales;f__Sutterellaceae;g__Parasutterella;s__Parasutterella_excrementihominis;ASV8788	0	0	0	0	0	0	0	0	0	0	0	0	0	0	0	0	0	0	0	0	0	0	0	0
d__Bacteria;k__norank_d__Bacteria;p__Bacteroidota;c__Bacteroidia;o__Bacteroidales;f__Muribaculaceae;g__norank_f__Muribaculaceae;s__unclassified_g__norank_f__Muribaculaceae;ASV3932	0	0	0	0	0	0	0	0	0	0	0	0	0	0	0	0	0	0	0	0	0	0	0	0
d__Bacteria;k__norank_d__Bacteria;p__Bacillota;c__Clostridia;o__Lachnospirales;f__Lachnospiraceae;g__unclassified_f__Lachnospiraceae;s__unclassified_f__Lachnospiraceae;ASV2395	0	0	0	0	0	0	0	0	0	0	0	0	0	0	0	0	0	0	0	0	0	0	0	0
d__Bacteria;k__norank_d__Bacteria;p__Bacillota;c__Bacilli;o__Erysipelotrichales;f__Erysipelotrichaceae;g__Dubosiella;s__Dubosiella_newyorkensis;ASV5038	0	0	0	0	0	0	0	0	0	0	0	0	0	0	0	0	0	0	0	0	0	0	0	0
d__Bacteria;k__norank_d__Bacteria;p__Bacteroidota;c__Bacteroidia;o__Bacteroidales;f__unclassified_o__Bacteroidales;g__unclassified_o__Bacteroidales;s__unclassified_o__Bacteroidales;ASV5226	0	8.59353e-05	0	0	0	0	0	0	0	0	0	0	0	0	0	0	0	0	0	0	0	0	0	0
d__Bacteria;k__norank_d__Bacteria;p__Campylobacterota;c__Campylobacteria;o__Campylobacterales;f__Helicobacteraceae;g__Helicobacter;s__unclassified_g__Helicobacter;ASV7498	0	0	0	0	0	0	0	0	0	0	0	0	0	0	0	0	0	0	0	0	0	0	0	0
d__Bacteria;k__norank_d__Bacteria;p__Bacteroidota;c__Bacteroidia;o__Bacteroidales;f__Muribaculaceae;g__norank_f__Muribaculaceae;s__uncultured_bacterium_f__Muribaculaceae;ASV7873	0	0	0	0	0	0	0	0	0	0	0	0	0	0	0	0	0	0	0	0	0	0	0	0
d__Bacteria;k__norank_d__Bacteria;p__Bacillota;c__Clostridia;o__Lachnospirales;f__Lachnospiraceae;g__unclassified_f__Lachnospiraceae;s__unclassified_f__Lachnospiraceae;ASV1995	0	0	0	0	0	0	0	0	0	0	0	0	0	0	0	0	0	0	0	0	0	0	0	0
d__Bacteria;k__norank_d__Bacteria;p__Bacillota;c__Clostridia;o__Oscillospirales;f__Ruminococcaceae;g__Acutalibacter;s__uncultured_bacterium_g__Acutalibacter;ASV10790	0	0	0	0	0	0	0	0	5.67118e-05	0	0	0	0	0	0	0	0	0	0	0	0	0	0	0
d__Bacteria;k__norank_d__Bacteria;p__Bacillota;c__Bacilli;o__Bacillales;f__Bacillaceae;g__Litchfieldia;s__Lactobacillus_vaginalis_g__Litchfieldia;ASV2707	0	0	0	0	0	0	0.000113014	0	0	0	0	0	0	0	0	0	0	0	0	0	0	0	0	0
d__Bacteria;k__norank_d__Bacteria;p__Bacillota;c__Clostridia;o__Clostridia_UCG-014;f__norank_o__Clostridia_UCG-014;g__norank_o__Clostridia_UCG-014;s__uncultured_bacterium_o__Clostridia_UCG-014;ASV4171	0	0	7.18615e-05	0	0	0	0	0	0	0	0	0	0	0	0	0	0	0	0	0	0	0	0	0
d__Bacteria;k__norank_d__Bacteria;p__Bacteroidota;c__Bacteroidia;o__Bacteroidales;f__Muribaculaceae;g__norank_f__Muribaculaceae;s__uncultured_bacterium_f__Muribaculaceae;ASV3248	0	0	0	0	0	0	0	0	0	0	0	0	0	0	0	0	0	0	0	0	0	0	0	0
d__Bacteria;k__norank_d__Bacteria;p__Bacillota;c__Clostridia;o__Lachnospirales;f__Lachnospiraceae;g__unclassified_f__Lachnospiraceae;s__unclassified_f__Lachnospiraceae;ASV10123	0	0	0	0	0	0	0	0	0	0	0	0	0	0	0.000749756	0	0	0	0	0	0	0	0	0
d__Bacteria;k__norank_d__Bacteria;p__Bacillota;c__Clostridia;o__Clostridia_UCG-014;f__norank_o__Clostridia_UCG-014;g__norank_o__Clostridia_UCG-014;s__unclassified_g__norank_o__Clostridia_UCG-014;ASV11423	0	0	0	0.00115384	0	0	0	0	0	0	0	0	0	0	0	0	0	0	0	0	0	0	0	0
d__Bacteria;k__norank_d__Bacteria;p__Bacillota;c__Clostridia;o__Peptococcales;f__Peptococcaceae;g__norank_f__Peptococcaceae;s__uncultured_bacterium_f__Peptococcaceae;ASV10556	0	0	0	0	0	0	0	0	0.000340271	0	0	0	0	0	0	0	0	0	0	0	0	0	0	0
d__Bacteria;k__norank_d__Bacteria;p__Bacillota;c__Clostridia;o__Oscillospirales;f__Butyricicoccaceae;g__UCG-009;s__unclassified_g__UCG-009;ASV10014	0	0	0	0	0	0	0	0	0	0	0	0	0	0	0	0	0	0	0	0	0	0	0	0
d__Bacteria;k__norank_d__Bacteria;p__Bacillota;c__Clostridia;o__Clostridia_UCG-014;f__norank_o__Clostridia_UCG-014;g__norank_o__Clostridia_UCG-014;s__uncultured_bacterium_o__Clostridia_UCG-014;ASV1379	0	0	0	0	0	0	0	0	0	0	0	0	0	0	0	0	0.000400069	0	0	0	0	0	0	0
d__Bacteria;k__norank_d__Bacteria;p__Bacillota;c__Clostridia;o__Oscillospirales;f__Oscillospiraceae;g__Colidextribacter;s__uncultured_bacterium_g__Colidextribacter;ASV7772	0	0	0	0	0	0	0	0	0	0	0	0	0	0	0	0	0	0	0	0	0	0	0	0
d__Bacteria;k__norank_d__Bacteria;p__Bacillota;c__Clostridia;o__Lachnospirales;f__Lachnospiraceae;g__unclassified_f__Lachnospiraceae;s__unclassified_f__Lachnospiraceae;ASV5443	0	0	0	0	0	0	0	0	0	0	0	0	0	0	0	0	0	0	0	0	0	0	0	0
d__Bacteria;k__norank_d__Bacteria;p__Bacteroidota;c__Bacteroidia;o__Bacteroidales;f__Muribaculaceae;g__norank_f__Muribaculaceae;s__uncultured_bacterium_f__Muribaculaceae;ASV5256	0	5.72902e-05	0	0	0	0	0	0	0	0	0	0	0	0	0	0	0	0	0	0	0	0	0	0
d__Bacteria;k__norank_d__Bacteria;p__Bacillota;c__Clostridia;o__Oscillospirales;f__Ruminococcaceae;g__unclassified_f__Ruminococcaceae;s__unclassified_f__Ruminococcaceae;ASV7901	0	0	0	0	0	0	0	0	0	0	0	0	0	0	0	0	0	0	0	0	0	0	0	0
d__Bacteria;k__norank_d__Bacteria;p__Bacteroidota;c__Bacteroidia;o__Bacteroidales;f__Rikenellaceae;g__Alistipes;s__uncultured_bacterium_g__Alistipes;ASV5353	0	0	0	0	0	0	0	0	0	0	0	0	0	0	0	0	0	0	0	0	0	0	0	0
d__Bacteria;k__norank_d__Bacteria;p__unclassified_k__norank_d__Bacteria;c__unclassified_k__norank_d__Bacteria;o__unclassified_k__norank_d__Bacteria;f__unclassified_k__norank_d__Bacteria;g__unclassified_k__norank_d__Bacteria;s__unclassified_k__norank_d__Bacteria;ASV1517	0	0	0	0	0	0	0	0	0	0	0	0	0	0	0	0	8.5729e-05	0	0	0	0	0	0	0
d__Bacteria;k__norank_d__Bacteria;p__Bacillota;c__Clostridia;o__Oscillospirales;f__Oscillospiraceae;g__unclassified_f__Oscillospiraceae;s__unclassified_f__Oscillospiraceae;ASV91	0	0	0	0	0	0	0	0	0	0	0	0	0	0	0	0	0.000285763	0	0.000901664	0.000555278	0	0.00133674	0.00102224	0.000257752
d__Bacteria;k__norank_d__Bacteria;p__Bacillota;c__Clostridia;o__Clostridia_UCG-014;f__norank_o__Clostridia_UCG-014;g__norank_o__Clostridia_UCG-014;s__unclassified_g__norank_o__Clostridia_UCG-014;ASV363	0	0	0	0	0	0	0	0	0	0	0	0	0	0	0	0	0	0	0	0	0	0	0	0
d__Bacteria;k__norank_d__Bacteria;p__Bacillota;c__Clostridia;o__Lachnospirales;f__Lachnospiraceae;g__Lachnospiraceae_UCG-004;s__unclassified_g__Lachnospiraceae_UCG-004;ASV2700	0	0	0	0	0	0	0.000113014	0	0	0	0	0	0	0	0	0	0	0	0	0	0	0	0	0
d__Bacteria;k__norank_d__Bacteria;p__Bacteroidota;c__Bacteroidia;o__Bacteroidales;f__Muribaculaceae;g__norank_f__Muribaculaceae;s__uncultured_bacterium_f__Muribaculaceae;ASV1196	0	0	0	0	0	0	0	0	0	0	0	9.27156e-05	0	0	0	0	0	0	0	0	0	0	0	0
d__Bacteria;k__norank_d__Bacteria;p__Bacillota;c__Clostridia;o__Oscillospirales;f__Oscillospiraceae;g__unclassified_f__Oscillospiraceae;s__unclassified_f__Oscillospiraceae;ASV7363	0	0	0	0	0	0	0	0	0	5.58301e-05	0	0	0	0	0	0	0	0	0	0	0	0	0	0
d__Bacteria;k__norank_d__Bacteria;p__unclassified_k__norank_d__Bacteria;c__unclassified_k__norank_d__Bacteria;o__unclassified_k__norank_d__Bacteria;f__unclassified_k__norank_d__Bacteria;g__unclassified_k__norank_d__Bacteria;s__unclassified_k__norank_d__Bacteria;ASV1871	0	0	0	0	0	0	0	0	0	0	0	0	0	0	0	5.02311e-05	0	0	0	0	0	0	0	0
d__Bacteria;k__norank_d__Bacteria;p__Bacteroidota;c__Bacteroidia;o__Bacteroidales;f__Muribaculaceae;g__norank_f__Muribaculaceae;s__uncultured_bacterium_f__Muribaculaceae;ASV63	0.00451112	0.00484102	0.00287446	0.00686532	0.00397365	0.0052103	0.00471831	0.00915282	0.00136108	0.000418725	0.00389126	0.0041413	0.00676918	0.0114548	0.00459851	0.00241109	0.00588672	0.0059179	0.00543731	0.00477539	0.00444227	0.00592816	0.00463748	0.00190736
d__Bacteria;k__norank_d__Bacteria;p__Bacteroidota;c__Bacteroidia;o__Bacteroidales;f__unclassified_o__Bacteroidales;g__unclassified_o__Bacteroidales;s__unclassified_o__Bacteroidales;ASV1544	0	0	0	0	0	0	0	0	0	0	0	0	0	0	0	0	5.71527e-05	0	0	0	0	0	0	0
d__Bacteria;k__norank_d__Bacteria;p__Bacillota;c__Clostridia;o__Lachnospirales;f__Lachnospiraceae;g__Blautia;s__unclassified_g__Blautia;ASV8003	0	0	0	0	0	0.000116431	0	0	0	0	0	0	0	0	0	0	0	0	0	0	0	0	0	0
d__Bacteria;k__norank_d__Bacteria;p__Bacteroidota;c__Bacteroidia;o__Bacteroidales;f__Rikenellaceae;g__Rikenella;s__uncultured_bacterium_g__Rikenella;ASV2156	0	0	0	0	0	0	0	0	0	0	0	0	0	0	0	0	0	0	0	0	0	0	0	0
d__Bacteria;k__norank_d__Bacteria;p__Bacillota;c__Clostridia;o__Oscillospirales;f__Ruminococcaceae;g__norank_f__Ruminococcaceae;s__[Clostridium]_leptum_f__Ruminococcaceae;ASV11474	0	0	0	0.000201921	0	0	0	0	0	0	0	0	0	0	0	0	0	0	0	0	0	0	0	0
d__Bacteria;k__norank_d__Bacteria;p__Bacteroidota;c__Bacteroidia;o__Bacteroidales;f__Rikenellaceae;g__Alistipes;s__unclassified_g__Alistipes;ASV10598	0	0	0	0	0	0	0	0	0.000198491	0	0	0	0	0	0	0	0	0	0	0	0	0	0	0
d__Bacteria;k__norank_d__Bacteria;p__Bacillota;c__Clostridia;o__Lachnospirales;f__Lachnospiraceae;g__Roseburia;s__unclassified_g__Roseburia;ASV1034	0	0	0	0	0	0	0	0	0	0	0	0.000401768	0	0	0	0	0	0	0	0	0	0	0	0
d__Bacteria;k__norank_d__Bacteria;p__Bacillota;c__Bacilli;o__RF39;f__norank_o__RF39;g__norank_o__RF39;s__uncultured_Lachnospiraceae_bacterium_o__RF39;ASV7630	0	0	0	0	0	0	0	0	0	0	0	0	0	0	0	0	0	0	0	0	0	0	0	0
d__Bacteria;k__norank_d__Bacteria;p__Bacteroidota;c__Bacteroidia;o__Bacteroidales;f__Muribaculaceae;g__norank_f__Muribaculaceae;s__uncultured_bacterium_f__Muribaculaceae;ASV8185	0	0	0	0	0	0	0	0	0	0	0	0	0	0	0	0	0	0	0	0	0	0	0	0
d__Bacteria;k__norank_d__Bacteria;p__Bacillota;c__Clostridia;o__unclassified_c__Clostridia;f__unclassified_c__Clostridia;g__unclassified_c__Clostridia;s__unclassified_c__Clostridia;ASV4250	0	0	4.79076e-05	0	0	0	0	0	0	0	0	0	0	0	0	0	0	0	0	0	0	0	0	0
d__Bacteria;k__norank_d__Bacteria;p__Bacillota;c__Bacilli;o__Lactobacillales;f__Enterococcaceae;g__Enterococcus;s__unclassified_g__Enterococcus;ASV4309	0	0	0	0	0	0	0	0	0	0	0	0	0	0	0	0	0	0	0	0	0	0	0.000274259	0
d__Bacteria;k__norank_d__Bacteria;p__Bacteroidota;c__Bacteroidia;o__Bacteroidales;f__Bacteroidaceae;g__Bacteroides;s__unclassified_g__Bacteroides;ASV6570	0	0	0	0	0	0	0	0	0	0	0	0	0	0	0	0	0	0	0	0	0	0	0	0
d__Bacteria;k__norank_d__Bacteria;p__Bacillota;c__Clostridia;o__Lachnospirales;f__Lachnospiraceae;g__unclassified_f__Lachnospiraceae;s__unclassified_f__Lachnospiraceae;ASV7380	0	0	0	0	0	0	0	0	0	0	0	0	0	0	0	0	0	0	0	0	0	0	0	0
d__Bacteria;k__norank_d__Bacteria;p__Bacillota;c__Bacilli;o__RF39;f__norank_o__RF39;g__norank_o__RF39;s__unclassified_g__norank_o__RF39;ASV9189	0	0	0	0	0	0	0	0	0	0	0	0	0	0	0	0	0	0	0	0.000138819	0	0	0	0
d__Bacteria;k__norank_d__Bacteria;p__Bacteroidota;c__Bacteroidia;o__Bacteroidales;f__unclassified_o__Bacteroidales;g__unclassified_o__Bacteroidales;s__unclassified_o__Bacteroidales;ASV4754	0	0	0	0	0	0	0	0	0	0	0	0	0	0	0	0	0	0	0	0	0	5.81193e-05	0	0
d__Bacteria;k__norank_d__Bacteria;p__Bacteroidota;c__Bacteroidia;o__Bacteroidales;f__Muribaculaceae;g__norank_f__Muribaculaceae;s__uncultured_bacterium_f__Muribaculaceae;ASV10031	0	0	0	0	0	0	0	0	0	0	0	0	0	0	0	0	0	0	0	0	0	0	0	0
d__Bacteria;k__norank_d__Bacteria;p__Bacteroidota;c__Bacteroidia;o__Bacteroidales;f__Muribaculaceae;g__norank_f__Muribaculaceae;s__uncultured_bacterium_f__Muribaculaceae;ASV6294	0	0	0	0	0	0	0	0	0	0	0	0	0	0	0	0	0	0	0	0	0	0	0	0
d__Bacteria;k__norank_d__Bacteria;p__Bacillota;c__Clostridia;o__Oscillospirales;f__Ruminococcaceae;g__unclassified_f__Ruminococcaceae;s__unclassified_f__Ruminococcaceae;ASV3276	0	0	0	0	0	0	0	0	0	0	0	0	0	0	0	0	0	0	0	0	0	0	0	0
d__Bacteria;k__norank_d__Bacteria;p__Bacillota;c__Bacilli;o__Lactobacillales;f__Lactobacillaceae;g__Ligilactobacillus;s__unclassified_g__Ligilactobacillus;ASV9016	0	0	0	0	0	0	0	0	0	0	0	0	0	0	0	0	0	0	0	0	0	0	0	0
d__Bacteria;k__norank_d__Bacteria;p__Bacillota;c__Clostridia;o__Lachnospirales;f__Lachnospiraceae;g__unclassified_f__Lachnospiraceae;s__unclassified_f__Lachnospiraceae;ASV1512	0	0	0	0	0	0	0	0	0	0	0	0	0	0	0	0	8.5729e-05	0	0	0	0	0	0	0
d__Bacteria;k__norank_d__Bacteria;p__Bacteroidota;c__Bacteroidia;o__Bacteroidales;f__Marinifilaceae;g__Odoribacter;s__uncultured_bacterium_g__Odoribacter;ASV948	0	0	0	0	0	0	0	0	0	0.00399185	0.00176876	0.00191612	0	0.00195251	0	0	0	0	0.00377059	0	0	5.81193e-05	0	0
d__Bacteria;k__norank_d__Bacteria;p__Bacillota;c__Clostridia;o__Lachnospirales;f__Lachnospiraceae;g__Roseburia;s__Eubacterium_plexicaudatum;ASV1078	0.000412446	0	0	0	0	0	0.00192123	0.000249906	0	0	0	0.000247242	0	0	0	0	0	0	0	0	0	0	0	0
d__Bacteria;k__norank_d__Bacteria;p__Bacillota;c__Bacilli;o__Erysipelotrichales;f__Erysipelotrichaceae;g__Faecalibaculum;s__uncultured_bacterium_g__Faecalibaculum;ASV7550	0	0	0	0	0	0	0	0	0	0	0	0	0	0	0	0	0	0	0	0	0	0	0	0
d__Bacteria;k__norank_d__Bacteria;p__Bacteroidota;c__Bacteroidia;o__Bacteroidales;f__unclassified_o__Bacteroidales;g__unclassified_o__Bacteroidales;s__unclassified_o__Bacteroidales;ASV5161	0	0.000143225	0	0	0	0	0	0	0	0	0	0	0	0	0	0	0	0	0	0	0	0	0	0
d__Bacteria;k__norank_d__Bacteria;p__Bacteroidota;c__Bacteroidia;o__Bacteroidales;f__unclassified_o__Bacteroidales;g__unclassified_o__Bacteroidales;s__unclassified_o__Bacteroidales;ASV3222	0	0	0	0	0	0	0	0	0	0	0	0	0	0	0	0	0	0	0	0	0	0	0	0
d__Bacteria;k__norank_d__Bacteria;p__Bacillota;c__Clostridia;o__Peptostreptococcales-Tissierellales;f__Anaerovoracaceae;g__unclassified_f__Anaerovoracaceae;s__unclassified_f__Anaerovoracaceae;ASV803	0	0	0	0	0	0	0	0	0	0	0	0	0	0	0	0	0	0	0	0	0	0	0	0
d__Bacteria;k__norank_d__Bacteria;p__Bacillota;c__Clostridia;o__Peptostreptococcales-Tissierellales;f__Peptostreptococcaceae;g__unclassified_f__Peptostreptococcaceae;s__unclassified_f__Peptostreptococcaceae;ASV8039	0	0	0	0	0	8.73235e-05	0	0	0	0	0	0	0	0	0	0	0	0	0	0	0	0	0	0
d__Bacteria;k__norank_d__Bacteria;p__Bacillota;c__Clostridia;o__Lachnospirales;f__Lachnospiraceae;g__unclassified_f__Lachnospiraceae;s__unclassified_f__Lachnospiraceae;ASV2092	0	0	0	0	0	0	0	0	0	0	0	0	0	0	0	0	0	0	0	0	0	0	0	0
d__Bacteria;k__norank_d__Bacteria;p__Bacteroidota;c__Bacteroidia;o__Bacteroidales;f__Muribaculaceae;g__norank_f__Muribaculaceae;s__uncultured_bacterium_f__Muribaculaceae;ASV5586	0	0	0	0	0	0	0	0	0	0	0	0	0	0	0	0	0	0	0	0	0	0	0	0
d__Bacteria;k__norank_d__Bacteria;p__Bacillota;c__Bacilli;o__RF39;f__norank_o__RF39;g__norank_o__RF39;s__uncultured_bacterium_o__RF39;ASV3879	0	0	0	0	0	0	0	0	0	0	0	0	0	0	0	0	0	0	0.000245908	0	0	0	0	0
d__Bacteria;k__norank_d__Bacteria;p__Bacillota;c__Clostridia;o__unclassified_c__Clostridia;f__unclassified_c__Clostridia;g__unclassified_c__Clostridia;s__unclassified_c__Clostridia;ASV6172	0	0	0	0	0	0	0	0	0	0	0	0	0	0	0	0	0	0	0	0	0	0	0	0
d__Bacteria;k__norank_d__Bacteria;p__Bacillota;c__Bacilli;o__Erysipelotrichales;f__Erysipelotrichaceae;g__Dubosiella;s__uncultured_Erysipelotrichales_bacterium;ASV2635	0	0	0	0	0	0	0.000310787	0	0	0	0	0	0	0	0	0	0	0	0	0	0	0	0	0
d__Bacteria;k__norank_d__Bacteria;p__Bacteroidota;c__Bacteroidia;o__Bacteroidales;f__Bacteroidaceae;g__Bacteroides;s__unclassified_g__Bacteroides;ASV1427	0	0	0	0	0	0	0	0	0	0	0	0	0	0	0	0	0.000200034	0	0	0	0	0	0	0
d__Bacteria;k__norank_d__Bacteria;p__Bacteroidota;c__Bacteroidia;o__Bacteroidales;f__Bacteroidaceae;g__Bacteroides;s__unclassified_g__Bacteroides;ASV8175	0	0	0	0	0	0	0	0	0	0	0	0	0	0	0	0	0	0	0	0	0	0	0	0
d__Bacteria;k__norank_d__Bacteria;p__Bacillota;c__Bacilli;o__Erysipelotrichales;f__Erysipelotrichaceae;g__Dubosiella;s__unclassified_g__Dubosiella;ASV3553	0	0	0	0	0	0	0	0	0	0	0	0	0	0	0	0	0	0	0	0	0	0	0	0
d__Bacteria;k__norank_d__Bacteria;p__Bacillota;c__Bacilli;o__RF39;f__norank_o__RF39;g__norank_o__RF39;s__uncultured_Lachnospiraceae_bacterium_o__RF39;ASV10805	0	0	0	0	0	0	0	0	5.67118e-05	0	0	0	0	0	0	0	0	0	0	0	0	0	0	0
d__Bacteria;k__norank_d__Bacteria;p__Bacteroidota;c__Bacteroidia;o__Bacteroidales;f__Muribaculaceae;g__norank_f__Muribaculaceae;s__uncultured_bacterium_f__Muribaculaceae;ASV9813	0	0	0	0	0	0	0	0	0	0	0	0	0	0	0	0	0	0	0	0	0	0	0	0.000154651
d__Bacteria;k__norank_d__Bacteria;p__Bacteroidota;c__Bacteroidia;o__Bacteroidales;f__Muribaculaceae;g__norank_f__Muribaculaceae;s__uncultured_bacterium_f__Muribaculaceae;ASV3811	0	0	0	0	0	0	0	0	0	0	0	0	0	5.20671e-05	0	0	0	0	0	0	0	0	0	0
d__Bacteria;k__norank_d__Bacteria;p__Bacillota;c__Clostridia;o__Clostridia_UCG-014;f__norank_o__Clostridia_UCG-014;g__norank_o__Clostridia_UCG-014;s__unclassified_g__norank_o__Clostridia_UCG-014;ASV9662	7.73335e-05	0	0	0	0	0	0	0	0	0	0	0	0	0	0	0	0	0	0	0	0	0	0	0
d__Bacteria;k__norank_d__Bacteria;p__Bacteroidota;c__Bacteroidia;o__Bacteroidales;f__Muribaculaceae;g__norank_f__Muribaculaceae;s__uncultured_bacterium_f__Muribaculaceae;ASV1417	0	0	0	0	0	0	0	0	0	0	0	0	0	0	0	0	0.000257187	0	0	0	0	0	0	0
d__Bacteria;k__norank_d__Bacteria;p__Bacillota;c__Clostridia;o__Oscillospirales;f__[Eubacterium]_coprostanoligenes_group;g__norank_f__[Eubacterium]_coprostanoligenes_group;s__uncultured_bacterium_f__[Eubacterium]_coprostanoligenes_group;ASV3301	0	0	0	0	0	0	0	0	0	0	0	0	0	0	0	0	0	0	0	0	0	0	0	0
d__Bacteria;k__norank_d__Bacteria;p__Bacteroidota;c__Bacteroidia;o__Bacteroidales;f__Muribaculaceae;g__norank_f__Muribaculaceae;s__uncultured_bacterium_f__Muribaculaceae;ASV10831	0	0	0	0	0	0	0	0	0	0	0	0	0	0	0	0	0	0	0	0	0	0	0	0
d__Bacteria;k__norank_d__Bacteria;p__Bacillota;c__Clostridia;o__Oscillospirales;f__Ruminococcaceae;g__Negativibacillus;s__unidentified_g__Negativibacillus;ASV86	0	0	0	0	0	0	0	0	5.67118e-05	0	0	0	0	0	0	0	0	0	0	0	0	0	0	0
d__Bacteria;k__norank_d__Bacteria;p__Bacillota;c__Clostridia;o__Lachnospirales;f__Lachnospiraceae;g__unclassified_f__Lachnospiraceae;s__unclassified_f__Lachnospiraceae;ASV2844	0	0	0	0	0	0	0	0.000249906	0.000482051	0	0	0	0	0	0	0	0	0	0	0.000360931	0.000444227	0	0	0
d__Bacteria;k__norank_d__Bacteria;p__Bacteroidota;c__Bacteroidia;o__Bacteroidales;f__Tannerellaceae;g__Parabacteroides;s__unclassified_g__Parabacteroides;ASV5493	0	0	0	0	0	0	0	0	0	0	0	0	0	0	0	0	0	0	0	0	0	0	0	0
d__Bacteria;k__norank_d__Bacteria;p__Campylobacterota;c__Campylobacteria;o__Campylobacterales;f__Helicobacteraceae;g__Helicobacter;s__unclassified_g__Helicobacter;ASV1147	0	0	0	0	0	0	0	0	0	0	0	0.000154526	0	0	0	0	0	0	0	0	0	0	0	0
d__Bacteria;k__norank_d__Bacteria;p__Bacillota;c__Clostridia;o__Lachnospirales;f__Lachnospiraceae;g__Blautia;s__unclassified_g__Blautia;ASV5514	0	0	0	0	0	0	0	0	0	0	0	0	0	0	0	0	0	0	0	0	0	0	0	0
d__Bacteria;k__norank_d__Bacteria;p__Bacillota;c__Bacilli;o__Lactobacillales;f__Lactobacillaceae;g__Ligilactobacillus;s__unclassified_g__Ligilactobacillus;ASV5390	0	0	0	0	0	0	0	0	0	0	0	0	0	0	0	0	0	0	0	0	0	0	0	0
d__Bacteria;k__norank_d__Bacteria;p__Cyanobacteriota;c__Vampirivibrionia;o__Gastranaerophilales;f__Gastranaerophilaceae;g__Zag_111;s__uncultured_bacterium_g__Zag_111;ASV7228	0	0	0	0	0	0	0	0	0	0.00011166	0	0	0	0	0	0	0	0	0	0	0	0	0	0
d__Bacteria;k__norank_d__Bacteria;p__Bacillota;c__Clostridia;o__Christensenellales;f__Christensenellaceae;g__Christensenellaceae_R-7_group;s__unclassified_g__Christensenellaceae_R-7_group;ASV11281	0	0	0	0	0	0	0	0	0	0	0	0	0.00023342	0	0	0	0	0	0	0	0	0	0	0
d__Bacteria;k__norank_d__Bacteria;p__Bacteroidota;c__Bacteroidia;o__Bacteroidales;f__Muribaculaceae;g__norank_f__Muribaculaceae;s__uncultured_bacterium_f__Muribaculaceae;ASV254	0.000283556	0	0.000335353	0.000605763	0.00059877	0	0.000791095	0	0	0	0	0.000216336	0	0	0.00134956	0	0.000200034	0.000820549	0	0.00049975	0.000310959	0.000988027	0.000274259	0
d__Bacteria;k__norank_d__Bacteria;p__Bacteroidota;c__Bacteroidia;o__Bacteroidales;f__Muribaculaceae;g__norank_f__Muribaculaceae;s__uncultured_bacterium_f__Muribaculaceae;ASV6977	0	0	0	0	0	0	0	0	0	0	0	0	0	0	0	0	0	0	0	0	0	0	0	0
d__Bacteria;k__norank_d__Bacteria;p__Bacillota;c__Clostridia;o__Lachnospirales;f__Lachnospiraceae;g__unclassified_f__Lachnospiraceae;s__unclassified_f__Lachnospiraceae;ASV8116	0	0	0	0	0	0	0	0	0	0	0	0	0	0	0	0	0	0	0	0	0	0	0	0
d__Bacteria;k__norank_d__Bacteria;p__Bacteroidota;c__Bacteroidia;o__Bacteroidales;f__Bacteroidaceae;g__Bacteroides;s__unclassified_g__Bacteroides;ASV1226	0	0	0	0	0	0	0	0	0	0	0	9.27156e-05	0	0	0	0	0	0	0	0	0	0	0	0
d__Bacteria;k__norank_d__Bacteria;p__Bacillota;c__Clostridia;o__Lachnospirales;f__Lachnospiraceae;g__unclassified_f__Lachnospiraceae;s__unclassified_f__Lachnospiraceae;ASV1421	0	0	0	0	0	0	0	0	0	0	0	0	0	0	0	0	0.000228611	0	0	0	0	0	0	0
d__Bacteria;k__norank_d__Bacteria;p__Bacillota;c__Clostridia;o__Oscillospirales;f__[Eubacterium]_coprostanoligenes_group;g__norank_f__[Eubacterium]_coprostanoligenes_group;s__uncultured_bacterium_f__[Eubacterium]_coprostanoligenes_group;ASV7788	0	0	0	0	0	0	0	0	0	0	0	0	0	0	0	0	0	0	0	0	0	0	0	0
d__Bacteria;k__norank_d__Bacteria;p__Bacteroidota;c__Bacteroidia;o__Bacteroidales;f__Tannerellaceae;g__Parabacteroides;s__unclassified_g__Parabacteroides;ASV8598	0	0	0	0	0	0	0	0	0	0	0	0	0	0	0	0	0	0	0	0	0	0	0	0
d__Bacteria;k__norank_d__Bacteria;p__Bacteroidota;c__Bacteroidia;o__Bacteroidales;f__Bacteroidaceae;g__Bacteroides;s__unclassified_g__Bacteroides;ASV6236	0	0	0	0	0	0	0	0	0	0	0	0	0	0	0	0	0	0	0	0	0	0	0	0
d__Bacteria;k__norank_d__Bacteria;p__Bacillota;c__Bacilli;o__Erysipelotrichales;f__Erysipelotrichaceae;g__Faecalibaculum;s__uncultured_bacterium_g__Faecalibaculum;ASV5440	0	0	0	0	0	0	0	0	0	0	0	0	0	0	0	0	0	0	0	0	0	0	0	0
d__Bacteria;k__norank_d__Bacteria;p__Bacillota;c__Clostridia;o__Clostridia_UCG-014;f__norank_o__Clostridia_UCG-014;g__norank_o__Clostridia_UCG-014;s__unclassified_g__norank_o__Clostridia_UCG-014;ASV4537	0	0	0	0	0	0	0	0	0	0	0	0	0	0	0	0	0	0	0	0	0	0.000668371	0	0
d__Bacteria;k__norank_d__Bacteria;p__Bacillota;c__Clostridia;o__Lachnospirales;f__Lachnospiraceae;g__unclassified_f__Lachnospiraceae;s__unclassified_f__Lachnospiraceae;ASV1964	0	0	0	0	0	0	0	0.000406098	0	0	0	0	0	0	0	0	0	0	0	0	0	0	0	0
d__Bacteria;k__norank_d__Bacteria;p__Bacteroidota;c__Bacteroidia;o__Bacteroidales;f__Muribaculaceae;g__norank_f__Muribaculaceae;s__uncultured_bacterium_f__Muribaculaceae;ASV1231	0	0	0	0	0	0	0	0	0	0	0	9.27156e-05	0	0	0	0	0	0	0	0	0	0	0	0
d__Bacteria;k__norank_d__Bacteria;p__Bacillota;c__Bacilli;o__RF39;f__norank_o__RF39;g__norank_o__RF39;s__unclassified_g__norank_o__RF39;ASV10119	0	0	0	0	0	0	0	0	0	0	0	0	0	0	0.00144953	0	0	0	0	0	0	0	0	0
d__Bacteria;k__norank_d__Bacteria;p__Bacillota;c__Bacilli;o__Erysipelotrichales;f__Erysipelotrichaceae;g__Faecalibaculum;s__uncultured_bacterium_g__Faecalibaculum;ASV5190	0	0.00011458	0	0	0	0	0	0	0	0	0	0	0	0	0	0	0	0	0	0	0	0	0	0
d__Bacteria;k__norank_d__Bacteria;p__Bacillota;c__Clostridia;o__Clostridiales;f__Clostridiaceae;g__Clostridium;s__unclassified_g__Clostridium;ASV11216	0	0	0	0	0	0	0	6.24766e-05	0	0	0	0	0	0	0	0	0	0	0	0	0	0	0	0
d__Bacteria;k__norank_d__Bacteria;p__Bacteroidota;c__Bacteroidia;o__Bacteroidales;f__Rikenellaceae;g__Alistipes;s__unclassified_g__Alistipes;ASV10000	0	0	0	0	0	0	0	0	0	0	0	0	0	0	0	0	0	0	0	0	0	0	0	0
d__Bacteria;k__norank_d__Bacteria;p__Bacillota;c__Clostridia;o__Lachnospirales;f__Lachnospiraceae;g__unclassified_f__Lachnospiraceae;s__unclassified_f__Lachnospiraceae;ASV4929	0	0	0	0	0	0	0	0	0	0	0	0	0	0	0	0	0	0	0	0	0	0	0	0
d__Bacteria;k__norank_d__Bacteria;p__Bacteroidota;c__Bacteroidia;o__Bacteroidales;f__Bacteroidaceae;g__Bacteroides;s__unclassified_g__Bacteroides;ASV5599	0	0	0	0	0	0	0	0	0	0	0.00168712	0	0	0	0	0	0	0.00198921	0	0	0	0	0	0
d__Bacteria;k__norank_d__Bacteria;p__Bacteroidota;c__Bacteroidia;o__Bacteroidales;f__Marinifilaceae;g__Odoribacter;s__uncultured_bacterium_g__Odoribacter;ASV9670	7.73335e-05	0	0	0	0	0	0	0	0	0	0	0	0	0	0	0	0	0	0	0	0	0	0	0
d__Bacteria;k__norank_d__Bacteria;p__Bacillota;c__Clostridia;o__Oscillospirales;f__Ruminococcaceae;g__unclassified_f__Ruminococcaceae;s__unclassified_f__Ruminococcaceae;ASV3254	0	0	0	0	0	0	0	0	0	0	0	0	0	0	0	0	0	0.000198921	0	0	0	0	0	0
d__Bacteria;k__norank_d__Bacteria;p__Bacteroidota;c__Bacteroidia;o__Bacteroidales;f__unclassified_o__Bacteroidales;g__unclassified_o__Bacteroidales;s__unclassified_o__Bacteroidales;ASV6731	0	0	0	0	0	0	0	0	0	0	0	0	0	0	0	0	0	0	0	0	0	0	0	0
d__Bacteria;k__norank_d__Bacteria;p__Bacillota;c__Bacilli;o__Erysipelotrichales;f__Erysipelotrichaceae;g__Dubosiella;s__uncultured_bacterium_g__Dubosiella;ASV3418	0	0	0	0	0	0	0	0	0	0	0	0	0	0	0	0	0	0	0	0	0	0	0	0
d__Bacteria;k__norank_d__Bacteria;p__Bacillota;c__Clostridia;o__Oscillospirales;f__Ruminococcaceae;g__unclassified_f__Ruminococcaceae;s__unclassified_f__Ruminococcaceae;ASV2650	0	0	0	0	0	0	0.000226027	0	0	0	0	0	0	0	0	0	0	0	0	0	0	0	0	0
d__Bacteria;k__norank_d__Bacteria;p__Bacillota;c__Bacilli;o__Erysipelotrichales;f__Erysipelotrichaceae;g__Faecalibaculum;s__uncultured_bacterium_g__Faecalibaculum;ASV10212	0	0	0	0	0	0	0	0	0	0	0	0	0	0	7.49756e-05	0	0	0	0	0	0	0	0	0
d__Bacteria;k__norank_d__Bacteria;p__Bacillota;c__Clostridia;o__Lachnospirales;f__Lachnospiraceae;g__Lachnospiraceae_UCG-004;s__uncultured_bacterium_g__Lachnospiraceae_UCG-004;ASV10483	0	0	0	0	5.44336e-05	0	0	0	0	0	0	0	0	0	0	0	0	0	0	0	0	0	0	0
d__Bacteria;k__norank_d__Bacteria;p__Bacillota;c__Clostridia;o__Lachnospirales;f__Lachnospiraceae;g__Blautia;s__unclassified_g__Blautia;ASV4593	0	0	0	0	0	0	0	0	0	0	0	0	0	0	0	0	0	0	0	0	0	0.000232477	0	0
d__Bacteria;k__norank_d__Bacteria;p__Bacillota;c__Clostridia;o__Clostridia_UCG-014;f__norank_o__Clostridia_UCG-014;g__norank_o__Clostridia_UCG-014;s__uncultured_bacterium_o__Clostridia_UCG-014;ASV10517	0	0	0	0	0	0	0	0	0.0113424	0	0	0	0	0	0	0	0	0	0	0	0	0	0	0
d__Bacteria;k__norank_d__Bacteria;p__Pseudomonadota;c__Gammaproteobacteria;o__Burkholderiales;f__Sutterellaceae;g__Parasutterella;s__unclassified_g__Parasutterella;ASV7979	0	0	0	0	0	0.000203755	0	0	0	0	0	0	0	0	0	0	0	0	0	0	0	0	0	0
d__Bacteria;k__norank_d__Bacteria;p__Bacillota;c__Clostridia;o__Clostridia_vadinBB60_group;f__norank_o__Clostridia_vadinBB60_group;g__norank_o__Clostridia_vadinBB60_group;s__uncultured_Clostridia_bacterium_o__Clostridia_vadinBB60_group;ASV4628	0	0	0	0	0	0	0	0	0	0	0	0	0	0	0	0	0	0	0	0	0	0.000174358	0	0
d__Bacteria;k__norank_d__Bacteria;p__Bacteroidota;c__Bacteroidia;o__Bacteroidales;f__Muribaculaceae;g__norank_f__Muribaculaceae;s__uncultured_bacterium_f__Muribaculaceae;ASV3073	0	0	0	0	0	0	0	0	0	0	0	0	0	0	0	0	0	0	0	0	4.44227e-05	0	0	0
d__Bacteria;k__norank_d__Bacteria;p__Bacteroidota;c__Bacteroidia;o__Bacteroidales;f__Bacteroidaceae;g__Bacteroides;s__unclassified_g__Bacteroides;ASV1049	0	0	0	0	0	0	0	0	0	0	0	0.000339957	0	0	0	0	0	0	0	0	0	0	0	0
d__Bacteria;k__norank_d__Bacteria;p__Bacteroidota;c__Bacteroidia;o__Bacteroidales;f__Marinifilaceae;g__unclassified_f__Marinifilaceae;s__unclassified_f__Marinifilaceae;ASV8213	0	0	0	0	0	0	0	0	0	0	0	0	0	0	0	0	0	0	0	0	0	0	0	0
d__Bacteria;k__norank_d__Bacteria;p__Bacteroidota;c__Bacteroidia;o__Bacteroidales;f__Muribaculaceae;g__norank_f__Muribaculaceae;s__uncultured_bacterium_f__Muribaculaceae;ASV490	0	0	0	0	0.00114311	0.0014845	0.000734588	0	0	0	0	0	0	0	0.00134956	0	0	0	0	0.00166583	0.00139932	0.0012205	0.00174529	0.00064438
d__Bacteria;k__norank_d__Bacteria;p__Bacillota;c__Clostridia;o__Lachnospirales;f__Lachnospiraceae;g__Blautia;s__unclassified_g__Blautia;ASV435	0	0.00372386	0	0	0	0	0	0	0	0	0.001415	0	0	0	0	0	0	0	0.0318861	0	0	0	0.00992321	0
d__Bacteria;k__norank_d__Bacteria;p__Bacillota;c__Clostridia;o__Lachnospirales;f__Lachnospiraceae;g__Roseburia;s__unclassified_g__Roseburia;ASV1333	0.00494935	0.000315096	0.00361703	0.00265382	0	0	0.000621574	0	0	0	0	0	0.000408485	0	0	0	0.00585815	0	0	0	0.00328728	0.00435894	0	0
d__Bacteria;k__norank_d__Bacteria;p__Bacteroidota;c__Bacteroidia;o__Bacteroidales;f__Muribaculaceae;g__norank_f__Muribaculaceae;s__uncultured_bacterium_f__Muribaculaceae;ASV16	0.0108009	0.00489831	0.0203847	0.007673	0.013935	0.00253238	0.012262	0.00278021	0.00201327	0.0039081	0.00849003	0.0283401	0.019228	0.00705509	0.0178442	0.00138135	0.00568669	0.0162866	0.0170496	0.0103559	0.00588601	0.014152	0.0065573	0.0113669
d__Bacteria;k__norank_d__Bacteria;p__Bacillota;c__Bacilli;o__Lactobacillales;f__Lactobacillaceae;g__Ligilactobacillus;s__unclassified_g__Ligilactobacillus;ASV2523	0	0	0	0	0	0	0	0	0	0	0	0	0	0	0	0	0	0	0	0	0	0	0	0
d__Bacteria;k__norank_d__Bacteria;p__unclassified_k__norank_d__Bacteria;c__unclassified_k__norank_d__Bacteria;o__unclassified_k__norank_d__Bacteria;f__unclassified_k__norank_d__Bacteria;g__unclassified_k__norank_d__Bacteria;s__unclassified_k__norank_d__Bacteria;ASV1252	0	0	0	0	0	0	0	0	0	0	0	6.18104e-05	0	0	0	0	0	0	0	0	0	0	0	0
d__Bacteria;k__norank_d__Bacteria;p__Bacillota;c__Bacilli;o__unclassified_c__Bacilli;f__unclassified_c__Bacilli;g__unclassified_c__Bacilli;s__unclassified_c__Bacilli;ASV2116	0	0	0	0	0	0	0	0	0	0	0	0	0	0	0	0	0	0	0	0	0	0	0	0
d__Bacteria;k__norank_d__Bacteria;p__Bacillota;c__Clostridia;o__Lachnospirales;f__Lachnospiraceae;g__Blautia;s__unclassified_g__Blautia;ASV912	0	0	0	0	0	0	0	0	0	0	0	0	0	0	0	0	0	0	0	0	0	0	0	0
d__Bacteria;k__norank_d__Bacteria;p__Bacillota;c__unclassified_p__Bacillota;o__unclassified_p__Bacillota;f__unclassified_p__Bacillota;g__unclassified_p__Bacillota;s__unclassified_p__Bacillota;ASV2604	0	0	0	0	0	0	0.000734588	0	0	0	0	0	0	0	0	0	0	0	0	0	0	0	0	0
d__Bacteria;k__norank_d__Bacteria;p__Bacillota;c__Clostridia;o__Clostridia_UCG-014;f__norank_o__Clostridia_UCG-014;g__norank_o__Clostridia_UCG-014;s__unclassified_g__norank_o__Clostridia_UCG-014;ASV2460	0	0	0	0.00216344	0	0	0	0	0	0.00139575	0	0	0	0	0.0012246	0	0	0	0	0.00197124	0	0	0.0119178	0
d__Bacteria;k__norank_d__Bacteria;p__Bacillota;c__Clostridia;o__Lachnospirales;f__Lachnospiraceae;g__unclassified_f__Lachnospiraceae;s__unclassified_f__Lachnospiraceae;ASV3305	0	0	0	0	0	0	0	0	0	0	0	0	0	0	0	0	0	0	0	0	0	0	0	0
d__Bacteria;k__norank_d__Bacteria;p__Bacteroidota;c__Bacteroidia;o__Bacteroidales;f__Prevotellaceae;g__norank_f__Prevotellaceae;s__uncultured_bacterium_f__Prevotellaceae;ASV683	0	0	0	0	0	0	0	0	0	0	0	0	0	0	0	0	0	0	0	0	0	0	0	0
d__Bacteria;k__norank_d__Bacteria;p__Bacillota;c__Clostridia;o__Lachnospirales;f__Lachnospiraceae;g__unclassified_f__Lachnospiraceae;s__unclassified_f__Lachnospiraceae;ASV5449	0	0	0	0	0	0	0	0	0	0	0	0	0	0	0	0	0	0	0	0	0	0	0	0
d__Bacteria;k__norank_d__Bacteria;p__Bacteroidota;c__Bacteroidia;o__Bacteroidales;f__Rikenellaceae;g__Alistipes;s__Alistipes_sp._cv1;ASV8443	0	0	0	0	0	0	0	0	0	0	0	0	0	0	0	0	0	9.94604e-05	0	0	0	0	0	0
d__Bacteria;k__norank_d__Bacteria;p__Bacteroidota;c__Bacteroidia;o__Bacteroidales;f__Muribaculaceae;g__norank_f__Muribaculaceae;s__unclassified_g__norank_f__Muribaculaceae;ASV4965	0	0	0	0	0	0	0	0	0	0	0	0	0	0	0	0	0	0	0	0	0	0	0	0
d__Bacteria;k__norank_d__Bacteria;p__Bacillota;c__Clostridia;o__Lachnospirales;f__Lachnospiraceae;g__Lachnospiraceae_NK4B4_group;s__uncultured_bacterium_g__Lachnospiraceae_NK4B4_group;ASV255	0	0	0	0	0	0	0	0	0	0	0	0	0	0	0	0	0	0	0	0	0	0	0	0.000438178
d__Bacteria;k__norank_d__Bacteria;p__Actinomycetota;c__Coriobacteriia;o__Coriobacteriales;f__Eggerthellaceae;g__Adlercreutzia;s__uncultured_bacterium_g__Adlercreutzia;ASV9563	0	0	0	0	0	0	0	0	0	0	0	0	0	0	0	0	0	0	5.46463e-05	0	0	0	0	0
d__Bacteria;k__norank_d__Bacteria;p__Bacillota;c__Clostridia;o__Oscillospirales;f__Oscillospiraceae;g__unclassified_f__Oscillospiraceae;s__unclassified_f__Oscillospiraceae;ASV2758	0	0	0	0	0	0	5.65068e-05	0	0	0	0	0	0	0	0	0	0	0	0	0	0	0	0	0
d__Bacteria;k__norank_d__Bacteria;p__Campylobacterota;c__Campylobacteria;o__Campylobacterales;f__Helicobacteraceae;g__Helicobacter;s__unclassified_g__Helicobacter;ASV8280	0	0	0	0	0	0	0	0	0	0	0	0	0	0	0	0	0	0	0	0	0	0	0	0
d__Bacteria;k__norank_d__Bacteria;p__Bacteroidota;c__Bacteroidia;o__Bacteroidales;f__Muribaculaceae;g__norank_f__Muribaculaceae;s__uncultured_bacterium_f__Muribaculaceae;ASV938	0	0	0	0	0	0	0	0	0.0429309	0.0758451	0	0.00268875	0	0	0	0	0	0	0	0	0	0	0	0
d__Bacteria;k__norank_d__Bacteria;p__Bacillota;c__Clostridia;o__Lachnospirales;f__Lachnospiraceae;g__Lachnospiraceae_FCS020_group;s__unclassified_g__Lachnospiraceae_FCS020_group;ASV6203	0	0	0	0	0	0	0	0	0	0	0	0	0	0	0	0	0	0	0	0	0	0	0	0
d__Bacteria;k__norank_d__Bacteria;p__Bacillota;c__Clostridia;o__Lachnospirales;f__Lachnospiraceae;g__unclassified_f__Lachnospiraceae;s__unclassified_f__Lachnospiraceae;ASV7702	0	0	0	0	0	0	0	0	0	0	0	0	0	0	0	0	0	0	0	0	0	0	0	0
d__Bacteria;k__norank_d__Bacteria;p__Bacteroidota;c__Bacteroidia;o__Bacteroidales;f__Muribaculaceae;g__norank_f__Muribaculaceae;s__uncultured_bacterium_f__Muribaculaceae;ASV8672	0	0	0	0	0	0	0	0	0	0	0	0	0	0	0	0	0	0	0	0	0	0	0	0
d__Bacteria;k__norank_d__Bacteria;p__Bacillota;c__Clostridia;o__Lachnospirales;f__Lachnospiraceae;g__[Eubacterium]_oxidoreducens_group;s__uncultured_bacterium_g__[Eubacterium]_oxidoreducens_group;ASV860	0	0	0	0	0	0	0	0	0	0	0	0	0	0	0	0	0	0	0	0	0	0	0	0
d__Bacteria;k__norank_d__Bacteria;p__Bacteroidota;c__Bacteroidia;o__Bacteroidales;f__Tannerellaceae;g__Parabacteroides;s__unclassified_g__Parabacteroides;ASV9244	0	0	0	0	0	0	0	0	0	0	0	0	0	0	0	0	0	0	0	8.32917e-05	0	0	0	0
d__Bacteria;k__norank_d__Bacteria;p__Bacillota;c__Bacilli;o__Lactobacillales;f__Lactobacillaceae;g__Ligilactobacillus;s__unclassified_g__Ligilactobacillus;ASV1636	0	0	0	0	0	0	0	0	0	0	0	0	0	0	0	0.00072835	0	0	0	0	0	0	0	0
d__Bacteria;k__norank_d__Bacteria;p__Bacteroidota;c__Bacteroidia;o__Bacteroidales;f__Muribaculaceae;g__norank_f__Muribaculaceae;s__uncultured_bacterium_f__Muribaculaceae;ASV3938	0	0	0	0	0	0	0	0	0	0	0	0	0	0	0	0	0	0	0	0	0	0	0	0
d__Bacteria;k__norank_d__Bacteria;p__Bacillota;c__Clostridia;o__Oscillospirales;f__Ruminococcaceae;g__unclassified_f__Ruminococcaceae;s__unclassified_f__Ruminococcaceae;ASV3438	0	0	0	0	0	0	0	0	0	0	0	0	0	0	0	0	0	0	0	0	0	0	0	0
d__Bacteria;k__norank_d__Bacteria;p__Bacillota;c__Clostridia;o__Oscillospirales;f__Oscillospiraceae;g__unclassified_f__Oscillospiraceae;s__unclassified_f__Oscillospiraceae;ASV911	0	0	0	0	0	0	0	0	0	0	0	0	0	0	0	0	0	0	0	0	0	0	0	0
d__Bacteria;k__norank_d__Bacteria;p__Bacillota;c__Clostridia;o__Peptococcales;f__Peptococcaceae;g__norank_f__Peptococcaceae;s__uncultured_bacterium_f__Peptococcaceae;ASV2719	0	0	0	0	0	0	8.47601e-05	0	0	0	0	0	0	0	0	0	0	0	0	0	0	0	0	0
d__Bacteria;k__norank_d__Bacteria;p__Bacillota;c__Clostridia;o__Lachnospirales;f__Lachnospiraceae;g__unclassified_f__Lachnospiraceae;s__unclassified_f__Lachnospiraceae;ASV763	0	0	0	0	0	0	0	0	0	0	0	0	0	0	0	0	0	0	0	0	0	0	0	0
d__Bacteria;k__norank_d__Bacteria;p__Bacillota;c__Clostridia;o__Oscillospirales;f__[Eubacterium]_coprostanoligenes_group;g__norank_f__[Eubacterium]_coprostanoligenes_group;s__uncultured_bacterium_f__[Eubacterium]_coprostanoligenes_group;ASV5023	0	0	0	0	0	0	0	0	0	0	0	0	0	0	0	0	0	0	0	0	0	0	0	0
d__Bacteria;k__norank_d__Bacteria;p__Bacillota;c__Clostridia;o__Lachnospirales;f__Lachnospiraceae;g__unclassified_f__Lachnospiraceae;s__unclassified_f__Lachnospiraceae;ASV476	0	0	0	0	0	0	0	0.000624766	0	0	0	0	0	0	0	0.000426964	0.00105732	0.000372977	0	0.000694097	0.000910666	0	0	0
d__Bacteria;k__norank_d__Bacteria;p__Bacteroidota;c__Bacteroidia;o__Bacteroidales;f__Muribaculaceae;g__norank_f__Muribaculaceae;s__unclassified_g__norank_f__Muribaculaceae;ASV3324	0	0	0	0	0	0	0	0	0	0	0	0	0	0	0	0	0	0	0	0	0	0	0	0
d__Bacteria;k__norank_d__Bacteria;p__Bacteroidota;c__Bacteroidia;o__Bacteroidales;f__Rikenellaceae;g__Alistipes;s__unclassified_g__Alistipes;ASV4474	0	0	0	0	0	0	0	0	0	0	0	0	0	0	0	0	0	0	0	0	0	0	4.98654e-05	0
d__Bacteria;k__norank_d__Bacteria;p__Bacillota;c__Bacilli;o__RF39;f__norank_o__RF39;g__norank_o__RF39;s__unclassified_g__norank_o__RF39;ASV5530	0	0	0	0	0	0	0	0	0	0	0	0	0	0	0	0	0	0	0	0	0	0	0	0
d__Bacteria;k__norank_d__Bacteria;p__Bacteroidota;c__Bacteroidia;o__Bacteroidales;f__Muribaculaceae;g__norank_f__Muribaculaceae;s__uncultured_bacterium_f__Muribaculaceae;ASV4960	0	0	0	0	0	0	0	0	0	0	0	0	0	0	0	0	0	0	0	0	0	0	0	0
d__Bacteria;k__norank_d__Bacteria;p__Bacteroidota;c__Bacteroidia;o__Bacteroidales;f__Muribaculaceae;g__norank_f__Muribaculaceae;s__uncultured_bacterium_f__Muribaculaceae;ASV8539	0	0	0	0	0	0	0	0	0	0	0	0	0	0	0	0	0	4.97302e-05	0	0	0	0	0	0
d__Bacteria;k__norank_d__Bacteria;p__Bacillota;c__Clostridia;o__Oscillospirales;f__Oscillospiraceae;g__Oscillibacter;s__unclassified_g__Oscillibacter;ASV4527	0	0	0	0	0	0	0	0	0	0	0	0	0	0	0	0	0	0	0	0	0	0	4.98654e-05	0
d__Bacteria;k__norank_d__Bacteria;p__Bacillota;c__Clostridia;o__Lachnospirales;f__Lachnospiraceae;g__Lachnospiraceae_FCS020_group;s__unclassified_g__Lachnospiraceae_FCS020_group;ASV462	0	0	0	0	0	0	0	0	0.000396983	0	0	0	0	0	0	0	0	0	0	0.00063857	0	0	0	0
d__Bacteria;k__norank_d__Bacteria;p__Bacteroidota;c__Bacteroidia;o__Bacteroidales;f__Muribaculaceae;g__norank_f__Muribaculaceae;s__uncultured_bacterium_f__Muribaculaceae;ASV1907	0	0	0	0	0	0	0	0	0	0	0	0	0	0	0	5.02311e-05	0	0	0	0	0	0	0	0
d__Bacteria;k__norank_d__Bacteria;p__Bacillota;c__Clostridia;o__Oscillospirales;f__Oscillospiraceae;g__NK4A214_group;s__unidentified_g__NK4A214_group;ASV2149	0	0	0	0	0	0	0	0	0	0	0	0	0	0	0	0	0	0	0	0	0	0	0	0
d__Bacteria;k__norank_d__Bacteria;p__Bacteroidota;c__Bacteroidia;o__Bacteroidales;f__unclassified_o__Bacteroidales;g__unclassified_o__Bacteroidales;s__unclassified_o__Bacteroidales;ASV9770	0	0	0	0	0	0	0	0	0	0	0	0	0	0	0	0	0	0	0	0	0	0	0	0.000257752
d__Bacteria;k__norank_d__Bacteria;p__Bacillota;c__Bacilli;o__RF39;f__norank_o__RF39;g__norank_o__RF39;s__uncultured_Lachnospiraceae_bacterium_o__RF39;ASV10539	0	0	0	0	0	0	0	0	0.000538763	0	0	0	0	0	0	0	0	0	0	0	0	0	0	0
d__Bacteria;k__norank_d__Bacteria;p__Bacteroidota;c__Bacteroidia;o__Bacteroidales;f__Muribaculaceae;g__norank_f__Muribaculaceae;s__uncultured_bacterium_f__Muribaculaceae;ASV2946	0	0	0	0	0	0	0	0	0	0	0	0	0	0	0	0	0	0	0	0	0.000111057	0	0	0
d__Bacteria;k__norank_d__Bacteria;p__Bacillota;c__Clostridia;o__Clostridia_vadinBB60_group;f__norank_o__Clostridia_vadinBB60_group;g__norank_o__Clostridia_vadinBB60_group;s__unidentified_o__Clostridia_vadinBB60_group;ASV266	0	0.000286451	0	0	0	0.000203755	0	0	0	0	0	0	0	0	0	0	0	0	0	0	0	0	0	0
d__Bacteria;k__norank_d__Bacteria;p__Bacteroidota;c__Bacteroidia;o__Bacteroidales;f__Muribaculaceae;g__norank_f__Muribaculaceae;s__uncultured_bacterium_f__Muribaculaceae;ASV1908	0	0	0	0	0	0	0	0	0	0	0	0	0	0	0	5.02311e-05	0	0	0	0	0	0	0	0
d__Bacteria;k__norank_d__Bacteria;p__Bacillota;c__unclassified_p__Bacillota;o__unclassified_p__Bacillota;f__unclassified_p__Bacillota;g__unclassified_p__Bacillota;s__unclassified_p__Bacillota;ASV7696	0	0	0	0	0	0	0	0	0	0	0	0	0	0	0	0	0	0	0	0	0	0	0	0
d__Bacteria;k__norank_d__Bacteria;p__Bacteroidota;c__Bacteroidia;o__Bacteroidales;f__Muribaculaceae;g__norank_f__Muribaculaceae;s__uncultured_bacterium_f__Muribaculaceae;ASV7236	0	0	0	0	0	0	0	0	0	0.00011166	0	0	0	0	0	0	0	0	0	0	0	0	0	0
d__Bacteria;k__norank_d__Bacteria;p__Bacteroidota;c__Bacteroidia;o__Bacteroidales;f__Bacteroidaceae;g__Bacteroides;s__unclassified_g__Bacteroides;ASV212	0	0	0	0	0	0	0	0	0	0	0	0	0	0	0	0	0	0	0	0	0	0	0	0
d__Bacteria;k__norank_d__Bacteria;p__Bacillota;c__Clostridia;o__Oscillospirales;f__[Eubacterium]_coprostanoligenes_group;g__norank_f__[Eubacterium]_coprostanoligenes_group;s__uncultured_bacterium_f__[Eubacterium]_coprostanoligenes_group;ASV6744	0	0	0	0	0	0	0	0	0	0	0	0	0	0	0	0	0	0	0	0	0	0	0	0
d__Bacteria;k__norank_d__Bacteria;p__Bacillota;c__Clostridia;o__Lachnospirales;f__Lachnospiraceae;g__Extibacter;s__unclassified_g__Extibacter;ASV6195	0	0	0	0	0	0	0	0	0	0	0	0	0	0	0	0	0	0	0	0	0	0	0	0
d__Bacteria;k__norank_d__Bacteria;p__Bacteroidota;c__Bacteroidia;o__Bacteroidales;f__Muribaculaceae;g__norank_f__Muribaculaceae;s__unclassified_g__norank_f__Muribaculaceae;ASV11298	0	0	0	0	0	0	0	0	0	0	0	0	0.000204242	0	0	0	0	0	0	0	0	0	0	0
d__Bacteria;k__norank_d__Bacteria;p__Bacteroidota;c__Bacteroidia;o__Bacteroidales;f__Muribaculaceae;g__norank_f__Muribaculaceae;s__uncultured_bacterium_f__Muribaculaceae;ASV9165	0	0	0	0	0	0	0	0	0	0	0	0	0	0	0	0	0	0	0	0.000222111	0	0	0	0
d__Bacteria;k__norank_d__Bacteria;p__Bacillota;c__Clostridia;o__Clostridia_vadinBB60_group;f__norank_o__Clostridia_vadinBB60_group;g__norank_o__Clostridia_vadinBB60_group;s__uncultured_bacterium_o__Clostridia_vadinBB60_group;ASV7564	0	0	0	0	0	0	0	0	0	0	0	0	0	0	0	0	0	0	0	0	0	0	0	0
d__Bacteria;k__norank_d__Bacteria;p__Bacteroidota;c__Bacteroidia;o__Bacteroidales;f__Muribaculaceae;g__norank_f__Muribaculaceae;s__uncultured_bacterium_f__Muribaculaceae;ASV3749	0	0	0	0	0	0	0	0	0	0	0	0	0	7.81006e-05	0	0	0	0	0	0	0	0	0	0
d__Bacteria;k__norank_d__Bacteria;p__Bacillota;c__unclassified_p__Bacillota;o__unclassified_p__Bacillota;f__unclassified_p__Bacillota;g__unclassified_p__Bacillota;s__unclassified_p__Bacillota;ASV3665	0	0	0	0	0	0	0	0	0	0	0	0	0	0.000156201	0	0	0	0	0	0	0	0	0	0
d__Bacteria;k__norank_d__Bacteria;p__Bacillota;c__Clostridia;o__Lachnospirales;f__Lachnospiraceae;g__unclassified_f__Lachnospiraceae;s__unclassified_f__Lachnospiraceae;ASV2701	0	0	0	0	0	0	0.000113014	0	0	0	0	0	0	0	0	0	0	0	0	0	0	0	0	0
d__Bacteria;k__norank_d__Bacteria;p__Campylobacterota;c__Campylobacteria;o__Campylobacterales;f__Helicobacteraceae;g__Helicobacter;s__unclassified_g__Helicobacter;ASV3822	0	0	0	0	0	0	0	0	0	0	0	0	0	5.20671e-05	0	0	0	0	0	0	0	0	0	0
d__Bacteria;k__norank_d__Bacteria;p__Bacillota;c__Clostridia;o__Oscillospirales;f__Ruminococcaceae;g__unclassified_f__Ruminococcaceae;s__unclassified_f__Ruminococcaceae;ASV7408	0	0	0	0	0	0	0	0	0	0	0	0	0	0	0	0	0	0	8.19695e-05	0	0	0	0	0
d__Bacteria;k__norank_d__Bacteria;p__Bacillota;c__Clostridia;o__Lachnospirales;f__Lachnospiraceae;g__unclassified_f__Lachnospiraceae;s__unclassified_f__Lachnospiraceae;ASV6965	0	0	0	0	0	0	0	0	0	0	0	0	0	0	0	0	0	0	0	0	0	0	0	0
d__Bacteria;k__norank_d__Bacteria;p__Bacteroidota;c__Bacteroidia;o__Bacteroidales;f__Bacteroidaceae;g__Bacteroides;s__unclassified_g__Bacteroides;ASV4939	0	0	0	0	0	0	0	0	0	0	0	0	0	0	0	0	0	0	0	0	0	0	0	0
d__Bacteria;k__norank_d__Bacteria;p__Cyanobacteriota;c__Vampirivibrionia;o__Gastranaerophilales;f__Gastranaerophilaceae;g__Zag_111;s__Candidatus_Gastranaerophilales_bacterium_Zag_111;ASV2992	0	0	0	0	0	0	0	0	0	0	0	0	0	0	0	0	0	0	0	0	8.88455e-05	0	0	0
d__Bacteria;k__norank_d__Bacteria;p__Bacillota;c__Clostridia;o__Lachnospirales;f__Lachnospiraceae;g__unclassified_f__Lachnospiraceae;s__unclassified_f__Lachnospiraceae;ASV11148	0	0	0	0	0	0	0	0.000124953	0	0	0	0	0	0	0	0	0	0	0	0	0	0	0	0
d__Bacteria;k__norank_d__Bacteria;p__Bacillota;c__Clostridia;o__Clostridia_UCG-014;f__norank_o__Clostridia_UCG-014;g__norank_o__Clostridia_UCG-014;s__unclassified_g__norank_o__Clostridia_UCG-014;ASV556	0	0	0	0	0	0	0.000875855	0	0	0	0	0	0.000671082	0	0.0018494	0.000477195	0	0	0	0	0.000399805	0.00078461	0	0.00064438
d__Bacteria;k__norank_d__Bacteria;p__Bacteroidota;c__Bacteroidia;o__Bacteroidales;f__Rikenellaceae;g__Rikenellaceae_RC9_gut_group;s__unclassified_g__Rikenellaceae_RC9_gut_group;ASV6165	0	0	0	0	0	0	0	0	0	0	0	0	0	0	0	0	0	0	0	0	0	0	0	0
d__Bacteria;k__norank_d__Bacteria;p__Bacteroidota;c__Bacteroidia;o__Bacteroidales;f__Muribaculaceae;g__norank_f__Muribaculaceae;s__uncultured_bacterium_f__Muribaculaceae;ASV7143	0	0	0	0	0	0	0	0	0	0.000195405	0	0	0	0	0	0	0	0	0	0	0	0	0	0
d__Bacteria;k__norank_d__Bacteria;p__Bacteroidota;c__Bacteroidia;o__Bacteroidales;f__Muribaculaceae;g__norank_f__Muribaculaceae;s__uncultured_bacterium_f__Muribaculaceae;ASV4712	0	0	0	0	0	0	0	0	0	0	0	0	0	0	0	0	0	0	0	0	0	8.71789e-05	0	0
d__Bacteria;k__norank_d__Bacteria;p__Bacteroidota;c__Bacteroidia;o__Bacteroidales;f__Muribaculaceae;g__norank_f__Muribaculaceae;s__uncultured_Bacteroidales_bacterium_f__Muribaculaceae;ASV2285	0.00108267	0	0	0	0	0.000727696	0.00146918	0	0	0	0	0	0	0	0	0	0	0	0	0	0	0	0	0
d__Bacteria;k__norank_d__Bacteria;p__Bacteroidota;c__Bacteroidia;o__Bacteroidales;f__Muribaculaceae;g__norank_f__Muribaculaceae;s__uncultured_bacterium_f__Muribaculaceae;ASV579	0	0	0	0	0	0	0	0	0	0	0	0	0	0	0	0	0	0	0	0	0	0	0	0
d__Bacteria;k__norank_d__Bacteria;p__Bacillota;c__Clostridia;o__Lachnospirales;f__Lachnospiraceae;g__unclassified_f__Lachnospiraceae;s__unclassified_f__Lachnospiraceae;ASV6262	0	0	0	0	0	0	0	0	0	0	0	0	0	0	0	0	0	0	0	0	0	0	0	0
d__Bacteria;k__norank_d__Bacteria;p__Thermodesulfobacteriota;c__Desulfovibrionia;o__Desulfovibrionales;f__Desulfovibrionaceae;g__Desulfovibrio;s__unclassified_g__Desulfovibrio;ASV9260	0	0	0	0	0	0	0	0	0	0	0	0	0	0	0	0	0	0	0	8.32917e-05	0	0	0	0
d__Bacteria;k__norank_d__Bacteria;p__Bacillota;c__Clostridia;o__Clostridia_vadinBB60_group;f__norank_o__Clostridia_vadinBB60_group;g__norank_o__Clostridia_vadinBB60_group;s__uncultured_bacterium_o__Clostridia_vadinBB60_group;ASV9178	0	0	0	0	0	0	0	0	0	0	0	0	0	0	0	0	0	0	0	0.000166583	0	0	0	0
d__Bacteria;k__norank_d__Bacteria;p__Bacteroidota;c__Bacteroidia;o__Bacteroidales;f__Muribaculaceae;g__norank_f__Muribaculaceae;s__uncultured_bacterium_f__Muribaculaceae;ASV3514	0	0	0	0	0	0	0	0	0	0	0	0	0	0	0	0	0	0	0	0	0	0	0	0
d__Bacteria;k__norank_d__Bacteria;p__Bacteroidota;c__Bacteroidia;o__Bacteroidales;f__Muribaculaceae;g__norank_f__Muribaculaceae;s__uncultured_bacterium_f__Muribaculaceae;ASV8817	0	0	0	0	0	0	0	0	0	0	0	0	0	0	0	0	0	0	0	0	0	0	0	0
d__Bacteria;k__norank_d__Bacteria;p__Bacteroidota;c__Bacteroidia;o__Bacteroidales;f__Muribaculaceae;g__norank_f__Muribaculaceae;s__uncultured_bacterium_f__Muribaculaceae;ASV6130	0	0	0	0	0	0	0	0	0	0	0	0	0	0	0	0	0	0	0	0	0	0	0	0
d__Bacteria;k__norank_d__Bacteria;p__Bacillota;c__Clostridia;o__Lachnospirales;f__Lachnospiraceae;g__unclassified_f__Lachnospiraceae;s__unclassified_f__Lachnospiraceae;ASV8638	0	0	0	0	0	0	0	0	0	0	0	0	0	0	0	0	0	0	0	0	0	0	0	0
d__Bacteria;k__norank_d__Bacteria;p__Pseudomonadota;c__Alphaproteobacteria;o__Rhodospirillales;f__norank_o__Rhodospirillales;g__norank_o__Rhodospirillales;s__unidentified_rumen_bacterium_RF32;ASV4158	0	0.000315096	7.18615e-05	0	0	0.00081502	0	0	0	0	0	0	0	0	0	0	0	0	0	0	0	0	0	0
d__Bacteria;k__norank_d__Bacteria;p__Bacillota;c__Clostridia;o__Lachnospirales;f__Lachnospiraceae;g__Marvinbryantia;s__uncultured_bacterium_g__Marvinbryantia;ASV3138	0	0	0	0	0	0	0	0	0.00275052	0	0	0	0	0	0.000299903	0	0	0	0	0	0	0	0	0.00064438
d__Bacteria;k__norank_d__Bacteria;p__Bacteroidota;c__Bacteroidia;o__Bacteroidales;f__Muribaculaceae;g__norank_f__Muribaculaceae;s__uncultured_bacterium_f__Muribaculaceae;ASV11079	0	0	0	0	0	0	0	0.000249906	0	0	0	0	0	0	0	0	0	0	0	0	0	0	0	0
d__Bacteria;k__norank_d__Bacteria;p__Bacillota;c__Clostridia;o__Lachnospirales;f__Lachnospiraceae;g__Roseburia;s__mouse_gut_metagenome_g__Roseburia;ASV4286	0	0	0	0	0	0	0	0	0	0	0	0	0	0	0	0	0	0	0	0	0	0	0.000623317	0
d__Bacteria;k__norank_d__Bacteria;p__Bacteroidota;c__Bacteroidia;o__Bacteroidales;f__Muribaculaceae;g__norank_f__Muribaculaceae;s__uncultured_bacterium_f__Muribaculaceae;ASV11362	0	0	0	0	0	0	0	0	0	0	0	0	8.75325e-05	0	0	0	0	0	0	0	0	0	0	0
d__Bacteria;k__norank_d__Bacteria;p__Bacillota;c__Clostridia;o__unclassified_c__Clostridia;f__unclassified_c__Clostridia;g__unclassified_c__Clostridia;s__unclassified_c__Clostridia;ASV8711	0	0	0	0	0	0	0	0	0	0	0	0	0	0	0	0	0	0	0	0	0	0	0	0
d__Bacteria;k__norank_d__Bacteria;p__Bacteroidota;c__Bacteroidia;o__Bacteroidales;f__Marinifilaceae;g__Butyricimonas;s__unclassified_g__Butyricimonas;ASV11536	0	0	0	8.65376e-05	0	0	0	0	0	0	0	0	0	0	0	0	0	0	0	0	0	0	0	0
d__Bacteria;k__norank_d__Bacteria;p__Bacillota;c__Bacilli;o__Lactobacillales;f__Lactobacillaceae;g__Ligilactobacillus;s__unclassified_g__Ligilactobacillus;ASV6232	0	0	0	0	0	0	0	0	0	0	0	0	0	0	0	0	0	0	0	0	0	0	0	0
d__Bacteria;k__norank_d__Bacteria;p__Bacillota;c__Clostridia;o__Oscillospirales;f__Ruminococcaceae;g__Acutalibacter;s__uncultured_bacterium_g__Acutalibacter;ASV9467	0	0	0	0	0	0	0	0	0	0	0	0	0	0	0	0	0	0	0.000109293	0	0	0	0	0
d__Bacteria;k__norank_d__Bacteria;p__Actinomycetota;c__Coriobacteriia;o__Coriobacteriales;f__Eggerthellaceae;g__Adlercreutzia;s__unclassified_g__Adlercreutzia;ASV7382	0	0	0	0	0	0	0	0	0	0	0	0	0	0	0	0	0	0	0	0	0	0	0	0
d__Bacteria;k__norank_d__Bacteria;p__Bacillota;c__Clostridia;o__Oscillospirales;f__Ruminococcaceae;g__Paludicola;s__unclassified_g__Paludicola;ASV5582	0	0	0	0	0	0	0	0	0	0	0	0	0	0	0	0	0	0	0	0	0	0	0	0
d__Bacteria;k__norank_d__Bacteria;p__Bacteroidota;c__Bacteroidia;o__Bacteroidales;f__Muribaculaceae;g__norank_f__Muribaculaceae;s__uncultured_bacterium_f__Muribaculaceae;ASV10426	0	0	0	0	8.16504e-05	0	0	0	0	0	0	0	0	0	0	0	0	0	0	0	0	0	0	0
d__Bacteria;k__norank_d__Bacteria;p__Bacillota;c__Bacilli;o__Lactobacillales;f__Lactobacillaceae;g__Ligilactobacillus;s__unclassified_g__Ligilactobacillus;ASV3891	0	0	0	0	0	0	0	0	0	0	0	0	0	0	0	0	0	0	0	0	0	0	0	0
d__Bacteria;k__norank_d__Bacteria;p__Bacteroidota;c__Bacteroidia;o__Bacteroidales;f__Tannerellaceae;g__Parabacteroides;s__unclassified_g__Parabacteroides;ASV6013	0	0	0	0	0	0	0	0	0	0	0	0	0	0	0	0	0	0	0	0	0	0	0	0
d__Bacteria;k__norank_d__Bacteria;p__Bacillota;c__Clostridia;o__Lachnospirales;f__Lachnospiraceae;g__Lachnospiraceae_NK4A136_group;s__Lachnospiraceae_bacterium_COE1;ASV10537	0	0	0	0	0	0	0	0	0.000567118	0	0	0	0	0	0	0	0	0	0	0	0	0	0	0
d__Bacteria;k__norank_d__Bacteria;p__Bacillota;c__unclassified_p__Bacillota;o__unclassified_p__Bacillota;f__unclassified_p__Bacillota;g__unclassified_p__Bacillota;s__unclassified_p__Bacillota;ASV3095	0	0	0	0	0	0	0	0	0	0	0	0	0	0	0	0	0	0	0	0	4.44227e-05	0	0	0
d__Bacteria;k__norank_d__Bacteria;p__Bacillota;c__Bacilli;o__Lactobacillales;f__Enterococcaceae;g__Enterococcus;s__unclassified_g__Enterococcus;ASV4397	0	0	0	0	0	0	0	0	0	0	0	0	0	0	0	0	0	0	0	0	0	0	7.4798e-05	0
d__Bacteria;k__norank_d__Bacteria;p__Bacteroidota;c__Bacteroidia;o__Bacteroidales;f__Rikenellaceae;g__Alistipes;s__uncultured_bacterium_g__Alistipes;ASV2912	0	0	0	0	0	0	0	0	0	0	0	0	0	0	0	0	0	0	0	0	0.00015548	0	0	0
d__Bacteria;k__norank_d__Bacteria;p__unclassified_k__norank_d__Bacteria;c__unclassified_k__norank_d__Bacteria;o__unclassified_k__norank_d__Bacteria;f__unclassified_k__norank_d__Bacteria;g__unclassified_k__norank_d__Bacteria;s__unclassified_k__norank_d__Bacteria;ASV10147	0	0	0	0	0	0	0	0	0	0	0	0	0	0	0.000199935	0	0	0	0	0	0	0	0	0
d__Bacteria;k__norank_d__Bacteria;p__Bacteroidota;c__Bacteroidia;o__Bacteroidales;f__unclassified_o__Bacteroidales;g__unclassified_o__Bacteroidales;s__unclassified_o__Bacteroidales;ASV7785	0	0	0	0	0	0	0	0	0	0	0	0	0	0	0	0	0	0	0	0	0	0	0	0
d__Bacteria;k__norank_d__Bacteria;p__Bacillota;c__Clostridia;o__Oscillospirales;f__Ruminococcaceae;g__unclassified_f__Ruminococcaceae;s__unclassified_f__Ruminococcaceae;ASV8919	0	0	0	0	0	0	0	0	0	0	0	0	0	0	0	0	0	0	0	0	0	0	0	0
d__Bacteria;k__norank_d__Bacteria;p__Bacteroidota;c__Bacteroidia;o__Bacteroidales;f__Bacteroidaceae;g__Bacteroides;s__unclassified_g__Bacteroides;ASV8507	0	0	0	0	0	0	0	0	0	0	0	0	0	0	0	0	0	4.97302e-05	0	0	0	0	0	0
d__Bacteria;k__norank_d__Bacteria;p__Bacillota;c__Clostridia;o__Oscillospirales;f__Oscillospiraceae;g__Colidextribacter;s__uncultured_bacterium_g__Colidextribacter;ASV8082	0	0	0	0	0	5.82157e-05	0	0	0	0	0	0	0	0	0	0	0	0	0	0	0	0	0	0
d__Bacteria;k__norank_d__Bacteria;p__Bacteroidota;c__Bacteroidia;o__Bacteroidales;f__Marinifilaceae;g__Odoribacter;s__uncultured_bacterium_g__Odoribacter;ASV2317	0	0	0	0	0	0	0	0	0	0	0	0	0	0	0	0	0	0	0	0	0	0	0	0
d__Bacteria;k__norank_d__Bacteria;p__Bacillota;c__Bacilli;o__Erysipelotrichales;f__Erysipelotrichaceae;g__Faecalibaculum;s__uncultured_bacterium_g__Faecalibaculum;ASV6223	0	0	0	0	0	0	0	0	0	0	0	0	0	0	0	0	0	0	0	0	0	0	0	0
d__Bacteria;k__norank_d__Bacteria;p__Bacteroidota;c__Bacteroidia;o__Bacteroidales;f__Tannerellaceae;g__Parabacteroides;s__unclassified_g__Parabacteroides;ASV163	0	0	0	0	0	0	0	0	0	0	0	0	0	0	0	0	0	0	0	0	0	0	0	0
d__Bacteria;k__norank_d__Bacteria;p__Bacillota;c__Clostridia;o__Lachnospirales;f__Lachnospiraceae;g__unclassified_f__Lachnospiraceae;s__unclassified_f__Lachnospiraceae;ASV9218	0	0	0	0	0	0	0	0	0	0	0	0	0	0	0	0	0	0	0	0.000111056	0	0	0	0
d__Bacteria;k__norank_d__Bacteria;p__unclassified_k__norank_d__Bacteria;c__unclassified_k__norank_d__Bacteria;o__unclassified_k__norank_d__Bacteria;f__unclassified_k__norank_d__Bacteria;g__unclassified_k__norank_d__Bacteria;s__unclassified_k__norank_d__Bacteria;ASV11293	0	0	0	0	0	0	0	0	0	0	0	0	0.000204242	0	0	0	0	0	0	0	0	0	0	0
d__Bacteria;k__norank_d__Bacteria;p__Bacteroidota;c__Bacteroidia;o__Bacteroidales;f__unclassified_o__Bacteroidales;g__unclassified_o__Bacteroidales;s__unclassified_o__Bacteroidales;ASV6057	0	0	0	0	0	0	0	0	0	0	0	0	0	0	0	0	0	0	0	0	0	0	0	0
d__Bacteria;k__norank_d__Bacteria;p__Bacillota;c__Bacilli;o__Staphylococcales;f__Staphylococcaceae;g__Mammaliicoccus;s__unclassified_g__Mammaliicoccus;ASV1007	0	0	0	0	0	0	0	0	8.50678e-05	0	0	0.000587199	0	0	0	0	0	0	0	0	0	0	0	0
d__Bacteria;k__norank_d__Bacteria;p__Bacteroidota;c__Bacteroidia;o__Bacteroidales;f__Muribaculaceae;g__norank_f__Muribaculaceae;s__uncultured_bacterium_f__Muribaculaceae;ASV7850	0	0	0	0	0	0	0	0	0	0	0	0	0	0	0	0	0	0	0	0	0	0	0	0
d__Bacteria;k__norank_d__Bacteria;p__Bacillota;c__Clostridia;o__Clostridia_UCG-014;f__norank_o__Clostridia_UCG-014;g__norank_o__Clostridia_UCG-014;s__uncultured_bacterium_o__Clostridia_UCG-014;ASV7262	0	0	0	0	0	0	0	0	0	8.37451e-05	0	0	0	0	0	0	0	0	0	0	0	0	0	0
d__Bacteria;k__norank_d__Bacteria;p__Bacillota;c__Bacilli;o__Erysipelotrichales;f__Erysipelotrichaceae;g__Dubosiella;s__uncultured_Erysipelotrichales_bacterium;ASV6245	0	0	0	0	0	0	0	0	0	0	0	0	0	0	0	0	0	0	0	0	0	0	0	0
d__Bacteria;k__norank_d__Bacteria;p__Bacillota;c__Clostridia;o__Oscillospirales;f__Oscillospiraceae;g__Colidextribacter;s__uncultured_bacterium_g__Colidextribacter;ASV6406	0	0	0	0	0	0	0	0	0.000595474	0.000307065	0	0	0	0	0	0	0	0	0.000136616	0	0	0	0	0.000103101
d__Bacteria;k__norank_d__Bacteria;p__Bacillota;c__Clostridia;o__Oscillospirales;f__Oscillospiraceae;g__Colidextribacter;s__uncultured_bacterium_g__Colidextribacter;ASV2866	0	0	0	0	0	0	0	0	0	0	0	0	0	0	0	0	0	0	0	0	0.000310959	0	0	0
d__Bacteria;k__norank_d__Bacteria;p__Bacteroidota;c__Bacteroidia;o__Bacteroidales;f__Muribaculaceae;g__norank_f__Muribaculaceae;s__uncultured_bacterium_f__Muribaculaceae;ASV10882	0	0	0	0	0	0	0	0	0	0	0	0	0	0	0	0	0	0	0	0	0	0	0	0
d__Bacteria;k__norank_d__Bacteria;p__Bacillota;c__Clostridia;o__Oscillospirales;f__unclassified_o__Oscillospirales;g__unclassified_o__Oscillospirales;s__unclassified_o__Oscillospirales;ASV6960	0	0	0	0	0	0	0	0	0	0	0	0	0	0	0	0	0	0	0	0	0	0	0	0
d__Bacteria;k__norank_d__Bacteria;p__Bacillota;c__Clostridia;o__Lachnospirales;f__Lachnospiraceae;g__unclassified_f__Lachnospiraceae;s__unclassified_f__Lachnospiraceae;ASV2192	0	0	0	0	0	0	0	0	0	0	0	0	0	0	0	0	0	0	0	0	0	0	0	0
d__Bacteria;k__norank_d__Bacteria;p__Bacillota;c__Clostridia;o__Lachnospirales;f__Lachnospiraceae;g__Tyzzerella;s__unclassified_g__Tyzzerella;ASV8668	0	0	0	0	0	0	0	0	0	0	0	0	0	0	0	0	0	0	0	0	0	0	0	0
d__Bacteria;k__norank_d__Bacteria;p__Bacteroidota;c__Bacteroidia;o__Bacteroidales;f__Muribaculaceae;g__norank_f__Muribaculaceae;s__uncultured_bacterium_f__Muribaculaceae;ASV8559	0	0	0	0	0	0	0	0	0	0	0	0	0	0	0	0	0	0	0	0	0	0	0	0
d__Bacteria;k__norank_d__Bacteria;p__Bacillota;c__Bacilli;o__Lactobacillales;f__Streptococcaceae;g__Lactococcus;s__unclassified_g__Lactococcus;ASV9658	7.73335e-05	0	0	0	0	0	0	0	0	0	0	0	0	0	0	0	0	0	0	0	0	0	0	0
d__Bacteria;k__norank_d__Bacteria;p__Actinomycetota;c__Coriobacteriia;o__Coriobacteriales;f__Eggerthellaceae;g__Adlercreutzia;s__uncultured_bacterium_g__Adlercreutzia;ASV9161	0	0	0	0	0	0	0	0	0	0	0	0	0	0	0	0	0	0	0	0.000249875	0	0	0	0
d__Bacteria;k__norank_d__Bacteria;p__Bacillota;c__Clostridia;o__Clostridia_UCG-014;f__norank_o__Clostridia_UCG-014;g__norank_o__Clostridia_UCG-014;s__uncultured_bacterium_o__Clostridia_UCG-014;ASV1831	0	0	0	0	0	0	0	0	0	0	0	0	0	0	0	7.53466e-05	0	0	0	0	0	0	0	0
d__Bacteria;k__norank_d__Bacteria;p__Bacillota;c__Clostridia;o__Oscillospirales;f__Ruminococcaceae;g__unclassified_f__Ruminococcaceae;s__unclassified_f__Ruminococcaceae;ASV6465	0	0	0	0	0	0	0	0	0	0	0	0	0	0	0	0	0	0	0	0	0	0	0	0
d__Bacteria;k__norank_d__Bacteria;p__Cyanobacteriota;c__Vampirivibrionia;o__Gastranaerophilales;f__Gastranaerophilaceae;g__Zag_111;s__unclassified_g__Zag_111;ASV7567	0	0	0	0	0	0	0	0	0	0	0	0	0	0	0	0	0	0	0	0	0	0	0	0
d__Bacteria;k__norank_d__Bacteria;p__Bacteroidota;c__Bacteroidia;o__Bacteroidales;f__Muribaculaceae;g__norank_f__Muribaculaceae;s__uncultured_bacterium_f__Muribaculaceae;ASV11595	0	0	0	5.76918e-05	0	0	0	0	0	0	0	0	0	0	0	0	0	0	0	0	0	0	0	0
d__Bacteria;k__norank_d__Bacteria;p__Bacillota;c__Clostridia;o__Lachnospirales;f__Lachnospiraceae;g__Roseburia;s__uncultured_bacterium_g__Roseburia;ASV2619	0	0	0	0	0	0	0.000395547	0	0	0	0	0	0	0	0	0	0	0	0	0	0	0	0	0.00146919
d__Bacteria;k__norank_d__Bacteria;p__Bacillota;c__Clostridia;o__Lachnospirales;f__Lachnospiraceae;g__unclassified_f__Lachnospiraceae;s__unclassified_f__Lachnospiraceae;ASV11163	0	0	0	0	0	0	0	9.37149e-05	0	0	0	0	0	0	0	0	0	0	0	0	0	0	0	0
d__Bacteria;k__norank_d__Bacteria;p__Bacteroidota;c__Bacteroidia;o__Bacteroidales;f__Bacteroidaceae;g__Bacteroides;s__unclassified_g__Bacteroides;ASV2861	0	0	0	0	0	0	0	0	0	0	0	0	0	0	0	0	0	0	0	0	0.00033317	0	0	0
d__Bacteria;k__norank_d__Bacteria;p__Bacteroidota;c__Bacteroidia;o__Bacteroidales;f__Muribaculaceae;g__norank_f__Muribaculaceae;s__uncultured_bacterium_f__Muribaculaceae;ASV8661	0	0	0	0	0	0	0	0	0	0	0	0	0	0	0	0	0	0	0	0	0	0	0	0
d__Bacteria;k__norank_d__Bacteria;p__Bacillota;c__Clostridia;o__Lachnospirales;f__Lachnospiraceae;g__unclassified_f__Lachnospiraceae;s__unclassified_f__Lachnospiraceae;ASV2341	0	0	0	0	0	0	0	0	0	0	0	0	0	0	0	0	0	0	0	0	0	0	0	0
d__Bacteria;k__norank_d__Bacteria;p__Bacteroidota;c__Bacteroidia;o__Bacteroidales;f__Tannerellaceae;g__Parabacteroides;s__unclassified_g__Parabacteroides;ASV11329	0	0	0	0	0	0	0	0	0	0	0	0	0.00011671	0	0	0	0	0	0	0	0	0	0	0
d__Bacteria;k__norank_d__Bacteria;p__Bacteroidota;c__Bacteroidia;o__Bacteroidales;f__Muribaculaceae;g__norank_f__Muribaculaceae;s__uncultured_bacterium_f__Muribaculaceae;ASV1112	0	0	0	0	0	0	0	0	0	0	0	0.000216336	0	0	0	0	0	0	0	0	0	0	0	0
d__Bacteria;k__norank_d__Bacteria;p__Bacteroidota;c__Bacteroidia;o__Bacteroidales;f__Marinifilaceae;g__Odoribacter;s__unidentified_g__Odoribacter;ASV10224	0	0	0	0	0	0	0	0	0	0	0	0	0	0	7.49756e-05	0	0	0	0	0	0	0	0	0
d__Bacteria;k__norank_d__Bacteria;p__Bacillota;c__Clostridia;o__Lachnospirales;f__Lachnospiraceae;g__unclassified_f__Lachnospiraceae;s__unclassified_f__Lachnospiraceae;ASV6106	0	0	0	0	0	0	0	0	0	0	0	0	0	0	0	0	0	0	0	0	0	0	0	0
d__Bacteria;k__norank_d__Bacteria;p__Bacillota;c__Clostridia;o__Lachnospirales;f__Lachnospiraceae;g__Faecalimonas;s__unclassified_g__Faecalimonas;ASV7377	0	0	0	0	0	0	0	0	0	0	0	0	0	0	0	0	0	0	0	0	0	0	0	0
d__Bacteria;k__norank_d__Bacteria;p__Bacillota;c__Clostridia;o__unclassified_c__Clostridia;f__unclassified_c__Clostridia;g__unclassified_c__Clostridia;s__unclassified_c__Clostridia;ASV4434	0	0	0	0	0	0	0	0	0	0	0	0	0	0	0	0	0	0	0	0	0	0	7.4798e-05	0
d__Bacteria;k__norank_d__Bacteria;p__Bacillota;c__Clostridia;o__Clostridia_vadinBB60_group;f__norank_o__Clostridia_vadinBB60_group;g__norank_o__Clostridia_vadinBB60_group;s__uncultured_bacterium_o__Clostridia_vadinBB60_group;ASV4899	0	0	0	0	0	0	0	0	0	0	0	0	0	0	0	0	0	0	0	0	0	0	0	0
d__Bacteria;k__norank_d__Bacteria;p__Bacteroidota;c__Bacteroidia;o__Bacteroidales;f__Rikenellaceae;g__Alistipes;s__uncultured_bacterium_g__Alistipes;ASV821	0	0	0	0	0	0	0	0	0	0	0	0	0	0	0	0	0	0	0	0	0	0	0	0
d__Bacteria;k__norank_d__Bacteria;p__Bacteroidota;c__Bacteroidia;o__Bacteroidales;f__unclassified_o__Bacteroidales;g__unclassified_o__Bacteroidales;s__unclassified_o__Bacteroidales;ASV6669	0	0	0	0	0	0	0	0	0	0	0	0	0	0	0	0	0	0	0	0	0	0	0	0
d__Bacteria;k__norank_d__Bacteria;p__Bacillota;c__Clostridia;o__Oscillospirales;f__Ruminococcaceae;g__[Eubacterium]_siraeum_group;s__uncultured_bacterium_g__[Eubacterium]_siraeum_group;ASV10762	0	0	0	0	0	0	0	0	5.67118e-05	0	0	0	0	0	0	0	0	0	0	0	0	0	0	0
d__Bacteria;k__norank_d__Bacteria;p__Bacillota;c__Clostridia;o__Oscillospirales;f__Oscillospiraceae;g__Colidextribacter;s__unclassified_g__Colidextribacter;ASV7271	0	0	0	0	0	0	0	0	0	8.37451e-05	0	0	0	0	0	0	0	0	0	0	0	0	0	0
d__Bacteria;k__norank_d__Bacteria;p__Bacillota;c__Clostridia;o__Lachnospirales;f__Lachnospiraceae;g__norank_f__Lachnospiraceae;s__unclassified_g__norank_f__Lachnospiraceae;ASV6490	0	0	0	0	0	0	0	0	0	0	0	0	0	0	0	0	0	0	0	0	0	0	0	0
d__Bacteria;k__norank_d__Bacteria;p__Bacillota;c__Clostridia;o__Oscillospirales;f__Oscillospiraceae;g__unclassified_f__Oscillospiraceae;s__unclassified_f__Oscillospiraceae;ASV7151	0	0	0	0	0	0	0	0	0	0.000195405	0	0	0	0	0	0	0	0	0	0	0	0	0	0
d__Bacteria;k__norank_d__Bacteria;p__Bacteroidota;c__Bacteroidia;o__Bacteroidales;f__unclassified_o__Bacteroidales;g__unclassified_o__Bacteroidales;s__unclassified_o__Bacteroidales;ASV7368	0	0	0	0	0	0	0	0	0	5.58301e-05	0	0	0	0	0	0	0	0	0	0	0	0	0	0
d__Bacteria;k__norank_d__Bacteria;p__Bacteroidota;c__Bacteroidia;o__Bacteroidales;f__Rikenellaceae;g__Alistipes;s__uncultured_bacterium_g__Alistipes;ASV4980	0	0	0	0	0	0	0	0	0	0	0	0	0	0	0	0	0	0	0	0	0	0	0	0
d__Bacteria;k__norank_d__Bacteria;p__Bacillota;c__Clostridia;o__Clostridia_UCG-014;f__norank_o__Clostridia_UCG-014;g__norank_o__Clostridia_UCG-014;s__unidentified_o__Clostridia_UCG-014;ASV1643	0	0	0	0	0	0	0	0	0	0	0	0	0	0	0	0.000602773	0	0	0	0	0	0	0	0
d__Bacteria;k__norank_d__Bacteria;p__Bacillota;c__Clostridia;o__Lachnospirales;f__Lachnospiraceae;g__Blautia;s__Lachnospiraceae_bacterium_DW59;ASV11103	0	0	0	0	0	0	0	0.00018743	0	0	0	0	0	0	0	0	0	0	0	0	0	0	0	0
d__Bacteria;k__norank_d__Bacteria;p__Campylobacterota;c__Campylobacteria;o__Campylobacterales;f__Helicobacteraceae;g__Helicobacter;s__unclassified_g__Helicobacter;ASV10774	0	0	0	0	0	0	0	0	5.67118e-05	0	0	0	0	0	0	0	0	0	0	0	0	0	0	0
d__Bacteria;k__norank_d__Bacteria;p__Bacillota;c__Clostridia;o__Oscillospirales;f__Oscillospiraceae;g__Ruminiclostridium;s__uncultured_organism_g__Ruminiclostridium;ASV6847	0	0	0	0	0	0	0	0	0	0	0	0	0	0	9.99675e-05	0	0	0	0	0	0	0	0	0
d__Bacteria;k__norank_d__Bacteria;p__Bacillota;c__Clostridia;o__Lachnospirales;f__Lachnospiraceae;g__unclassified_f__Lachnospiraceae;s__unclassified_f__Lachnospiraceae;ASV11240	0	0	0	0	0	0	0	6.24766e-05	0	0	0	0	0	0	0	0	0	0	0	0	0	0	0	0
d__Bacteria;k__norank_d__Bacteria;p__Bacillota;c__Clostridia;o__Lachnospirales;f__Lachnospiraceae;g__GCA-900066575;s__uncultured_bacterium_g__GCA-900066575;ASV583	0.000257778	0	0.000431169	0.000346151	0.000408252	0.000756804	0.000339041	0.000437336	0.000311915	0	0.000299328	0	0.000320952	0	0.000424862	0.00045208	0.00105732	0.000721088	0.000655756	0.000805153	0	0.000523073	0.000797846	0.000618605
d__Bacteria;k__norank_d__Bacteria;p__Pseudomonadota;c__Alphaproteobacteria;o__Rhodospirillales;f__norank_o__Rhodospirillales;g__norank_o__Rhodospirillales;s__unclassified_g__norank_o__Rhodospirillales;ASV10124	0	0	0	0	0	0	0	0	0	0	0	0	0	0	0.000624797	0	0	0	0	0	0	0	0	0
d__Bacteria;k__norank_d__Bacteria;p__Bacteroidota;c__Bacteroidia;o__Bacteroidales;f__Bacteroidaceae;g__Bacteroides;s__unclassified_g__Bacteroides;ASV9166	0	0	0	0	0	0	0	0	0	0	0	0	0	0	0	0	0	0	0	0.000222111	0	0	0	0
d__Bacteria;k__norank_d__Bacteria;p__Bacillota;c__Clostridia;o__Lachnospirales;f__Lachnospiraceae;g__unclassified_f__Lachnospiraceae;s__unclassified_f__Lachnospiraceae;ASV4098	0	0	0.000143723	0	0	0	0	0	0	0	0	0	0	0	0	0	0	0	0	0	0	0	0	0
d__Bacteria;k__norank_d__Bacteria;p__Bacteroidota;c__Bacteroidia;o__Bacteroidales;f__Tannerellaceae;g__Parabacteroides;s__unclassified_g__Parabacteroides;ASV4124	0	0	0.000119769	0	0	0	0	0	0	0	0	0	0	0	0	0	0	0	0	0	0	0	0	0
d__Bacteria;k__norank_d__Bacteria;p__Bacteroidota;c__Bacteroidia;o__Bacteroidales;f__Rikenellaceae;g__Alistipes;s__uncultured_bacterium_g__Alistipes;ASV5578	0	0	0	0	0	0	0	0	0	0	0	0	0	0	0	0	0	0	0	0	0	0	0	0
d__Bacteria;k__norank_d__Bacteria;p__Thermodesulfobacteriota;c__Desulfovibrionia;o__Desulfovibrionales;f__Desulfovibrionaceae;g__Desulfovibrio;s__uncultured_bacterium_g__Desulfovibrio;ASV9261	0	0	0	0	0	0	0	0	0	0	0	0	0	0	0	0	0	0	0	8.32917e-05	0	0	0	0
d__Bacteria;k__norank_d__Bacteria;p__Bacteroidota;c__Bacteroidia;o__Bacteroidales;f__unclassified_o__Bacteroidales;g__unclassified_o__Bacteroidales;s__unclassified_o__Bacteroidales;ASV7962	0	0	0	0	0	0.000291078	0	0	0	0	0	0	0	0	0	0	0	0	0	0	0	0	0	0
d__Bacteria;k__norank_d__Bacteria;p__Bacillota;c__Clostridia;o__Lachnospirales;f__Lachnospiraceae;g__unclassified_f__Lachnospiraceae;s__unclassified_f__Lachnospiraceae;ASV8447	0	0	0	0	0	0	0	0	0	0	0	0	0	0	0	0	0	9.94604e-05	0	0	0	0	0	0
d__Bacteria;k__norank_d__Bacteria;p__Bacteroidota;c__Bacteroidia;o__Bacteroidales;f__unclassified_o__Bacteroidales;g__unclassified_o__Bacteroidales;s__unclassified_o__Bacteroidales;ASV5577	0	0	0	0	0	0	0	0	0	0	0	0	0	0	0	0	0	0	0	0	0	0	0	0
d__Bacteria;k__norank_d__Bacteria;p__Bacillota;c__Bacilli;o__Erysipelotrichales;f__Erysipelotrichaceae;g__Faecalibaculum;s__uncultured_bacterium_g__Faecalibaculum;ASV3917	0	0	0	0	0	0	0	0	0	0	0	0	0	0	0	0	0	0	0	0	0	0	0	0
d__Bacteria;k__norank_d__Bacteria;p__Bacillota;c__Bacilli;o__Erysipelotrichales;f__Erysipelotrichaceae;g__Dubosiella;s__uncultured_Erysipelotrichales_bacterium;ASV5917	0	0	0	0	0	0	0	0	0	0	0	0	0	0	0	0	0	0	0	0	0	0	0	0
d__Bacteria;k__norank_d__Bacteria;p__Bacillota;c__Clostridia;o__Oscillospirales;f__Oscillospiraceae;g__unclassified_f__Oscillospiraceae;s__unclassified_f__Oscillospiraceae;ASV5699	0	0	0	0	0	0	0	0	0	0	0.00016327	0	0	0	0	0	0	0	0	0	0	0	0	0
d__Bacteria;k__norank_d__Bacteria;p__Bacteroidota;c__Bacteroidia;o__Bacteroidales;f__Bacteroidaceae;g__Bacteroides;s__unclassified_g__Bacteroides;ASV681	0	0	0	0	0	0	0	0	0	0	0	0	0	0	0	0	0	0	0	0	0	0	0	0
d__Bacteria;k__norank_d__Bacteria;p__Bacillota;c__Clostridia;o__Lachnospirales;f__Lachnospiraceae;g__unclassified_f__Lachnospiraceae;s__unclassified_f__Lachnospiraceae;ASV463	0.00319645	0.000687482	0.00237143	0.00274036	0.0029122	0.000465726	0.000734588	0	0.000652186	0	0	0	0.000612727	0	0.000699773	0	0.00054295	0	0.000655756	0.000832917	0.00142153	0.00081367	0.000573452	0
d__Bacteria;k__norank_d__Bacteria;p__Bacillota;c__Bacilli;o__Erysipelotrichales;f__Erysipelotrichaceae;g__Dubosiella;s__uncultured_Erysipelotrichales_bacterium;ASV1163	0	0	0	0	0	0	0	0	0	0	0	0.000123621	0	0	0	0	0	0	0	0	0	0	0	0
d__Bacteria;k__norank_d__Bacteria;p__Bacteroidota;c__Bacteroidia;o__Bacteroidales;f__Muribaculaceae;g__norank_f__Muribaculaceae;s__uncultured_bacterium_f__Muribaculaceae;ASV10387	0	0	0	0	0.000136084	0	0	0	0	0	0	0	0	0	0	0	0	0	0	0	0	0	0	0
d__Bacteria;k__norank_d__Bacteria;p__Bacteroidota;c__Bacteroidia;o__Bacteroidales;f__Bacteroidaceae;g__Bacteroides;s__unclassified_g__Bacteroides;ASV11403	0	0	0	0	0	0	0	0	0	0	0	0	5.8355e-05	0	0	0	0	0	0	0	0	0	0	0
d__Bacteria;k__norank_d__Bacteria;p__Bacillota;c__Clostridia;o__Lachnospirales;f__Lachnospiraceae;g__unclassified_f__Lachnospiraceae;s__unclassified_f__Lachnospiraceae;ASV10573	0	0	0	0	0	0	0	0	0.000255203	0	0	0	0	0	0	0	0	0	0	0	0	0	0	0
d__Bacteria;k__norank_d__Bacteria;p__Bacillota;c__Clostridia;o__unclassified_c__Clostridia;f__unclassified_c__Clostridia;g__unclassified_c__Clostridia;s__unclassified_c__Clostridia;ASV1212	0	0	0	0	0	0	0	0	0	0	0	9.27156e-05	0	0	0	0	0	0	0	0	0	0	0	0
d__Bacteria;k__norank_d__Bacteria;p__Bacillota;c__Clostridia;o__Clostridia_UCG-014;f__norank_o__Clostridia_UCG-014;g__norank_o__Clostridia_UCG-014;s__uncultured_bacterium_o__Clostridia_UCG-014;ASV11493	0	0	0	0.000173075	0	0	0	0	0	0	0	0	0	0	0	0	0	0	0	0	0	0	0	0
d__Bacteria;k__norank_d__Bacteria;p__Actinomycetota;c__Coriobacteriia;o__Coriobacteriales;f__Atopobiaceae;g__unclassified_f__Atopobiaceae;s__unclassified_f__Atopobiaceae;ASV10359	0	0	0	0	0.000163301	0	0	0	0	0	0	0	0	0	0	0	0	0	0	0	0	0	0	0
d__Bacteria;k__norank_d__Bacteria;p__Bacillota;c__Bacilli;o__Lactobacillales;f__Lactobacillaceae;g__Limosilactobacillus;s__Lactobacillus_sp._C30An8;ASV7489	0	0	0	0	0	0	0	0	0	0	0	0	0	0	0	0	0	0	0	0	0	0	0	0
d__Bacteria;k__norank_d__Bacteria;p__Bacteroidota;c__Bacteroidia;o__Bacteroidales;f__Muribaculaceae;g__norank_f__Muribaculaceae;s__uncultured_bacterium_f__Muribaculaceae;ASV872	0	0	0	0	0	0	0	0	0	0	0	0	0	0	0	0	0	0	0	0	0	0	0	0
d__Bacteria;k__norank_d__Bacteria;p__Bacillota;c__Clostridia;o__Christensenellales;f__Christensenellaceae;g__Christensenellaceae_R-7_group;s__uncultured_Clostridium_sp._g__Christensenellaceae_R-7_group;ASV1181	0	0	0	0	0	0	0	0	0	0	0.00130616	0.000123621	0	0	0	0	0	0	0	0	0	0	0	0
d__Bacteria;k__norank_d__Bacteria;p__Bacteroidota;c__Bacteroidia;o__Bacteroidales;f__Muribaculaceae;g__norank_f__Muribaculaceae;s__uncultured_bacterium_f__Muribaculaceae;ASV5784	0	0	0	0	0	0	0	0	0	0	8.16349e-05	0	0	0	0	0	0	0	0	0	0	0	0	0
d__Bacteria;k__norank_d__Bacteria;p__Bacillota;c__Bacilli;o__RF39;f__norank_o__RF39;g__norank_o__RF39;s__uncultured_bacterium_o__RF39;ASV10183	0	0	0	0	0	0	0	0	0	0	0	0	0	0	0.000124959	0	0	0	0	0	0	0	0	0
d__Bacteria;k__norank_d__Bacteria;p__Bacteroidota;c__Bacteroidia;o__Bacteroidales;f__Marinifilaceae;g__Odoribacter;s__unidentified_g__Odoribacter;ASV4736	0	0	0	0	0	0	0	0	0	0	0	0	0	0	0	0	0	0	0	0	0	8.71789e-05	0	0
d__Bacteria;k__norank_d__Bacteria;p__Bacillota;c__Bacilli;o__RF39;f__norank_o__RF39;g__norank_o__RF39;s__unclassified_g__norank_o__RF39;ASV5359	0	0	0	0	0	0	0	0	0	0	0	0	0	0	0	0	0	0	0	0	0	0	0	0
d__Bacteria;k__norank_d__Bacteria;p__Bacillota;c__Clostridia;o__Oscillospirales;f__Oscillospiraceae;g__unclassified_f__Oscillospiraceae;s__unclassified_f__Oscillospiraceae;ASV1240	0	0	0	0	0	0	0	0	0	0	0	9.27156e-05	0	0	0	0	0	0	0	0	0	0	0	0
d__Bacteria;k__norank_d__Bacteria;p__Bacteroidota;c__Bacteroidia;o__Bacteroidales;f__Muribaculaceae;g__norank_f__Muribaculaceae;s__uncultured_bacterium_f__Muribaculaceae;ASV9040	0	0	0	0	0	0	0	0	0	0	0	0	0	0	0	0	0	0	0	0	0	0	0	0
d__Bacteria;k__norank_d__Bacteria;p__Bacteroidota;c__Bacteroidia;o__Bacteroidales;f__Tannerellaceae;g__Parabacteroides;s__Parabacteroides_sp.;ASV3201	0	0	0	0	0	0	0	0	0	0	0	0	0	0	0	0	0	0	0	0	0	0	0	0
d__Bacteria;k__norank_d__Bacteria;p__Bacillota;c__Clostridia;o__Lachnospirales;f__Lachnospiraceae;g__unclassified_f__Lachnospiraceae;s__unclassified_f__Lachnospiraceae;ASV2429	0	0	0	0	0	0	0	0	0	0	0	0	0	0	0	0	0	0	0	0	0	0	0	0
d__Bacteria;k__norank_d__Bacteria;p__Bacillota;c__Clostridia;o__Peptostreptococcales-Tissierellales;f__Anaerovoracaceae;g__[Eubacterium]_brachy_group;s__uncultured_bacterium_g__[Eubacterium]_brachy_group;ASV10896	0	0	0	0	0	0	0	0	0	0	0	0	0	0	0	0	0	0	0	0	0	0	0	0
d__Bacteria;k__norank_d__Bacteria;p__Bacillota;c__Clostridia;o__Lachnospirales;f__Lachnospiraceae;g__A2;s__uncultured_bacterium_g__A2;ASV4290	0	0	0	0	0	0	0	0	0	0	0	0	0	0	0	0	0	0	0	0	0	0	0.000448788	0
d__Bacteria;k__norank_d__Bacteria;p__Thermodesulfobacteriota;c__Desulfovibrionia;o__Desulfovibrionales;f__Desulfovibrionaceae;g__Desulfovibrio;s__unclassified_g__Desulfovibrio;ASV3502	0	0	0	0	0	0	0	0	0	0	0	0	0	0	0	0	0	0	0	0	0	0	0	0
d__Bacteria;k__norank_d__Bacteria;p__Bacillota;c__Clostridia;o__Peptostreptococcales-Tissierellales;f__Peptostreptococcaceae;g__unclassified_f__Peptostreptococcaceae;s__unclassified_f__Peptostreptococcaceae;ASV9615	0.000180445	0	0	0	0	0	0	0	0	0	0	0	0	0	0	0	0	0	0	0	0	0	0	0
d__Bacteria;k__norank_d__Bacteria;p__Bacteroidota;c__Bacteroidia;o__Bacteroidales;f__Muribaculaceae;g__norank_f__Muribaculaceae;s__uncultured_bacterium_f__Muribaculaceae;ASV5843	0	0	0	0	0	0	0	0	0	0	5.44232e-05	0	0	0	0	0	0	0	0	0	0	0	0	0
d__Bacteria;k__norank_d__Bacteria;p__Bacillota;c__Clostridia;o__Lachnospirales;f__Lachnospiraceae;g__unclassified_f__Lachnospiraceae;s__unclassified_f__Lachnospiraceae;ASV1966	0	0	0.000143723	0	0	0	0	0	0	0	0	0	0	0	0	0	0	0	0	0	0.000266536	0	0	0.000412403
d__Bacteria;k__norank_d__Bacteria;p__Bacteroidota;c__Bacteroidia;o__Bacteroidales;f__unclassified_o__Bacteroidales;g__unclassified_o__Bacteroidales;s__unclassified_o__Bacteroidales;ASV9422	0	0	0	0	0	0	0	0	0	0	0	0	0	0	0	0	0	0	0.000163939	0	0	0	0	0
d__Bacteria;k__norank_d__Bacteria;p__Bacillota;c__Clostridia;o__Clostridia_UCG-014;f__norank_o__Clostridia_UCG-014;g__norank_o__Clostridia_UCG-014;s__unclassified_g__norank_o__Clostridia_UCG-014;ASV2647	0	0	0	0	0	0	0.000226027	0	0.000283559	0	0	0	0	0	0	0	0	0	0	0	0	0	0	0
d__Bacteria;k__norank_d__Bacteria;p__Bacillota;c__Clostridia;o__Clostridia_UCG-014;f__norank_o__Clostridia_UCG-014;g__norank_o__Clostridia_UCG-014;s__unclassified_g__norank_o__Clostridia_UCG-014;ASV9774	0	0	0	0	0	0	0	0	0	0	0	0	0	0	0	0	0	0	0	0	0	0	0	0.000257752
d__Bacteria;k__norank_d__Bacteria;p__Cyanobacteriota;c__Vampirivibrionia;o__Gastranaerophilales;f__Gastranaerophilaceae;g__Zag_111;s__unclassified_g__Zag_111;ASV1680	0	0	0	0	0	0	0	0	0	0	0.000653079	0	0	0	0	0.000301386	0	0	0	0	0	0	0	0
[truncated: 9,942 more rows]
