# Supplementary material for: A Comparison Between Normal and Reddened Mung Bean Soup: Beneficial Effects on the Regulation of Oxidative Stress, Inflammation, and Gut Microbiota in Mice with Heat Stress-Induced Damages
Source: Nutrients. 2026 Jul 17;18(14):2353. doi: 10.3390/nu18142353 (PMC13414598; doi:10.3390/nu18142353)
Supplement: Supplementary file 1 [file nutrients-18-02353-s001.zip › Relative_abundance_phylum_level.xlsx]

## Sheet: taxa.percents.table
ASV ID	NCD	NCD	NCD	NCD	NCD	NCD	HS	HS	HS	HS	HS	HS	HS-NMBS	HS-NMBS	HS-NMBS	HS-NMBS	HS-NMBS	HS-NMBS	HS-RMBS	HS-RMBS	HS-RMBS	HS-RMBS	HS-RMBS	HS-RMBS
d__Bacteria; k__norank_d__Bacteria; p__Bacillota	0.606723	0.473553	0.356357	0.512789	0.503832	0.711965	0.507067	0.244031	0.496577	0.35227	0.406219	0.291509	0.583257	0.570689	0.508395	0.600899	0.590068	0.42318	0.512142	0.51817	0.547802	0.511461	0.549062	0.62944
d__Bacteria; k__norank_d__Bacteria; p__Bacteroidota	0.297572	0.41109	0.590171	0.439018	0.389122	0.253057	0.43316	0.612581	0.434999	0.546882	0.488028	0.641497	0.319199	0.383945	0.36041	0.34975	0.36167	0.454719	0.443275	0.438371	0.420251	0.443275	0.413167	0.291339
d__Bacteria; k__norank_d__Bacteria; p__Verrucomicrobiota	0.00316747	0.0280985	0.00309935	0.00217976	0	0	0.0021457	0.0232622	0.00756105	0.0256122	0.0214911	0.000102176	0.033003	0.00456388	0.109703	0.00698205	0.00422329	0.0984639	0.0071864	0	0	0.000647117	0	0
d__Bacteria; k__norank_d__Bacteria; p__Actinomycetota	0.0578659	0.0571166	0.00657335	0.0115459	0.0124996	0.00946834	0.018528	0.00320153	0.0197882	0.00149859	0.00510882	0.00194135	0.0146453	0.00916181	0.00902558	0.0169272	0.0105923	0.0138279	0.00333776	0.0175062	0.00415517	0.00773134	0.0114097	0.00452982
d__Bacteria; k__norank_d__Bacteria; p__Thermodesulfobacteriota	0.0105242	0.00831034	0.00483635	0.0083444	0.0128402	0.0133851	0.00711829	0.00357617	0.0083444	0.01737	0.00493852	0.0230919	0.0236027	0.0152924	0.00299717	0.00756105	0.0268724	0.00119206	0.013896	0.0143047	0.0177106	0.0085147	0.00980893	0.038827
d__Bacteria; k__norank_d__Bacteria; p__Pseudomonadota	0.0124315	0.0146453	0.00439358	0.0147815	0.000510882	0.000544941	0.0209462	0.065461	0.0136576	0.0188004	0.0118525	0.0186642	0.000544941	0	0.00183917	0.00183917	0.00139641	0.000783352	0.0113075	0.00183917	0.000340588	0.00204353	0.00187323	0.000715234
d__Bacteria; k__norank_d__Bacteria; p__Cyanobacteriota	0.00149859	0.000136235	0.0254419	0.00613058	0.000374647	0	0.000102176	0.00194135	0	0.0285753	0.0352508	0.00837846	0.000204353	0.00085147	0.00265659	0.0044617	0.000544941	0.000783352	0.00343994	0.00296311	0.00132829	0.00715234	0.00837846	0.00412111
d__Bacteria; k__norank_d__Bacteria; p__Deferribacterota	0.00102176	0.00139641	0.00122612	0.00248629	0.07418	0.00221382	0.00316747	0.000306529	0.000544941	0.00085147	0.000919587	0	0.000578999	0.000374647	0.000170294	0.000647117	0.00269064	0.000238411	0.000340588	0.00153265	0.00316747	0.0117503	0.00160076	0.024318
d__Bacteria; k__norank_d__Bacteria; p__Patescibacteria	0.00841252	0.003474	0.00732264	0.00224788	0.00613058	0.00810599	0.0056197	0.00255441	0.0135213	0.00119206	0.000749293	0.00831034	0.00814005	0.00687987	0.00190729	0.00487041	0	0.00582405	0.000306529	0.00470011	0.00473417	0.00667552	0.00425735	0.00534723
d__Bacteria; k__norank_d__Bacteria; p__Campylobacterota	0	0	0	0	0	0	0.000408705	0.041688	0.00401894	0.00653929	0.0241477	0.00473417	0.0146112	0.00762917	0	0.00524505	0.000953646	0.000238411	0.00258847	0	0	0	0	0
d__Bacteria; k__norank_d__Bacteria; p__unclassified_k__norank_d__Bacteria	0.000783352	0.00217976	0.000578999	0.000476823	0.000510882	0.00126018	0.001737	0.00139641	0.000987705	0.000408705	0.00129423	0.00177106	0.00221382	0.000613058	0.002895	0.000817411	0.000987705	0.000749293	0.00217976	0.000613058	0.000510882	0.000749293	0.000442764	0.00136235
